# Supplementary material for: Identification of adenylate cyclase 2 methylation in bladder cancer with implications for prognosis and immunosuppressive microenvironment
Source: Front Oncol. 2022 Oct 14;12:1025195. doi: 10.3389/fonc.2022.1025195 (PMC9614257; doi:10.3389/fonc.2022.1025195)
Supplement: Supplementary file 1 [file DataSheet_1.csv]

	Low ADCY2 expression	High ADCY2 expression	P_value
Alive	127	101
Dead	76	102	0.012
FEMALE	50	56
MALE	153	147	0.572
ASIAN	28	16
BLACK	11	12
WHITE	155	167	0.153
T1	7	4
T2	58	52
T2a	21	10
T2b	31	18
T3	26	20
T3a	16	30
T3b	25	40
T4	3	5
T4a	12	20
T4b	1	1
TX	3	3	0.034
N0	129	107
N1	19	27
N2	29	46
N3	5	2
NX	18	18	0.072
M0	109	86
M1	5	6
MX	87	110	0.064
I	2
II	76	53
III	66	74
IV	57	76	0.027
High Grade	186	196
Low Grade	16	5
Unknown	1	2	0.042
Metastasis	42	45
Primary	3	4
Recurrence	22	24	0.963
Non-smoking	59	50
Smoking	136	148	0.32
Non-radiation	141	123
Radiation	3	7	0.257
Neoadjuvant	6	4
No neoadjuvant	197	199	0.749
Ancillary:Chemotherapy	2
Chemotherapy	44	58
Chemotherapy:	1	1
Chemotherapy:Immunotherapy	1	2
Immunotherapy	4		0.925
