# Supplementary material for: Identification of adenylate cyclase 2 methylation in bladder cancer with implications for prognosis and immunosuppressive microenvironment
Source: Front Oncol. 2022 Oct 14;12:1025195. doi: 10.3389/fonc.2022.1025195 (PMC9614257; doi:10.3389/fonc.2022.1025195)
Supplement: Supplementary file 2 [file DataSheet_2.zip]

Archive with 60 entries (47 files):
- Raw data/
- Raw data/CIBERSORT.csv
- Raw data/CIBERSORT.xls
- Raw data/DEGs_result/
- Raw data/DEGs_result/24f9eee4-17ee-11ed-b47d-0242ac130004_Deg_Genes.csv
- Raw data/DEGs_result/24f9eee4-17ee-11ed-b47d-0242ac130004_Deg_clusterProfiler.txt
- Raw data/DEGs_result/24f9eee4-17ee-11ed-b47d-0242ac130004_Deg_result.csv
- Raw data/EPIC.csv
- Raw data/ICM.xlsx
- Raw data/ICT.csv
- Raw data/TIDE.csv
- Raw data/os.csv
- Raw data/stat.mtx
- Raw data/í░CpGí▒/
- Raw data/í░CpGí▒/ADCY2 pair1/
- Raw data/í░CpGí▒/ADCY2 pair1/XX113.txt
- Raw data/í░CpGí▒/ADCY2 pair1/XX114.txt
- Raw data/í░CpGí▒/ADCY2 pair1/XX115.txt
- Raw data/í░CpGí▒/ADCY2 pair1/XX116.txt
- Raw data/í░CpGí▒/ADCY2 pair1/XX117.txt
- Raw data/í░CpGí▒/ADCY2 pair1/XX118.txt
- Raw data/í░CpGí▒/ADCY2 pair2/
- Raw data/í░CpGí▒/ADCY2 pair2/XX113.txt
- Raw data/í░CpGí▒/ADCY2 pair2/XX114.txt
- Raw data/í░CpGí▒/ADCY2 pair2/XX115.txt
- Raw data/í░CpGí▒/ADCY2 pair2/XX116.txt
- Raw data/í░CpGí▒/ADCY2 pair2/XX117.txt
- Raw data/í░CpGí▒/ADCY2 pair2/XX118.txt
- Raw data/í░CpGí▒/ADCY2 pair4/
- Raw data/í░CpGí▒/ADCY2 pair4/XX113.txt
- Raw data/í░CpGí▒/ADCY2 pair4/XX114.txt
- Raw data/í░CpGí▒/ADCY2 pair4/XX115.txt
- Raw data/í░CpGí▒/ADCY2 pair4/XX116.txt
- Raw data/í░CpGí▒/ADCY2 pair4/XX117.txt
- Raw data/í░CpGí▒/ADCY2 pair4/XX118.txt
- Raw data/í░descriptive_analysis.tsví▒/
- Raw data/í░descriptive_analysis.tsví▒/ADCY2 pair1.txt_descriptive_analysis_Sat_Jan_09_08_31_54_2021.tsv
- Raw data/í░descriptive_analysis.tsví▒/ADCY2 pair2.txt_descriptive_analysis_Sat_Jan_09_08_45_33_2021.tsv
- Raw data/í░descriptive_analysis.tsví▒/ADCY2 pair4.txt_descriptive_analysis_Sat_Jan_09_08_55_10_2021.tsv
- Raw data/í░report.txtí▒/
- Raw data/í░report.txtí▒/ADCY2 pair1/
- Raw data/í░report.txtí▒/ADCY2 pair1/out.extendedFrags_bismark_bt2_SE_report.txt
- Raw data/í░report.txtí▒/ADCY2 pair2/
- Raw data/í░report.txtí▒/ADCY2 pair2/out.extendedFrags_bismark_bt2_SE_report.txt
- Raw data/í░report.txtí▒/ADCY2 pair4/
- Raw data/í░report.txtí▒/ADCY2 pair4/XX113.out.extendedFrags_bismark_bt2_SE_report.txt
- Raw data/í░report.txtí▒/ADCY2 pair4/XX114.out.extendedFrags_bismark_bt2_SE_report.txt
- Raw data/í░report.txtí▒/ADCY2 pair4/XX115.out.extendedFrags_bismark_bt2_SE_report.txt
- Raw data/í░report.txtí▒/ADCY2 pair4/XX116.out.extendedFrags_bismark_bt2_SE_report.txt
- Raw data/í░report.txtí▒/ADCY2 pair4/XX117.out.extendedFrags_bismark_bt2_SE_report.txt
- Raw data/í░report.txtí▒/ADCY2 pair4/XX118.out.extendedFrags_bismark_bt2_SE_report.txt
- Raw data/í░summary_samples.tsví▒/
- Raw data/í░summary_samples.tsví▒/ADCY2 pair1.txt_summary_samples_Sat_Jan_09_08_31_52_2021.tsv
- Raw data/í░summary_samples.tsví▒/ADCY2 pair2.txt_summary_samples_Sat_Jan_09_08_45_31_2021.tsv
- Raw data/í░summary_samples.tsví▒/ADCY2 pair4.txt_summary_samples_Sat_Jan_09_08_55_08_2021.tsv
- Raw data/í░txtí▒/
- Raw data/í░txtí▒/ADCY2 pair1.txt
- Raw data/í░txtí▒/ADCY2 pair2.txt
- Raw data/í░txtí▒/ADCY2 pair4.txt
- Raw data/├Γ╥▀╡≈╜┌╗∙╥≥.txt
