# Supplementary material for: Identification of adenylate cyclase 2 methylation in bladder cancer with implications for prognosis and immunosuppressive microenvironment
Source: Front Oncol. 2022 Oct 14;12:1025195. doi: 10.3389/fonc.2022.1025195 (PMC9614257; doi:10.3389/fonc.2022.1025195)
Supplement: Supplementary file 2 [file DataSheet_2.zip › Raw data/CIBERSORT.csv]

	B cell naive	B cell memory	B cell plasma	T cell CD8+	T cell CD4+ naive	T cell CD4+ memory resting	T cell CD4+ memory activated	T cell follicular helper	T cell regulatory (Tregs)	T cell gamma delta	NK cell resting	NK cell activated	Monocyte	Macrophage M0	Macrophage M1	Macrophage M2	Myeloid dendritic cell resting	Myeloid dendritic cell activated	Mast cell activated	Mast cell resting	Eosinophil	Neutrophil	Groups
TCGA-CF-A1HR-01	0.0000000000	0.0197415195	0.162438436	0.221936423	0.000000000	0.0000000000	2.451104e-02	0.0509888930	5.386393e-02	0.0000000000	0.000000000	0.0816227044	0.0216008077	0.0000000000	1.544058e-02	2.106796e-01	0.0001706917	0.0429135474	9.409187e-02	0.000000e+00	0.0000000000	0.000000e+00	G1
TCGA-XF-A8HH-01	0.0317159329	0.0000000000	0.025749912	0.048342051	0.000000000	0.1043120987	0.000000e+00	0.0857236851	4.245467e-02	0.0000000000	0.007329404	0.0370876636	0.0309165977	0.0250694902	7.367033e-02	4.154347e-01	0.0237252969	0.0000000000	4.846817e-02	0.000000e+00	0.0000000000	0.000000e+00	G1
TCGA-DK-A3IQ-01	0.0218984513	0.0000000000	0.085871100	0.038208477	0.053670365	0.1283560858	0.000000e+00	0.0000000000	0.000000e+00	0.0000000000	0.000000000	0.0297897125	0.0084442316	0.0078903023	0.000000e+00	4.149627e-01	0.0000000000	0.0138578119	1.970508e-01	0.000000e+00	0.0000000000	0.000000e+00	G1
TCGA-FD-A6TK-01	0.0000000000	0.0000000000	0.033685695	0.173512314	0.000000000	0.0181833454	8.178078e-02	0.0998831310	7.636201e-04	0.0037983494	0.000000000	0.0675858769	0.0000000000	0.0042833857	1.271745e-01	3.465621e-01	0.0000000000	0.0123824864	2.204277e-02	8.293543e-03	0.0000000000	6.804833e-05	G1
TCGA-CU-A5W6-01	0.0318736489	0.0000000000	0.079979465	0.141906005	0.000000000	0.0051146726	0.000000e+00	0.1030835610	2.822687e-02	0.0000000000	0.000000000	0.0236513816	0.0755569907	0.0409326430	8.061524e-02	1.600545e-01	0.0396103621	0.0456598290	0.000000e+00	1.160354e-01	0.0000000000	2.769950e-02	G1
TCGA-BT-A20V-01	0.0000000000	0.0177364910	0.008941543	0.144321142	0.000000000	0.0910770526	0.000000e+00	0.0827294402	1.041524e-02	0.0000000000	0.000000000	0.0986666390	0.0711571776	0.0000000000	7.883066e-02	1.881422e-01	0.0148351217	0.1867616611	0.000000e+00	6.385638e-03	0.0000000000	0.000000e+00	G1
TCGA-DK-A2I4-01	0.0000000000	0.0000000000	0.025117915	0.216248898	0.000000000	0.0655838024	3.497865e-02	0.0511727323	0.000000e+00	0.0000000000	0.000000000	0.0694246929	0.0143063830	0.0517431589	9.731363e-02	3.692413e-01	0.0000000000	0.0000000000	2.068523e-03	0.000000e+00	0.0000000000	2.800292e-03	G1
TCGA-DK-A6B2-01	0.0294483292	0.0000000000	0.084754344	0.088842112	0.000000000	0.0611813653	0.000000e+00	0.0288765165	6.275958e-02	0.0022578226	0.000000000	0.0368322556	0.0152122841	0.0228527121	1.332104e-01	3.477285e-01	0.0230789110	0.0116216705	4.614698e-02	0.000000e+00	0.0000000000	5.196179e-03	G1
TCGA-XF-A9SZ-01	0.0019105949	0.0035495607	0.012539634	0.025057883	0.000000000	0.0122208975	0.000000e+00	0.0371106207	5.489243e-02	0.0047553867	0.038602679	0.0000000000	0.0000000000	0.3269921908	7.272976e-03	2.863115e-01	0.0000000000	0.0000000000	0.000000e+00	1.531761e-01	0.0000000000	3.560754e-02	G1
TCGA-2F-A9KO-01	0.0000000000	0.0437105132	0.063554264	0.262947005	0.000000000	0.0702604154	7.070365e-02	0.1337472190	2.830645e-02	0.0000000000	0.000000000	0.0471496209	0.0146923485	0.0273206588	1.030418e-01	1.120780e-01	0.0065556936	0.0112406697	0.000000e+00	4.691682e-03	0.0000000000	0.000000e+00	G1
TCGA-ZF-A9R1-01	0.0995733071	0.0721270588	0.083082704	0.201293555	0.091555299	0.0464579025	0.000000e+00	0.0870222820	0.000000e+00	0.0000000000	0.000000000	0.0486629784	0.0249703821	0.0176305509	2.314320e-02	1.429469e-01	0.0115125959	0.0112697637	3.875153e-02	0.000000e+00	0.0000000000	0.000000e+00	G1
TCGA-BL-A13J-01	0.0000000000	0.0093261012	0.094685982	0.100845702	0.000000000	0.0000000000	7.495930e-02	0.0468106126	8.936501e-03	0.0000000000	0.045751447	0.0000000000	0.0006083785	0.0700608917	6.788064e-02	3.247906e-01	0.0000000000	0.0531423594	8.990775e-02	0.000000e+00	0.0000000000	1.229372e-02	G1
TCGA-DK-A3IK-01	0.0034140039	0.1079037187	0.156969181	0.086653297	0.000000000	0.0000000000	0.000000e+00	0.1367516979	3.152667e-02	0.0601261214	0.000000000	0.0121993856	0.0051857054	0.1131233154	4.109584e-02	1.657493e-01	0.0000000000	0.0171884684	6.211330e-02	0.000000e+00	0.0000000000	0.000000e+00	G1
TCGA-K4-A5RH-01	0.0000000000	0.0000000000	0.021048503	0.334931123	0.000000000	0.0000000000	6.751024e-02	0.0680845515	0.000000e+00	0.0336910578	0.000000000	0.0894678647	0.0000000000	0.0000000000	6.586145e-02	3.128313e-01	0.0000000000	0.0000000000	0.000000e+00	6.573880e-03	0.0000000000	0.000000e+00	G1
TCGA-ZF-AA56-01	0.0245832449	0.0410440527	0.100223432	0.026866961	0.000000000	0.1150563676	0.000000e+00	0.0874826783	2.820423e-02	0.0000000000	0.000000000	0.0323527030	0.0363471078	0.0018125149	3.664994e-02	3.186410e-01	0.0000000000	0.0316143156	7.206272e-02	0.000000e+00	0.0000000000	4.705876e-02	G1
TCGA-YC-A9TC-01	0.0293509483	0.0000000000	0.002842908	0.086349390	0.000000000	0.0565235777	0.000000e+00	0.0616445222	3.381383e-02	0.0000000000	0.000000000	0.1234343647	0.0004506350	0.0620911800	7.355286e-03	2.066894e-01	0.0000000000	0.0042380586	0.000000e+00	3.252159e-01	0.0000000000	0.000000e+00	G1
TCGA-CF-A7I0-01	0.0000000000	0.0000000000	0.044487081	0.261794137	0.000000000	0.1218396049	0.000000e+00	0.0694060712	3.396303e-02	0.0000000000	0.000000000	0.0443210492	0.0754038417	0.0000000000	1.066645e-02	1.788976e-01	0.0312202729	0.0331284878	9.487237e-02	0.000000e+00	0.0000000000	0.000000e+00	G1
TCGA-K4-A5RJ-01	0.0017804569	0.0000000000	0.007337468	0.238498156	0.000000000	0.0000000000	5.331572e-02	0.0702002437	1.973589e-02	0.0143914322	0.000000000	0.0521065914	0.0126162305	0.0000000000	8.858617e-02	4.133953e-01	0.0217626257	0.0000000000	0.000000e+00	6.273722e-03	0.0000000000	0.000000e+00	G1
TCGA-YF-AA3L-01	0.0000000000	0.0883680963	0.024227689	0.016450020	0.000000000	0.2051585921	0.000000e+00	0.0102253830	8.697563e-02	0.0000000000	0.015980333	0.0000000000	0.0453465445	0.0000000000	1.396770e-02	3.272510e-01	0.1340965661	0.0000000000	3.195240e-02	0.000000e+00	0.0000000000	0.000000e+00	G1
TCGA-DK-A6B1-01	0.0044027069	0.0000000000	0.062644367	0.081361343	0.000000000	0.1297321202	0.000000e+00	0.0839049198	4.232983e-02	0.0000000000	0.000000000	0.0014333586	0.1207126296	0.0315678604	0.000000e+00	1.560297e-01	0.0000000000	0.1514193907	1.196541e-01	0.000000e+00	0.0148076670	0.000000e+00	G1
TCGA-XF-AAN3-01	0.0000000000	0.0326217999	0.054110723	0.041863698	0.000000000	0.0691884485	0.000000e+00	0.0512184907	6.360637e-02	0.0000000000	0.000000000	0.0300902563	0.0173069275	0.0000000000	1.364362e-02	3.595518e-01	0.1033909333	0.0474078113	9.496392e-02	0.000000e+00	0.0000000000	2.103516e-02	G1
TCGA-CU-A0YO-01	0.0000000000	0.0066230414	0.023836732	0.068073821	0.000000000	0.3260349040	0.000000e+00	0.0126077089	4.111259e-03	0.0000000000	0.000000000	0.0275642371	0.0259216128	0.0000000000	5.789692e-02	2.664569e-01	0.0319101185	0.0974009406	4.396257e-02	7.599275e-03	0.0000000000	0.000000e+00	G1
TCGA-FD-A62O-01	0.0000000000	0.0326446421	0.192163154	0.055652610	0.082646675	0.0000000000	0.000000e+00	0.0540945993	2.908550e-02	0.0097737517	0.010692131	0.0000000000	0.0496056744	0.0468507346	0.000000e+00	1.146090e-01	0.0000000000	0.0748976709	0.000000e+00	2.108393e-01	0.0000000000	3.644458e-02	G1
TCGA-GC-A3YS-01	0.0000000000	0.0376172466	0.013083320	0.029743290	0.000000000	0.1014630172	1.249637e-02	0.0617547974	3.933922e-02	0.0105417635	0.026362096	0.0369164688	0.0000000000	0.0383077796	2.009718e-02	4.153414e-01	0.0477017118	0.0503322183	0.000000e+00	5.544969e-02	0.0000000000	3.452473e-03	G1
TCGA-GU-A42Q-01	0.0000000000	0.0000000000	0.363877691	0.030976797	0.000000000	0.0000000000	0.000000e+00	0.0678216736	1.649845e-02	0.0000000000	0.000000000	0.0735383902	0.0000000000	0.2850246089	2.970329e-02	8.650225e-02	0.0327843192	0.0000000000	0.000000e+00	1.327254e-02	0.0000000000	0.000000e+00	G1
TCGA-C4-A0F7-01	0.0000000000	0.0104759702	0.001224081	0.162928816	0.037104486	0.0000000000	0.000000e+00	0.0977242106	1.873964e-02	0.0000000000	0.000000000	0.0037648859	0.0848587338	0.0824044962	4.051539e-02	1.712478e-01	0.0386721248	0.1729178311	6.423018e-02	0.000000e+00	0.0001794320	1.301189e-02	G1
TCGA-XF-AAMQ-01	0.0004736542	0.0000000000	0.070424677	0.207873828	0.000000000	0.0421082274	5.382111e-02	0.1577851084	1.012621e-02	0.0000000000	0.000000000	0.0425616179	0.0078462855	0.0000000000	7.989754e-02	2.284743e-01	0.0214470431	0.0622981289	1.486226e-02	0.000000e+00	0.0000000000	0.000000e+00	G1
TCGA-K4-A3WS-01	0.0873868950	0.0000000000	0.035162216	0.135818557	0.000000000	0.0331867668	0.000000e+00	0.0327993111	4.967649e-02	0.0000000000	0.000000000	0.0322460845	0.0459546437	0.0000000000	1.956363e-01	2.682951e-01	0.0205838743	0.0000000000	5.295150e-02	1.030221e-02	0.0000000000	0.000000e+00	G1
TCGA-C4-A0EZ-01	0.0000000000	0.0022349556	0.024007080	0.117996386	0.000000000	0.0533760240	0.000000e+00	0.1388814088	9.417749e-02	0.0000000000	0.049552256	0.0000000000	0.0137701387	0.1410081821	0.000000e+00	3.206997e-01	0.0133809768	0.0067635770	0.000000e+00	2.415180e-02	0.0000000000	0.000000e+00	G1
TCGA-ZF-AA5P-01	0.1224110443	0.0508622969	0.114672530	0.117672960	0.000000000	0.0000000000	0.000000e+00	0.1031175069	2.240641e-02	0.0000000000	0.000000000	0.0086771468	0.0279555584	0.0000000000	1.095952e-01	1.711350e-01	0.0000000000	0.0342769902	7.269634e-02	4.332220e-02	0.0000000000	1.198849e-03	G1
TCGA-XF-A9SX-01	0.0000000000	0.0035754484	0.013515789	0.146131452	0.000000000	0.0471919797	3.979335e-05	0.0820992701	1.287185e-01	0.0000000000	0.000000000	0.0525996133	0.0243795370	0.0000000000	6.753850e-02	3.767281e-01	0.0000000000	0.0351193963	2.236261e-02	0.000000e+00	0.0000000000	0.000000e+00	G1
TCGA-FD-A3B8-01	0.0399081167	0.0000000000	0.001404498	0.134177404	0.000000000	0.2217230798	3.146702e-03	0.0387334813	2.763259e-03	0.0000000000	0.000000000	0.0257295956	0.0238931477	0.0608100265	1.869546e-01	1.994039e-01	0.0000000000	0.0000000000	5.099701e-02	0.000000e+00	0.0000000000	1.035513e-02	G1
TCGA-DK-AA74-01	0.0000000000	0.0096884621	0.006429267	0.139571287	0.000000000	0.0532052344	0.000000e+00	0.1240548272	2.830325e-02	0.0000000000	0.000000000	0.0519938347	0.0103737727	0.0670660807	1.126506e-01	3.649015e-01	0.0064898891	0.0000000000	1.692042e-02	0.000000e+00	0.0000000000	8.351593e-03	G1
TCGA-FD-A3SM-01	0.0000000000	0.0208538789	0.100804265	0.021488975	0.000000000	0.0463583883	0.000000e+00	0.0494272948	0.000000e+00	0.0072735568	0.000000000	0.0251421309	0.0000000000	0.3972922936	7.019440e-02	2.031949e-01	0.0000000000	0.0000000000	5.796989e-02	0.000000e+00	0.0000000000	0.000000e+00	G1
TCGA-C4-A0F6-01	0.0000000000	0.0032618856	0.174169892	0.120146598	0.000000000	0.0186516227	0.000000e+00	0.0485013442	0.000000e+00	0.0466583301	0.000000000	0.0183041656	0.0000000000	0.1518586202	6.744352e-02	3.154517e-01	0.0014225068	0.0020308155	0.000000e+00	2.902685e-02	0.0000000000	3.072180e-03	G1
TCGA-DK-A1AD-01	0.0497542506	0.0000000000	0.120514761	0.215244704	0.000000000	0.0000000000	1.861996e-02	0.0917664122	6.111426e-02	0.0000000000	0.000000000	0.0329102090	0.0470808564	0.0121993381	1.951494e-01	1.145734e-01	0.0138184858	0.0201227407	0.000000e+00	7.131233e-03	0.0000000000	0.000000e+00	G1
TCGA-FD-A5BS-01	0.0000000000	0.0920645404	0.047932074	0.171300682	0.000000000	0.0168502664	2.846867e-02	0.0884485431	3.517395e-02	0.0118727594	0.000000000	0.1074485700	0.0124017638	0.0859992983	1.396667e-01	1.126597e-01	0.0145434067	0.0000000000	3.516901e-02	0.000000e+00	0.0000000000	0.000000e+00	G1
TCGA-DK-AA6T-01	0.1058865890	0.6531097026	0.000000000	0.045628858	0.000000000	0.0269968822	3.648319e-02	0.0358242060	6.063591e-04	0.0000000000	0.000000000	0.0000000000	0.0155648361	0.0000000000	0.000000e+00	5.013488e-02	0.0000000000	0.0297644902	0.000000e+00	0.000000e+00	0.0000000000	0.000000e+00	G1
TCGA-CU-A0YR-01	0.0283555979	0.0000000000	0.050416980	0.031579759	0.000000000	0.0203334026	1.048059e-02	0.0544182514	2.298953e-02	0.0000000000	0.000000000	0.0358862356	0.0000000000	0.3466989342	6.197550e-02	2.318013e-01	0.0402996321	0.0063916997	0.000000e+00	5.676343e-02	0.0016091265	0.000000e+00	G1
TCGA-FD-A3B3-01	0.0000000000	0.0185185193	0.070089868	0.138728854	0.000000000	0.0330683769	2.522896e-02	0.1094943495	1.886669e-03	0.0000000000	0.000000000	0.0775196788	0.0049015592	0.0887185602	1.892465e-01	2.038040e-01	0.0000000000	0.0000000000	0.000000e+00	2.936564e-02	0.0000000000	9.428450e-03	G1
TCGA-KQ-A41S-01	0.0000000000	0.0061970359	0.004643594	0.106971081	0.000000000	0.1634046431	0.000000e+00	0.0582593269	2.768958e-03	0.0000000000	0.000000000	0.0689853652	0.0593609298	0.0154334352	1.501573e-02	4.098246e-01	0.0000000000	0.0000000000	8.335680e-02	0.000000e+00	0.0000000000	5.778480e-03	G1
TCGA-4Z-AA86-01	0.0003365284	0.0041446911	0.004710913	0.104004480	0.000000000	0.0517616655	3.267575e-02	0.0595898917	1.961130e-02	0.0000000000	0.014769835	0.0202433227	0.0000000000	0.1941993480	8.393357e-02	2.471265e-01	0.0000000000	0.0000000000	0.000000e+00	1.601309e-01	0.0000000000	2.761378e-03	G1
TCGA-E7-A5KF-01	0.0000000000	0.0103865476	0.125574607	0.000000000	0.181151361	0.0368511153	0.000000e+00	0.2080803239	5.869476e-02	0.0000000000	0.068253673	0.0000000000	0.0026155721	0.0000000000	0.000000e+00	9.250493e-02	0.0000000000	0.1029542144	0.000000e+00	1.086513e-01	0.0000000000	4.281620e-03	G1
TCGA-XF-AAN7-01	0.0547532898	0.0000000000	0.005200340	0.130557486	0.000000000	0.1198062084	0.000000e+00	0.0367471789	2.127011e-03	0.0000000000	0.000000000	0.0685599257	0.0304894460	0.0298457383	5.710892e-02	4.273855e-01	0.0000000000	0.0000000000	3.741894e-02	0.000000e+00	0.0000000000	0.000000e+00	G1
TCGA-C4-A0F0-01	0.0094724025	0.0000000000	0.020281449	0.093284679	0.000000000	0.0413031448	1.349015e-02	0.0391471813	0.000000e+00	0.0247694960	0.000000000	0.0428234727	0.0217782853	0.0625480194	1.085363e-01	2.971456e-01	0.0559601698	0.0057087416	0.000000e+00	1.493213e-01	0.0000000000	1.442961e-02	G1
TCGA-FD-A3SR-01	0.0075087488	0.0000000000	0.027349868	0.124523908	0.000000000	0.1387887086	0.000000e+00	0.0373749815	7.698442e-02	0.0003011961	0.000000000	0.0461726785	0.0395161871	0.0000000000	1.959124e-01	2.049863e-01	0.0033442471	0.0000000000	9.723630e-02	0.000000e+00	0.0000000000	0.000000e+00	G1
TCGA-DK-AA76-01	0.0000000000	0.0484994155	0.123625739	0.048061121	0.079331375	0.0213890962	0.000000e+00	0.0203006287	7.696722e-02	0.0000000000	0.010562277	0.0000000000	0.0044724451	0.0872368164	0.000000e+00	2.643308e-01	0.0000000000	0.1355690409	0.000000e+00	7.965407e-02	0.0000000000	0.000000e+00	G1
TCGA-ZF-AA53-01	0.0000000000	0.0694766155	0.000000000	0.085354159	0.000000000	0.0000000000	4.804281e-03	0.0465268456	1.193407e-02	0.0000000000	0.000000000	0.0792093588	0.0014666668	0.0000000000	1.661161e-01	4.327980e-01	0.0900369229	0.0000000000	0.000000e+00	0.000000e+00	0.0000000000	1.227706e-02	G1
TCGA-BT-A2LD-01	0.0420803907	0.0000000000	0.109171390	0.161074139	0.000000000	0.0256738281	0.000000e+00	0.1644566770	3.462142e-04	0.0035134180	0.000000000	0.0641939851	0.0024250006	0.0459491968	1.052606e-01	1.628694e-01	0.0000000000	0.0105115341	1.024742e-01	0.000000e+00	0.0000000000	0.000000e+00	G1
TCGA-4Z-AA82-01	0.0000000000	0.0108798072	0.087815117	0.005290233	0.000000000	0.0943844982	0.000000e+00	0.0648087062	1.367415e-02	0.0000000000	0.000000000	0.0586931946	0.0154148126	0.0178321309	0.000000e+00	1.635619e-01	0.1886836407	0.1893124915	8.498726e-02	0.000000e+00	0.0000000000	4.662085e-03	G1
TCGA-FD-A62P-01	0.0143090632	0.0000000000	0.015468315	0.171557116	0.000000000	0.0000000000	4.744124e-02	0.0971718610	0.000000e+00	0.0000000000	0.000000000	0.0217338188	0.0000000000	0.2511140615	5.409019e-02	2.623298e-01	0.0065341867	0.0000000000	0.000000e+00	5.392813e-02	0.0000000000	4.322260e-03	G1
TCGA-DK-AA6U-01	0.0034502284	0.0315618712	0.036423565	0.152777689	0.000000000	0.0000000000	0.000000e+00	0.0887356175	1.496021e-01	0.0000000000	0.000000000	0.0639272969	0.0123004550	0.0435215708	4.747392e-02	9.026492e-02	0.0000000000	0.0537593228	1.856297e-01	0.000000e+00	0.0000000000	4.057177e-02	G1
TCGA-2F-A9KR-01	0.0000000000	0.0000000000	0.280104510	0.099357511	0.000000000	0.0525305297	0.000000e+00	0.1917715976	0.000000e+00	0.0000000000	0.009809809	0.0667807705	0.0619784458	0.0000000000	9.125238e-04	1.111782e-01	0.0000000000	0.0998735823	0.000000e+00	7.755567e-03	0.0000000000	1.794692e-02	G1
TCGA-FD-A6TC-01	0.0000000000	0.0099209357	0.080363397	0.025740266	0.011453034	0.0017580262	0.000000e+00	0.0371044242	6.165123e-03	0.0000000000	0.000000000	0.0288263191	0.0000000000	0.3095682313	0.000000e+00	3.474758e-01	0.0000000000	0.0257962412	0.000000e+00	1.040743e-01	0.0000000000	1.175390e-02	G1
TCGA-FJ-A871-01	0.0014032237	0.0000000000	0.000000000	0.055429563	0.056859445	0.0673901582	4.760004e-02	0.0000000000	0.000000e+00	0.0000000000	0.020931336	0.0031461941	0.0000000000	0.3418107224	0.000000e+00	3.131914e-01	0.0000000000	0.0720938583	2.014404e-02	0.000000e+00	0.0000000000	0.000000e+00	G1
TCGA-UY-A9PA-01	0.0009549462	0.0000000000	0.001120489	0.220106287	0.000000000	0.0914137366	1.714034e-02	0.1516497964	0.000000e+00	0.0000000000	0.000000000	0.0787305836	0.0113131830	0.0000000000	6.533999e-02	1.278399e-01	0.0052290457	0.1156017439	0.000000e+00	1.108176e-01	0.0000000000	2.742408e-03	G1
TCGA-XF-AAMR-01	0.0000000000	0.0206219802	0.029260348	0.018947434	0.000000000	0.0789535884	0.000000e+00	0.0167110862	4.342670e-03	0.0000000000	0.000000000	0.0643488193	0.0269787219	0.0000000000	2.066931e-04	4.631882e-01	0.0344149061	0.0079141076	2.228014e-01	0.000000e+00	0.0000000000	1.131001e-02	G1
TCGA-K4-A6FZ-01	0.0000000000	0.0000000000	0.046398475	0.034840732	0.000000000	0.1276987651	0.000000e+00	0.0387047622	1.051071e-03	0.0000000000	0.013399110	0.0199015599	0.0057029399	0.0620813335	6.608620e-02	2.986665e-01	0.0000000000	0.0631999725	0.000000e+00	1.955740e-01	0.0000000000	2.669452e-02	G1
TCGA-DK-A1AF-01	0.0081121153	0.0071642555	0.017936827	0.112984407	0.000000000	0.1818889935	0.000000e+00	0.0208780386	1.984511e-03	0.0095205133	0.000000000	0.0327776960	0.0571314906	0.1658491933	8.060515e-02	2.361231e-01	0.0032114081	0.0000000000	1.045291e-02	2.908701e-02	0.0000000000	2.429242e-02	G1
TCGA-FD-A6TB-01	0.2079233678	0.0000000000	0.043109440	0.190840881	0.000000000	0.0000000000	8.556959e-05	0.1143532746	2.429636e-02	0.0000000000	0.000000000	0.0820321413	0.0136228739	0.0359720821	6.609672e-02	2.144130e-01	0.0000000000	0.0000000000	4.207865e-03	3.046406e-03	0.0000000000	0.000000e+00	G1
TCGA-BT-A20U-01	0.0000000000	0.0061264004	0.064404674	0.087395222	0.000000000	0.0750996931	0.000000e+00	0.0754799031	6.173589e-02	0.0000000000	0.000000000	0.0380161515	0.0000000000	0.1978265636	7.049336e-02	2.835071e-01	0.0116563210	0.0000000000	7.628486e-03	0.000000e+00	0.0000000000	2.063020e-02	G1
TCGA-GV-A3JW-01	0.0000000000	0.0386748246	0.255750272	0.205800899	0.000000000	0.0000000000	0.000000e+00	0.0810910049	3.848465e-02	0.0000000000	0.000000000	0.0314236371	0.0396672976	0.0955742467	0.000000e+00	1.526048e-01	0.0000000000	0.0172166210	3.497715e-02	0.000000e+00	0.0000000000	8.734605e-03	G1
TCGA-FD-A5BZ-01	0.0286469498	0.0000000000	0.104671907	0.005074150	0.000000000	0.0301051947	0.000000e+00	0.0082948289	2.146316e-02	0.0000000000	0.000000000	0.0202751207	0.0000000000	0.3731326065	9.503192e-02	2.075885e-01	0.0000000000	0.0000000000	1.057157e-01	0.000000e+00	0.0000000000	0.000000e+00	G1
TCGA-ZF-A9R9-01	0.0216645006	0.0000000000	0.250529833	0.069959243	0.000000000	0.0681396670	0.000000e+00	0.0747733361	1.152926e-02	0.0130532779	0.000000000	0.0442641640	0.0020053043	0.0000000000	8.654517e-02	3.332830e-01	0.0000000000	0.0005513886	2.370182e-02	0.000000e+00	0.0000000000	0.000000e+00	G1
TCGA-XF-A8HD-01	0.0143056373	0.0000000000	0.074908395	0.241744040	0.000000000	0.0000000000	4.421518e-02	0.1041740385	0.000000e+00	0.0000000000	0.000000000	0.1311238530	0.0000000000	0.0000000000	3.020843e-02	1.458189e-01	0.0000000000	0.1744323002	2.876309e-02	0.000000e+00	0.0025445881	7.761544e-03	G1
TCGA-4Z-AA7O-01	0.0000000000	0.0318794561	0.113054924	0.190205448	0.000000000	0.1304253986	0.000000e+00	0.1579174650	0.000000e+00	0.0025738195	0.000000000	0.0719869391	0.0043320570	0.0000000000	1.029822e-02	1.853720e-01	0.0043823946	0.0731300480	1.989548e-03	1.526477e-02	0.0000000000	7.187514e-03	G1
TCGA-E7-A6MF-01	0.0377454666	0.0000000000	0.000000000	0.115570488	0.000000000	0.2733299090	0.000000e+00	0.0768459301	0.000000e+00	0.0000000000	0.015690137	0.0397210360	0.1052015782	0.0000000000	6.061947e-04	2.526731e-01	0.0092933908	0.0379208885	3.283799e-02	0.000000e+00	0.0000000000	2.563910e-03	G1
TCGA-DK-AA6W-01	0.0000000000	0.0329355358	0.000000000	0.000000000	0.000000000	0.0226946603	0.000000e+00	0.0662201139	1.181834e-01	0.0000000000	0.024096184	0.0160402041	0.0000000000	0.1744609896	4.853761e-02	3.514476e-01	0.1391473444	0.0000000000	0.000000e+00	6.236363e-03	0.0000000000	0.000000e+00	G1
TCGA-GU-A42P-01	0.1314940782	0.0000000000	0.053149242	0.093361717	0.000000000	0.0000000000	0.000000e+00	0.1160170655	1.167714e-01	0.0115624230	0.071898035	0.0000000000	0.0287250758	0.2697025486	4.818186e-03	2.534888e-02	0.0000000000	0.0710954009	6.055970e-03	0.000000e+00	0.0000000000	0.000000e+00	G1
TCGA-XF-A9T3-01	0.0184793455	0.0090191657	0.023292944	0.065724329	0.000000000	0.0312596415	0.000000e+00	0.0778739113	2.393515e-02	0.0000000000	0.002947788	0.0446325923	0.0000000000	0.2924601215	8.308319e-02	2.609714e-01	0.0000000000	0.0000000000	6.632039e-02	0.000000e+00	0.0000000000	0.000000e+00	G1
TCGA-FD-A6TI-01	0.0000000000	0.0016501764	0.013190419	0.150961212	0.000000000	0.0787470186	0.000000e+00	0.1116419747	0.000000e+00	0.0000000000	0.000000000	0.0804679175	0.0178159281	0.0000000000	2.832084e-02	3.266155e-01	0.0000000000	0.0031346924	0.000000e+00	1.846691e-01	0.0000000000	2.785209e-03	G1
TCGA-CF-A47X-01	0.0087232339	0.0382654735	0.069906665	0.113106937	0.000000000	0.0409283400	0.000000e+00	0.1238503514	9.178543e-02	0.0000000000	0.000000000	0.0494239695	0.0000000000	0.0000000000	0.000000e+00	2.822295e-01	0.0396962867	0.1245340533	1.147670e-02	6.073096e-03	0.0000000000	0.000000e+00	G1
TCGA-XF-A9SP-01	0.0079119584	0.0075805942	0.130351320	0.085732510	0.000000000	0.0415005654	0.000000e+00	0.0490387427	2.211352e-02	0.0000000000	0.000000000	0.0373299185	0.0444655349	0.0000000000	4.322127e-02	4.518094e-01	0.0000000000	0.0222605611	5.668412e-02	0.000000e+00	0.0000000000	0.000000e+00	G1
TCGA-BL-A5ZZ-01	0.0042172158	0.0000000000	0.029596169	0.015490253	0.000000000	0.0096998050	0.000000e+00	0.0488991098	3.860384e-02	0.0000000000	0.036549903	0.0028509932	0.0000000000	0.3982242489	0.000000e+00	3.619163e-01	0.0000000000	0.0063004772	0.000000e+00	3.424295e-02	0.0000000000	1.340873e-02	G1
TCGA-DK-A1AC-01	0.0339958750	0.0000000000	0.041133515	0.209904406	0.000000000	0.0497434674	1.369182e-02	0.0823397049	1.277503e-02	0.0364677016	0.000000000	0.0348615421	0.0000000000	0.0658716076	5.985927e-02	1.592608e-01	0.0000000000	0.0000000000	0.000000e+00	1.945460e-01	0.0055492657	0.000000e+00	G1
TCGA-DK-A2HX-01	0.0227393187	0.0000000000	0.047653390	0.051668072	0.000000000	0.1283472113	0.000000e+00	0.0322780854	3.427073e-02	0.0000000000	0.000000000	0.0527384095	0.0323361692	0.0000000000	2.090875e-03	3.667241e-01	0.0000000000	0.0774443268	1.500529e-01	0.000000e+00	0.0000000000	1.656397e-03	G1
TCGA-UY-A8OC-01	0.0004070584	0.0054361384	0.008285341	0.014944281	0.000000000	0.0299672892	0.000000e+00	0.1022901979	2.665045e-02	0.0000000000	0.000000000	0.0574613901	0.0000000000	0.5646166188	6.673397e-03	1.661999e-01	0.0000000000	0.0000000000	0.000000e+00	1.415301e-02	0.0000000000	2.914965e-03	G1
TCGA-FD-A5BR-01	0.1015913624	0.0000000000	0.134050855	0.047599619	0.000000000	0.2468893201	2.589130e-04	0.1053889986	6.750160e-02	0.0000000000	0.019506823	0.0000000000	0.0305946562	0.0422999492	9.875694e-03	1.435487e-01	0.0000000000	0.0181368969	8.278254e-03	2.247835e-02	0.0000000000	2.000003e-03	G1
TCGA-DK-AA6S-01	0.0040257123	0.0000000000	0.021890183	0.117283843	0.000000000	0.0925669081	9.093006e-03	0.0984911644	5.479554e-02	0.0000000000	0.000000000	0.1208119085	0.0264032230	0.0740422886	1.552202e-01	1.907450e-01	0.0264301606	0.0000000000	6.684455e-04	5.603538e-03	0.0000000000	1.928898e-03	G1
TCGA-LT-A5Z6-01	0.0323210931	0.0000000000	0.108900011	0.252667630	0.000000000	0.0000000000	0.000000e+00	0.1513073492	2.094835e-02	0.0000000000	0.000000000	0.0757080586	0.0000000000	0.0509449763	3.592887e-02	2.321194e-01	0.0000000000	0.0046204434	3.453381e-02	0.000000e+00	0.0000000000	0.000000e+00	G1
TCGA-GC-A3OO-01	0.0152582799	0.0000000000	0.015241418	0.025493989	0.000000000	0.0005344580	0.000000e+00	0.1204458630	2.818794e-02	0.0000000000	0.021384892	0.0007473279	0.0000000000	0.3613754276	2.703368e-02	3.009570e-01	0.0087699161	0.0000000000	3.688193e-02	3.768788e-02	0.0000000000	0.000000e+00	G1
TCGA-DK-AA75-01	0.0125566563	0.0000000000	0.107767135	0.154276485	0.204396168	0.0000000000	0.000000e+00	0.0612949972	4.063275e-02	0.0000000000	0.042552788	0.0472692146	0.0611380752	0.0000000000	3.698881e-02	7.871191e-02	0.0000000000	0.0449916042	1.074234e-01	0.000000e+00	0.0000000000	0.000000e+00	G1
TCGA-BT-A2LB-01	0.0000000000	0.0175389497	0.098830109	0.122216088	0.000000000	0.0000000000	7.080317e-02	0.0651286639	3.708710e-02	0.0000000000	0.023182611	0.0000000000	0.0157234769	0.0000000000	1.036255e-01	2.659377e-01	0.0000000000	0.0509212176	0.000000e+00	6.048378e-02	0.0000000000	6.852167e-02	G1
TCGA-FT-A3EE-01	0.0512907422	0.0622244915	0.076706342	0.037458916	0.000000000	0.1220954722	0.000000e+00	0.0808179777	4.811141e-03	0.0000000000	0.000000000	0.0404444093	0.0097724761	0.0000000000	0.000000e+00	2.696052e-01	0.0000000000	0.1644963177	4.587359e-02	7.848586e-03	0.0000000000	2.655432e-02	G1
TCGA-XF-AAME-01	0.0000000000	0.1090576399	0.045284867	0.094394639	0.000000000	0.1389852389	4.406548e-04	0.0433345691	3.067667e-02	0.0000000000	0.000000000	0.0076981459	0.0666004877	0.0108122203	7.427197e-03	3.269138e-01	0.0152864085	0.0404789135	4.932758e-02	0.000000e+00	0.0000000000	1.328097e-02	G1
TCGA-ZF-AA4R-01	0.0000000000	0.0000000000	0.081337099	0.091353109	0.000000000	0.0000000000	0.000000e+00	0.0861017014	1.078214e-02	0.0000000000	0.000000000	0.0464824045	0.0000000000	0.3636431657	1.946212e-01	9.614172e-02	0.0000000000	0.0000000000	2.953742e-02	0.000000e+00	0.0000000000	0.000000e+00	G1
TCGA-GV-A3JZ-01	0.0379603393	0.0000000000	0.071822648	0.098921877	0.000000000	0.0372887262	0.000000e+00	0.0687020478	1.944108e-02	0.0000000000	0.000000000	0.0214479224	0.0000000000	0.1647309977	5.783841e-02	3.522628e-01	0.0027857151	0.0000000000	0.000000e+00	6.028015e-02	0.0000000000	6.517325e-03	G1
TCGA-K4-A83P-01	0.1260497643	0.1022015001	0.063302712	0.116838860	0.000000000	0.1471775196	0.000000e+00	0.0670863287	5.081332e-02	0.0000000000	0.000000000	0.0097907232	0.0224659682	0.0400891795	5.104749e-02	1.766936e-01	0.0000000000	0.0000000000	2.522725e-02	0.000000e+00	0.0000000000	1.215746e-03	G1
TCGA-UY-A78M-01	0.0080364394	0.0000000000	0.110394201	0.099585417	0.042769252	0.0000000000	0.000000e+00	0.0336693793	1.004750e-02	0.0000000000	0.000000000	0.0174336601	0.0000000000	0.4018084912	2.625924e-02	2.308251e-01	0.0000000000	0.0000000000	1.917131e-02	0.000000e+00	0.0000000000	0.000000e+00	G1
TCGA-BT-A20Q-01	0.0000000000	0.0027704300	0.147062931	0.139112609	0.000000000	0.0654515363	0.000000e+00	0.0849961071	4.876808e-02	0.0000000000	0.000000000	0.0500488618	0.0229540556	0.0071986023	8.142205e-02	3.267243e-01	0.0029453512	0.0118761512	0.000000e+00	8.668958e-03	0.0000000000	0.000000e+00	G1
TCGA-ZF-AA51-01	0.0000000000	0.0069827449	0.110001859	0.110100278	0.000000000	0.0853601332	0.000000e+00	0.0784257039	6.645920e-02	0.0296940211	0.000000000	0.0260558718	0.0000000000	0.1408822474	1.143061e-01	2.161720e-01	0.0000000000	0.0000000000	0.000000e+00	9.321858e-03	0.0000000000	6.237986e-03	G1
TCGA-ZF-AA4X-01	0.0000000000	0.0587396459	0.056714381	0.092031748	0.000000000	0.0952913286	0.000000e+00	0.0774962295	9.816373e-02	0.0000000000	0.000000000	0.0536083360	0.0205139218	0.0838104211	0.000000e+00	5.095462e-02	0.0000000000	0.2801299582	3.017057e-02	0.000000e+00	0.0023751142	0.000000e+00	G1
TCGA-FD-A5BU-01	0.0450254283	0.0051840101	0.032945610	0.042601173	0.000000000	0.1075114557	3.013507e-03	0.0654770072	5.361687e-02	0.0000000000	0.025070903	0.0634538417	0.0306845018	0.0681065942	1.100587e-01	2.151644e-01	0.1019943512	0.0000000000	2.879770e-02	0.000000e+00	0.0000000000	1.293946e-03	G1
TCGA-XF-A9SK-01	0.0000000000	0.0650336531	0.043191671	0.058459705	0.000000000	0.0929968320	0.000000e+00	0.0453389018	6.387978e-02	0.0000000000	0.000000000	0.0643632494	0.0704327919	0.0000000000	5.316687e-02	3.070703e-01	0.0189992889	0.0800131403	3.448653e-02	0.000000e+00	0.0000000000	2.567314e-03	G1
TCGA-FD-A6TG-01	0.0274017107	0.0000000000	0.110632894	0.107402867	0.000000000	0.0000000000	0.000000e+00	0.0577252375	5.181003e-02	0.0088395602	0.000000000	0.0532718342	0.0188191650	0.0713775668	4.358251e-02	3.568581e-01	0.0092243321	0.0000000000	8.305422e-02	0.000000e+00	0.0000000000	0.000000e+00	G1
TCGA-4Z-AA7N-01	0.2044467461	0.1589452065	0.012861928	0.106963393	0.000000000	0.1109782031	3.969572e-03	0.0646177662	7.173617e-02	0.0000000000	0.000000000	0.0449779287	0.0140668892	0.0810381816	2.307576e-02	9.416446e-02	0.0000000000	0.0054190030	0.000000e+00	2.738791e-03	0.0000000000	0.000000e+00	G1
TCGA-K4-A5RI-01	0.0000000000	0.0020749041	0.060535614	0.003578391	0.000000000	0.0813041022	0.000000e+00	0.0273741670	6.349031e-03	0.0000000000	0.028606469	0.0943224101	0.0714244477	0.0000000000	0.000000e+00	2.422197e-01	0.1046140634	0.0249380470	2.526586e-01	0.000000e+00	0.0000000000	0.000000e+00	G1
TCGA-GV-A40E-01	0.0000000000	0.0045985506	0.000000000	0.136865355	0.000000000	0.0000000000	0.000000e+00	0.1263441821	5.676440e-03	0.0000000000	0.000000000	0.0672905142	0.0060748891	0.0143840838	0.000000e+00	2.084321e-01	0.0000000000	0.2006421513	0.000000e+00	1.871891e-01	0.0000000000	4.250263e-02	G1
TCGA-DK-A3IV-01	0.0202885703	0.0957424266	0.000000000	0.081063769	0.000000000	0.2394488834	0.000000e+00	0.0814215951	9.550048e-02	0.0000000000	0.000000000	0.0313349835	0.0000000000	0.0131326691	1.173861e-01	1.305794e-01	0.0000000000	0.0531293364	4.097178e-02	0.000000e+00	0.0000000000	0.000000e+00	G1
TCGA-E7-A97P-01	0.0128428024	0.0000000000	0.053438665	0.284340925	0.000000000	0.0000000000	9.376662e-02	0.1580793298	0.000000e+00	0.0000000000	0.000000000	0.1073436501	0.0168335912	0.0000000000	1.388929e-01	7.118780e-02	0.0114178652	0.0106512149	0.000000e+00	3.423856e-02	0.0069660802	0.000000e+00	G1
TCGA-5N-A9KM-01	0.0000000000	0.0000000000	0.090871155	0.213094966	0.000000000	0.0915338831	0.000000e+00	0.0920841261	0.000000e+00	0.0769602272	0.000000000	0.0723504416	0.0001149225	0.0330847227	2.992600e-02	1.819275e-01	0.0027391502	0.0000000000	1.074994e-01	0.000000e+00	0.0078135366	0.000000e+00	G1
TCGA-ZF-A9RC-01	0.0083228285	0.0000000000	0.131829912	0.034718410	0.095631117	0.0000000000	0.000000e+00	0.1004475932	0.000000e+00	0.0000000000	0.000000000	0.0089158596	0.0000000000	0.1223491785	4.767644e-02	2.674963e-01	0.0000000000	0.0000000000	1.477177e-01	0.000000e+00	0.0000000000	3.489467e-02	G1
TCGA-S5-A6DX-01	0.0048554313	0.0045282700	0.089074608	0.319002496	0.000000000	0.0000000000	5.083701e-03	0.0768034697	6.319222e-02	0.0000000000	0.008992418	0.0134102057	0.0273338796	0.0000000000	1.247510e-01	2.370286e-01	0.0037181448	0.0000000000	2.222551e-02	0.000000e+00	0.0000000000	0.000000e+00	G1
TCGA-UY-A9PF-01	0.1635936061	0.0000000000	0.024838632	0.078237959	0.000000000	0.1195864053	0.000000e+00	0.0680918619	2.729667e-02	0.0000000000	0.000000000	0.0750286733	0.0000000000	0.0236354618	5.683856e-02	2.203277e-01	0.0000000000	0.0643352387	7.818919e-02	0.000000e+00	0.0000000000	0.000000e+00	G1
TCGA-GV-A3JV-01	0.0296505946	0.0017552059	0.060431682	0.169537249	0.000000000	0.1473851992	0.000000e+00	0.1424686769	2.151605e-02	0.0000000000	0.000000000	0.0562906192	0.0035428810	0.0037617845	7.823260e-02	2.039308e-01	0.0410792491	0.0028000767	3.761731e-02	0.000000e+00	0.0000000000	0.000000e+00	G1
TCGA-5N-A9KI-01	0.0078994198	0.0848200832	0.002661118	0.051205737	0.000000000	0.0587033326	0.000000e+00	0.0698236346	1.777876e-02	0.0000000000	0.000000000	0.0527765654	0.0000000000	0.1333669686	2.044375e-02	3.232259e-01	0.0000000000	0.0559268374	7.946323e-02	0.000000e+00	0.0000000000	4.190467e-02	G1
TCGA-FD-A3NA-01	0.0000000000	0.0015415938	0.006568154	0.169023118	0.000000000	0.0000000000	7.479122e-02	0.0843549440	1.981657e-02	0.0000000000	0.012656219	0.0312874148	0.0057158728	0.1239454421	6.219356e-02	3.363720e-01	0.0000000000	0.0406681586	0.000000e+00	1.351501e-02	0.0000000000	1.755071e-02	G1
TCGA-DK-A3IT-01	0.0446356749	0.0362317579	0.153812131	0.051075419	0.000000000	0.1141823584	0.000000e+00	0.0431585956	2.807861e-02	0.0000000000	0.000000000	0.0171872840	0.0304950720	0.0173508770	7.638564e-02	2.584012e-01	0.0000000000	0.0098842520	1.191211e-01	0.000000e+00	0.0000000000	0.000000e+00	G1
TCGA-R3-A69X-01	0.0332485552	0.0246192331	0.019613190	0.069757031	0.000000000	0.1640721308	0.000000e+00	0.0556664618	2.590703e-02	0.0000000000	0.000000000	0.0444370549	0.0636832807	0.0000000000	3.144709e-02	3.129756e-01	0.0451952770	0.0091542149	1.002239e-01	0.000000e+00	0.0000000000	0.000000e+00	G1
TCGA-ZF-A9R0-01	0.0271004568	0.0112971495	0.017576505	0.090720735	0.000000000	0.0000000000	0.000000e+00	0.1548574693	1.994108e-02	0.0000000000	0.000000000	0.0506733587	0.0000000000	0.2259331032	1.305447e-01	2.607778e-01	0.0042133169	0.0000000000	0.000000e+00	6.364339e-03	0.0000000000	0.000000e+00	G1
TCGA-GC-A3I6-01	0.0000000000	0.0000000000	0.062883763	0.063548845	0.000000000	0.0580311970	0.000000e+00	0.0823546585	1.403848e-02	0.0000000000	0.000000000	0.0771749922	0.0010508754	0.0755451086	1.084466e-01	3.089647e-01	0.0000000000	0.1057553240	4.149306e-02	0.000000e+00	0.0000000000	7.123776e-04	G1
TCGA-UY-A78L-01	0.0000000000	0.0074913327	0.006435279	0.038013488	0.000000000	0.0476827851	0.000000e+00	0.0506982462	4.148860e-02	0.0000000000	0.000000000	0.0379311855	0.0000000000	0.1994596055	4.011636e-02	4.059684e-01	0.0032446395	0.0304016921	0.000000e+00	2.343875e-02	0.0000000000	6.762961e-02	G1
TCGA-UY-A78P-01	0.0138071233	0.0000000000	0.000000000	0.116334114	0.000000000	0.0000000000	3.173095e-02	0.0931365085	2.420566e-02	0.0000000000	0.000000000	0.0420359117	0.0000000000	0.3575586145	6.173449e-02	2.184839e-01	0.0200752274	0.0000000000	2.989933e-03	1.698387e-02	0.0000000000	9.237312e-04	G1
TCGA-CF-A9FL-01	0.0077287913	0.0000000000	0.146929626	0.023816445	0.000000000	0.0214584538	0.000000e+00	0.0958059594	7.094652e-03	0.0142045780	0.000000000	0.0200770143	0.0127484917	0.0564866684	1.569736e-02	3.536572e-01	0.0141698094	0.0119166631	1.863111e-01	0.000000e+00	0.0085870457	3.310142e-03	G1
TCGA-XF-AAMY-01	0.0000000000	0.0208741020	0.018688657	0.044192336	0.000000000	0.0840551630	0.000000e+00	0.0165586979	0.000000e+00	0.0000000000	0.005592453	0.0182648373	0.1076192468	0.0892485535	1.858431e-02	3.703633e-01	0.0000000000	0.0446062941	1.034524e-01	9.839656e-03	0.0284954780	1.956452e-02	G1
TCGA-G2-A3IE-01	0.0000000000	0.0183023345	0.158296927	0.105571489	0.000000000	0.0775591035	0.000000e+00	0.0839880288	1.722009e-01	0.0000000000	0.000000000	0.0246768696	0.0021345800	0.0000000000	0.000000e+00	2.963518e-01	0.0000000000	0.0415450163	1.937303e-02	0.000000e+00	0.0000000000	0.000000e+00	G1
TCGA-GU-A767-01	0.0513674379	0.0000000000	0.009918251	0.057438510	0.000000000	0.0580806613	0.000000e+00	0.0778272331	8.316183e-02	0.0000000000	0.033521957	0.0074598543	0.1378129508	0.0000000000	2.274928e-02	2.995985e-01	0.0000000000	0.0497528131	3.931005e-02	7.200068e-02	0.0000000000	0.000000e+00	G1
TCGA-DK-A3IN-01	0.0000000000	0.0020654489	0.056538393	0.092534452	0.000000000	0.0791326596	1.130170e-02	0.0287253385	3.781108e-02	0.0000000000	0.000000000	0.0465641590	0.0129448805	0.0499339190	3.430023e-02	5.019809e-01	0.0004672853	0.0000000000	0.000000e+00	2.685483e-02	0.0000000000	1.884475e-02	G1
TCGA-UY-A78N-01	0.0167210731	0.0000000000	0.011145546	0.114510731	0.000000000	0.1461671353	0.000000e+00	0.0915799750	9.870843e-02	0.0000000000	0.047066562	0.0000000000	0.0922994774	0.0357780107	0.000000e+00	1.554969e-01	0.0000000000	0.0143285970	1.758211e-01	0.000000e+00	0.0003764479	0.000000e+00	G1
TCGA-DK-A1A5-01	0.0000000000	0.0159921309	0.028096469	0.119212800	0.000000000	0.0250255520	0.000000e+00	0.1411338352	9.112763e-03	0.0000000000	0.000000000	0.0462926939	0.0147773622	0.1770926117	6.256903e-02	2.015396e-01	0.0649881425	0.0693406869	2.482634e-02	0.000000e+00	0.0000000000	0.000000e+00	G1
TCGA-FD-A62S-01	0.0057733471	0.0015093262	0.023890352	0.033236734	0.000000000	0.1331383678	0.000000e+00	0.0390226773	5.461406e-02	0.0000000000	0.006818776	0.0000000000	0.0000000000	0.1460030411	7.736973e-02	3.465982e-01	0.0809714272	0.0000000000	4.604380e-02	0.000000e+00	0.0000000000	5.010199e-03	G1
TCGA-GU-AATP-01	0.0229365450	0.0000000000	0.014746562	0.100862554	0.000000000	0.0519005020	0.000000e+00	0.1172497464	1.219926e-02	0.0000000000	0.000000000	0.0283336127	0.0000000000	0.1609878978	2.541732e-02	3.092504e-01	0.0000000000	0.1230965432	3.188746e-02	0.000000e+00	0.0000000000	1.131556e-03	G1
TCGA-DK-A2I1-01	0.0796697491	0.0000000000	0.147232555	0.090591415	0.000000000	0.0335205711	0.000000e+00	0.0404237202	5.163120e-02	0.0000000000	0.000000000	0.0537067830	0.0204247136	0.0411036440	1.434638e-01	2.634393e-01	0.0113872883	0.0000000000	0.000000e+00	2.163646e-02	0.0000000000	1.768822e-03	G1
TCGA-E7-A7PW-01	0.0000000000	0.0039437393	0.105508405	0.290509221	0.000000000	0.0000000000	0.000000e+00	0.2055000498	0.000000e+00	0.0000000000	0.000000000	0.0507292679	0.0419347481	0.0000000000	8.737930e-02	9.984394e-02	0.0011396104	0.0693887820	0.000000e+00	4.412293e-02	0.0000000000	0.000000e+00	G1
TCGA-XF-AAMT-01	0.0000000000	0.0049713929	0.044210410	0.049812059	0.000000000	0.0419683598	0.000000e+00	0.0234634073	1.211275e-02	0.0000000000	0.016976615	0.0563169797	0.0181428942	0.1260759984	1.308686e-03	4.945044e-01	0.0000000000	0.0213762146	8.560413e-02	0.000000e+00	0.0000000000	3.155752e-03	G1
TCGA-BT-A20R-01	0.0000000000	0.0032202105	0.006285341	0.068931533	0.000000000	0.0885365907	0.000000e+00	0.0300565469	1.923136e-02	0.0000000000	0.000000000	0.0012391277	0.0000000000	0.5494708880	1.028187e-02	1.968645e-01	0.0000000000	0.0000000000	2.588204e-02	0.000000e+00	0.0000000000	0.000000e+00	G1
TCGA-FD-A43S-01	0.0798919777	0.0968309837	0.009287692	0.232595391	0.000000000	0.0394653445	0.000000e+00	0.1468746645	3.328768e-02	0.0000000000	0.000000000	0.0839730754	0.0211098052	0.0025240971	8.833601e-03	1.818283e-01	0.0000000000	0.0000000000	6.349738e-02	0.000000e+00	0.0000000000	0.000000e+00	G1
TCGA-XF-AAN0-01	0.0227332238	0.0080016596	0.108411897	0.145948485	0.000000000	0.0796603816	0.000000e+00	0.1175161069	0.000000e+00	0.0000000000	0.000000000	0.0482486696	0.0229817738	0.0000000000	8.341305e-02	3.004114e-01	0.0000000000	0.0000000000	2.203174e-02	0.000000e+00	0.0000000000	4.064158e-02	G1
TCGA-GV-A3JX-01	0.0245809126	0.0000000000	0.000000000	0.163488623	0.000000000	0.0518618762	0.000000e+00	0.1821986251	0.000000e+00	0.0000000000	0.023264274	0.0417300117	0.0013649067	0.0307229678	1.779543e-01	2.879070e-01	0.0048659375	0.0000000000	0.000000e+00	1.006061e-02	0.0000000000	0.000000e+00	G1
TCGA-ZF-A9R3-01	0.0000000000	0.0300680743	0.126306563	0.092827725	0.000000000	0.1579616270	0.000000e+00	0.0782557532	7.555737e-02	0.0000000000	0.000000000	0.0442696481	0.0208267488	0.0000000000	0.000000e+00	1.555274e-01	0.1166046634	0.0760725283	2.498475e-02	0.000000e+00	0.0000000000	7.371051e-04	G1
TCGA-G2-A2EO-01	0.0000000000	0.0097670297	0.058769445	0.199252916	0.000000000	0.0000000000	8.818103e-02	0.1345590830	8.872149e-03	0.0000000000	0.000000000	0.0692611050	0.0000000000	0.1049330229	7.649080e-02	2.422834e-01	0.0000000000	0.0000000000	7.630050e-03	0.000000e+00	0.0000000000	0.000000e+00	G1
TCGA-CF-A5UA-01	0.0000000000	0.0111315153	0.082472581	0.102549813	0.000000000	0.1070510358	0.000000e+00	0.0914578203	3.498252e-02	0.0000000000	0.022674989	0.0233116589	0.0257245040	0.1712772657	0.000000e+00	2.090973e-01	0.0869940256	0.0000000000	0.000000e+00	3.127501e-02	0.0000000000	0.000000e+00	G1
TCGA-K4-A3WU-01	0.1723397726	0.1077458195	0.083882623	0.094189245	0.000000000	0.1964379197	0.000000e+00	0.0075575526	3.134890e-02	0.0000000000	0.000000000	0.0277929494	0.0053485217	0.0258786255	3.826462e-03	1.793828e-01	0.0000000000	0.0286332156	1.962046e-02	7.662310e-03	0.0000000000	8.352845e-03	G1
TCGA-DK-AA71-01	0.0000000000	0.0161865257	0.012975455	0.174971947	0.000000000	0.0000000000	2.308570e-03	0.0687465485	2.672452e-02	0.0000000000	0.029481133	0.0000000000	0.0071657358	0.1447293186	4.797548e-02	1.358227e-01	0.0000000000	0.0884736676	2.444384e-01	0.000000e+00	0.0000000000	0.000000e+00	G1
TCGA-XF-A9T2-01	0.0294386421	0.0000000000	0.013471121	0.025192205	0.000000000	0.0000000000	0.000000e+00	0.0398839514	3.884955e-02	0.0027097640	0.000000000	0.0675589869	0.0000000000	0.3028980112	0.000000e+00	2.794972e-01	0.0000000000	0.0000000000	2.005006e-01	0.000000e+00	0.0000000000	0.000000e+00	G1
TCGA-BT-A20T-01	0.0000000000	0.0217253721	0.045713845	0.149336348	0.000000000	0.1312328560	0.000000e+00	0.0980175043	4.540744e-02	0.0000000000	0.000000000	0.1033648088	0.0029911903	0.0000000000	7.638165e-02	2.277088e-01	0.0466603468	0.0162332387	3.332661e-02	0.000000e+00	0.0000000000	1.899972e-03	G1
TCGA-UY-A78O-01	0.0014608815	0.0587019551	0.090865617	0.061549555	0.000000000	0.0826236517	0.000000e+00	0.0842050033	5.657664e-02	0.0000000000	0.000000000	0.0226060595	0.0000000000	0.2883935866	0.000000e+00	1.538059e-01	0.0000000000	0.0703158702	0.000000e+00	2.889524e-02	0.0000000000	0.000000e+00	G1
TCGA-XF-A9SW-01	0.0598446805	0.0000000000	0.066358647	0.031419722	0.000000000	0.0841598033	0.000000e+00	0.0249198362	6.062358e-03	0.0059710690	0.000000000	0.0238409411	0.0371492719	0.0000000000	2.315794e-03	4.816657e-01	0.0000000000	0.0485085609	1.239720e-01	0.000000e+00	0.0000000000	3.811565e-03	G1
TCGA-FD-A62N-01	0.0000000000	0.0400661579	0.000000000	0.207623393	0.000000000	0.0524452850	5.853184e-02	0.0859811837	2.922928e-02	0.0410764100	0.000000000	0.0573029233	0.0000000000	0.0000000000	1.551471e-01	2.081942e-01	0.0237234301	0.0000000000	0.000000e+00	3.156895e-02	0.0000000000	9.109849e-03	G1
TCGA-HQ-A5NE-01	0.0163386645	0.0000000000	0.048085398	0.004763996	0.000000000	0.0515981060	0.000000e+00	0.0354018608	4.404645e-03	0.0000000000	0.022312387	0.0000000000	0.0053547290	0.1344966979	2.022359e-02	1.557804e-01	0.0000000000	0.2372662952	0.000000e+00	2.533299e-01	0.0000000000	1.064339e-02	G1
TCGA-XF-A9SI-01	0.0791873105	0.0000000000	0.029507767	0.227499643	0.000000000	0.1826847753	3.495866e-03	0.0967371452	3.546762e-02	0.0163291514	0.000000000	0.0499924596	0.0053144072	0.0095394559	1.534761e-01	1.061586e-01	0.0000000000	0.0000000000	0.000000e+00	4.609695e-03	0.0000000000	0.000000e+00	G1
TCGA-G2-A2EC-01	0.0131000019	0.0000000000	0.091043359	0.073326346	0.000000000	0.2993504104	0.000000e+00	0.0246638807	1.227532e-01	0.0000000000	0.000000000	0.0513858359	0.0114668737	0.0000000000	3.825882e-03	1.417905e-01	0.0000000000	0.0555795633	1.117141e-01	0.000000e+00	0.0000000000	0.000000e+00	G1
TCGA-UY-A8OD-01	0.0161135459	0.0378108456	0.048861778	0.097355386	0.000000000	0.0929228466	0.000000e+00	0.0938491968	1.398285e-02	0.0155188383	0.000000000	0.0392383470	0.0000000000	0.2252409791	5.187546e-02	2.035747e-01	0.0000000000	0.0000000000	6.365522e-02	0.000000e+00	0.0000000000	0.000000e+00	G1
TCGA-FD-A3B4-01	0.0885059172	0.0424598795	0.058317801	0.069031772	0.000000000	0.0749818917	2.028797e-03	0.0818923517	5.734655e-03	0.0000000000	0.000000000	0.0597759158	0.0012067440	0.1066920996	1.195702e-01	1.792867e-01	0.0000000000	0.0174095974	9.248368e-02	0.000000e+00	0.0000000000	6.219117e-04	G1
TCGA-SY-A9G0-01	0.1064754286	0.1024005979	0.068426228	0.069856168	0.000000000	0.1071923732	0.000000e+00	0.0315126556	1.312493e-02	0.0000000000	0.000000000	0.0864611386	0.0117535839	0.0000000000	5.927543e-03	1.952914e-01	0.0000000000	0.0198919610	1.758785e-01	5.807484e-03	0.0000000000	0.000000e+00	G1
TCGA-G2-A2EK-01	0.0179248987	0.1938332663	0.000000000	0.110415912	0.000000000	0.1829209197	0.000000e+00	0.0488563867	8.075970e-02	0.0000000000	0.000000000	0.0723700559	0.0213374814	0.0144510901	0.000000e+00	1.302698e-01	0.0000000000	0.0406590232	8.620151e-02	0.000000e+00	0.0000000000	0.000000e+00	G1
TCGA-FD-A5BX-01	0.0000000000	0.0044563817	0.000000000	0.035858452	0.000000000	0.0284435321	0.000000e+00	0.0185905116	2.642366e-02	0.0452514543	0.000000000	0.0337135896	0.0270649681	0.1979816578	2.994734e-02	4.682594e-01	0.0289747330	0.0000000000	0.000000e+00	5.503427e-02	0.0000000000	0.000000e+00	G1
TCGA-XF-AAN4-01	0.0000000000	0.0188376225	0.000000000	0.079740897	0.000000000	0.0715865194	0.000000e+00	0.0221438608	2.060523e-03	0.0031627745	0.000000000	0.0760374622	0.0849282753	0.0000000000	1.124662e-01	3.005685e-01	0.0000000000	0.0215951373	2.068722e-01	0.000000e+00	0.0000000000	0.000000e+00	G1
TCGA-FD-A3SO-01	0.0166135599	0.0000000000	0.028742831	0.054837271	0.000000000	0.1053398796	0.000000e+00	0.0681227111	2.123093e-02	0.0000000000	0.002409005	0.0306966918	0.0883742617	0.0710763932	1.165221e-01	3.536974e-01	0.0000000000	0.0000000000	0.000000e+00	2.850351e-02	0.0000000000	1.383346e-02	G1
TCGA-FD-A6TA-01	0.0000000000	0.0417941972	0.166255568	0.078609548	0.000000000	0.0685952123	0.000000e+00	0.0646077298	7.631757e-02	0.0000000000	0.000000000	0.0322889231	0.0115650770	0.0585198654	8.182145e-02	2.739530e-01	0.0123467539	0.0000000000	2.034309e-02	0.000000e+00	0.0000000000	1.298200e-02	G1
TCGA-FD-A3SS-01	0.0000000000	0.0000000000	0.076323702	0.081435341	0.000000000	0.0000000000	0.000000e+00	0.1841710332	0.000000e+00	0.0000000000	0.000000000	0.0579609142	0.0000000000	0.0654685932	4.877985e-02	3.120185e-01	0.0000000000	0.0617454823	0.000000e+00	1.052770e-01	0.0000000000	6.819608e-03	G1
TCGA-FD-A43P-01	0.0128328871	0.0148215642	0.057534138	0.213963926	0.000000000	0.0275950731	4.781439e-02	0.0991856106	6.319957e-02	0.0000000000	0.000000000	0.1172550587	0.0245727231	0.0499509065	1.464150e-01	9.071177e-02	0.0042049561	0.0000000000	0.000000e+00	2.994243e-02	0.0000000000	0.000000e+00	G1
TCGA-FD-A5BV-01	0.0000000000	0.0000000000	0.052927218	0.114479781	0.098241822	0.0498370694	0.000000e+00	0.0916670608	4.777807e-02	0.0000000000	0.000000000	0.0261993982	0.0254303139	0.0000000000	0.000000e+00	3.764275e-01	0.0000000000	0.0512232863	0.000000e+00	5.564169e-02	0.0101467450	0.000000e+00	G1
TCGA-SY-A9G5-01	0.0000000000	0.0000000000	0.026192771	0.208607910	0.000000000	0.0000000000	6.625445e-02	0.1676847138	2.591184e-05	0.0000000000	0.000000000	0.0658988619	0.0136083110	0.0005749505	0.000000e+00	2.411498e-01	0.0000000000	0.1850302099	2.465131e-02	0.000000e+00	0.0000000000	3.207888e-04	G1
TCGA-FT-A61P-01	0.0082349945	0.0000000000	0.014792683	0.104400445	0.000000000	0.0473778432	3.960393e-02	0.1331268561	0.000000e+00	0.0000000000	0.028841201	0.0696868855	0.0000000000	0.1017314722	1.075373e-01	3.177183e-01	0.0146024019	0.0000000000	0.000000e+00	1.234564e-02	0.0000000000	0.000000e+00	G1
TCGA-K4-AAQO-01	0.0500642453	0.0353904686	0.053446647	0.098441150	0.000000000	0.0474818410	0.000000e+00	0.0272944907	3.701298e-02	0.0000000000	0.000000000	0.0313881340	0.0707419296	0.0000000000	6.376105e-02	3.498813e-01	0.0120900848	0.0081413498	1.148643e-01	0.000000e+00	0.0000000000	0.000000e+00	G1
TCGA-K4-A6MB-01	0.0096395809	0.0000000000	0.065841111	0.032357321	0.000000000	0.0433191150	0.000000e+00	0.0485290116	3.100950e-02	0.0000000000	0.039739232	0.0000000000	0.0197858726	0.3256752407	6.187838e-03	3.176672e-01	0.0034587086	0.0000000000	0.000000e+00	5.679029e-02	0.0000000000	0.000000e+00	G1
TCGA-BT-A20P-01	0.0008423295	0.0000000000	0.020803912	0.014740964	0.000000000	0.2584376423	0.000000e+00	0.1172086939	7.508824e-02	0.0000000000	0.000000000	0.0337596812	0.2083575284	0.2091819209	1.374496e-02	0.000000e+00	0.0000000000	0.0194195876	0.000000e+00	0.000000e+00	0.0284145337	0.000000e+00	G1
TCGA-FD-A3SJ-01	0.1304718524	0.0000000000	0.075189809	0.032526547	0.046443813	0.0410885944	0.000000e+00	0.0468211326	0.000000e+00	0.0000000000	0.000000000	0.0368662497	0.0445356215	0.0787181704	6.093190e-02	3.091836e-01	0.0044094227	0.0000000000	9.281330e-02	0.000000e+00	0.0000000000	0.000000e+00	G1
TCGA-G2-A3VY-01	0.0495057549	0.0000000000	0.325545627	0.113591196	0.204652093	0.0000000000	0.000000e+00	0.0000000000	0.000000e+00	0.0000000000	0.030373382	0.0000000000	0.0039457012	0.0000000000	0.000000e+00	1.030655e-01	0.0242520493	0.0884657604	0.000000e+00	5.660295e-02	0.0000000000	0.000000e+00	G1
TCGA-FD-A3SP-01	0.0000000000	0.0011922008	0.007977755	0.082587054	0.000000000	0.1400874316	0.000000e+00	0.0320310746	3.002553e-02	0.0000000000	0.000000000	0.0105056265	0.0000000000	0.2235395235	8.441703e-02	3.181496e-01	0.0249815939	0.0000000000	0.000000e+00	4.310270e-02	0.0000000000	1.402915e-03	G1
TCGA-GC-A6I3-01	0.0000000000	0.0347046888	0.085661505	0.224455059	0.000000000	0.0000000000	0.000000e+00	0.1579485736	7.061734e-02	0.0271995640	0.000000000	0.0316858654	0.0012431836	0.1315296366	4.461550e-02	1.828963e-01	0.0000000000	0.0040926182	3.350146e-03	0.000000e+00	0.0000000000	0.000000e+00	G1
TCGA-GD-A3OQ-01	0.0000000000	0.0000000000	0.006662799	0.079977184	0.000000000	0.0000000000	1.484517e-02	0.2029986714	0.000000e+00	0.0000000000	0.042327560	0.0000000000	0.0307735684	0.1280928713	0.000000e+00	2.515511e-01	0.0000000000	0.1452487681	0.000000e+00	7.851337e-02	0.0000000000	1.900894e-02	G1
TCGA-ZF-AA52-01	0.0000000000	0.0038628688	0.010545154	0.049373892	0.028008459	0.0000000000	0.000000e+00	0.0377867504	0.000000e+00	0.0504028216	0.000000000	0.0669707850	0.0000000000	0.1685651791	6.551120e-03	3.926591e-01	0.0037960038	0.0000000000	0.000000e+00	1.690750e-01	0.0000000000	1.240288e-02	G1
TCGA-FD-A3B7-01	0.0000000000	0.0076440521	0.029669354	0.246174252	0.000000000	0.0138573213	3.307589e-02	0.0464820053	1.005431e-02	0.0268525715	0.000000000	0.0187997144	0.0000000000	0.1542672591	1.049636e-01	2.320208e-01	0.0000000000	0.0000000000	0.000000e+00	7.086146e-02	0.0000000000	5.277390e-03	G1
TCGA-DK-A3IL-01	0.1791953890	0.2007238703	0.002512015	0.065391510	0.000000000	0.0000000000	0.000000e+00	0.1821456482	8.079915e-03	0.0068934996	0.000000000	0.0549372730	0.0000000000	0.0902880912	2.839386e-02	8.515247e-02	0.0000000000	0.0498172575	4.646920e-02	0.000000e+00	0.0000000000	0.000000e+00	G1
TCGA-E7-A6ME-01	0.0485976207	0.0000000000	0.092165153	0.277084667	0.000000000	0.0000000000	0.000000e+00	0.1577973137	2.091651e-02	0.0000000000	0.000000000	0.0878956996	0.0081768030	0.0000000000	4.269236e-02	1.703287e-01	0.0000000000	0.0548085366	0.000000e+00	3.344277e-02	0.0000000000	6.093900e-03	G1
TCGA-GD-A2C5-01	0.0000000000	0.0000000000	0.080259657	0.013181311	0.000000000	0.1694518956	0.000000e+00	0.0750453259	3.538948e-02	0.0000000000	0.000000000	0.0443364711	0.0503148026	0.0137461851	0.000000e+00	2.719629e-01	0.0566984135	0.0794643618	9.933229e-02	0.000000e+00	0.0000000000	1.081691e-02	G1
TCGA-DK-AA6X-01	0.0189626345	0.0321126288	0.000000000	0.000000000	0.000000000	0.0745086441	0.000000e+00	0.0917719420	8.781664e-02	0.0000000000	0.000000000	0.0125467226	0.0235960828	0.0068175202	5.175476e-02	2.657170e-01	0.1171978857	0.0435568442	1.638755e-01	0.000000e+00	0.0000000000	9.765179e-03	G1
TCGA-UY-A9PD-01	0.0308265412	0.0000000000	0.311668296	0.011863293	0.024573062	0.0000000000	0.000000e+00	0.0845919453	2.158666e-02	0.0214077677	0.000000000	0.0175082709	0.0000000000	0.2817353242	7.831832e-02	1.079231e-01	0.0000000000	0.0000000000	0.000000e+00	7.997387e-03	0.0000000000	0.000000e+00	G1
TCGA-FD-A3SL-01	0.0602658583	0.0000000000	0.004312456	0.045085917	0.000000000	0.0378082969	0.000000e+00	0.0702191708	0.000000e+00	0.0000000000	0.000000000	0.0497834093	0.0013236881	0.1129244382	1.460184e-01	3.577271e-01	0.0197758112	0.0000000000	9.475539e-02	0.000000e+00	0.0000000000	0.000000e+00	G1
TCGA-FD-A3SQ-01	0.0140323947	0.0242010123	0.167726071	0.049559312	0.000000000	0.0207800752	0.000000e+00	0.0331790901	5.224704e-02	0.0000000000	0.012053533	0.0090106420	0.0000000000	0.1906388534	6.600144e-02	2.723247e-01	0.0054535465	0.0089725825	7.381974e-02	0.000000e+00	0.0000000000	0.000000e+00	G1
TCGA-DK-A1A3-01	0.0470529520	0.0000000000	0.034311619	0.078221389	0.000000000	0.1474390665	0.000000e+00	0.0479875702	1.228119e-02	0.0000000000	0.000000000	0.0486370922	0.0188203740	0.0202467819	1.313664e-01	3.285686e-01	0.0025838020	0.0000000000	8.248317e-02	0.000000e+00	0.0000000000	0.000000e+00	G1
TCGA-BT-A2LA-01	0.2533991351	0.0000000000	0.100063605	0.097742943	0.000000000	0.0000000000	0.000000e+00	0.2166735048	0.000000e+00	0.0000000000	0.000000000	0.1061440481	0.0317570612	0.0430167574	0.000000e+00	4.975893e-02	0.0000000000	0.0009552235	0.000000e+00	1.004888e-01	0.0000000000	0.000000e+00	G1
TCGA-GD-A3OP-01	0.0518571742	0.0000000000	0.063506133	0.110042141	0.000000000	0.1095430646	0.000000e+00	0.0727914644	1.901863e-02	0.0114371584	0.000000000	0.0588066084	0.0000000000	0.0000000000	7.000933e-02	2.970702e-01	0.0118303522	0.0000000000	1.240070e-01	0.000000e+00	0.0000000000	8.067937e-05	G1
TCGA-FD-A5BT-01	0.0000000000	0.0604983896	0.000000000	0.258342417	0.000000000	0.0000000000	2.111186e-02	0.0611223439	3.493223e-02	0.0000000000	0.000000000	0.1157460800	0.0301353051	0.0000000000	7.980692e-02	2.872615e-01	0.0069664825	0.0000000000	0.000000e+00	3.967669e-02	0.0000000000	4.399729e-03	G1
TCGA-BL-A3JM-01	0.0027394000	0.0000000000	0.002197312	0.198657630	0.000000000	0.0000000000	0.000000e+00	0.1251067033	2.555854e-02	0.0000000000	0.000000000	0.0379995483	0.0240634226	0.3423326296	6.128083e-02	1.659491e-01	0.0000000000	0.0000000000	1.411486e-02	0.000000e+00	0.0000000000	0.000000e+00	G1
TCGA-E7-A85H-01	0.0458328275	0.0000000000	0.033653988	0.151294452	0.000000000	0.0000000000	1.151635e-02	0.0887606647	1.467710e-01	0.0000000000	0.000000000	0.0769330985	0.0113148662	0.0379425066	1.239385e-01	1.984791e-01	0.0441102193	0.0000000000	0.000000e+00	2.945244e-02	0.0000000000	0.000000e+00	G1
TCGA-CU-A72E-01	0.0007048515	0.0000000000	0.004390578	0.032006007	0.000000000	0.1759205326	0.000000e+00	0.0493070508	8.428987e-03	0.0000000000	0.007250633	0.0519225989	0.0274703417	0.2621562974	7.926398e-03	3.444456e-01	0.0000000000	0.0000000000	2.442447e-02	0.000000e+00	0.0000000000	3.645638e-03	G1
TCGA-FD-A3SN-01	0.0000000000	0.0029350979	0.071082363	0.174195251	0.000000000	0.0000000000	6.317267e-02	0.0708810610	0.000000e+00	0.0000000000	0.000000000	0.1007464090	0.0047812235	0.0751082779	6.980319e-02	2.933327e-01	0.0000000000	0.0312129108	0.000000e+00	4.234572e-02	0.0000000000	4.031417e-04	G1
TCGA-FD-A6TF-01	0.0440480385	0.0222505991	0.039885922	0.120803186	0.000000000	0.0268931124	0.000000e+00	0.0773099186	1.954753e-02	0.0000000000	0.000000000	0.0697098863	0.0202532664	0.0875488483	5.678773e-02	3.079481e-01	0.0000000000	0.0000000000	1.070138e-01	0.000000e+00	0.0000000000	0.000000e+00	G1
TCGA-XF-A9SJ-01	0.0069548607	0.0111479399	0.021175899	0.236814856	0.000000000	0.0000000000	3.229466e-02	0.0285905512	0.000000e+00	0.0000000000	0.000000000	0.0905685905	0.0000000000	0.0000000000	1.716196e-01	3.648122e-01	0.0089160181	0.0000000000	0.000000e+00	2.354729e-02	0.0000000000	3.557546e-03	G1
TCGA-ZF-A9RL-01	0.0820452579	0.0000000000	0.198262533	0.073977099	0.141216557	0.0522048087	0.000000e+00	0.0755173737	0.000000e+00	0.0000000000	0.000000000	0.0680227885	0.0000000000	0.0000000000	2.058905e-02	1.203616e-01	0.1373358297	0.0204679596	0.000000e+00	9.999108e-03	0.0000000000	0.000000e+00	G1
TCGA-GD-A76B-01	0.0093287964	0.0017150914	0.209071006	0.151333603	0.000000000	0.1053617357	1.163050e-02	0.0687573696	6.985120e-02	0.0000000000	0.000000000	0.0332918583	0.0289569753	0.0000000000	1.111159e-01	1.596764e-01	0.0226586054	0.0121617458	2.165236e-03	0.000000e+00	0.0000000000	2.923988e-03	G1
TCGA-FD-A5C1-01	0.0000000000	0.0335735159	0.052255006	0.147271200	0.000000000	0.0000000000	4.411165e-02	0.0810582358	0.000000e+00	0.0000000000	0.000000000	0.0467422854	0.0144366263	0.0242192581	1.010092e-01	2.935530e-01	0.0062547443	0.0676258923	0.000000e+00	8.031896e-02	0.0000000000	7.570377e-03	G1
TCGA-K4-A3WV-01	0.0000000000	0.0000000000	0.239920828	0.036960080	0.000000000	0.0000000000	0.000000e+00	0.1707411856	0.000000e+00	0.0000000000	0.000000000	0.0268877167	0.0091479617	0.2468976925	4.859941e-02	4.523002e-02	0.0000000000	0.0396523753	0.000000e+00	1.312428e-01	0.0000000000	4.719895e-03	G1
TCGA-FD-A5C0-01	0.0033494486	0.0298777111	0.023687114	0.144264869	0.000000000	0.1336623254	0.000000e+00	0.1001244394	2.037250e-02	0.0000000000	0.000000000	0.0000000000	0.0821612047	0.0117456769	2.534108e-02	1.999280e-01	0.0281804004	0.0376891302	0.000000e+00	1.525651e-01	0.0000000000	7.050988e-03	G1
TCGA-DK-A3IU-01	0.0676376127	0.0306319683	0.021792386	0.206925529	0.000000000	0.1011586733	2.606831e-02	0.0368993688	4.393708e-02	0.0051454187	0.000000000	0.0805822056	0.0000000000	0.0866325856	1.361307e-01	1.188008e-01	0.0065717294	0.0000000000	1.107751e-02	0.000000e+00	0.0000000000	2.000803e-02	G1
TCGA-LT-A8JT-01	0.0000000000	0.0698676603	0.085409123	0.190198739	0.000000000	0.0184464316	0.000000e+00	0.2230815230	7.169696e-02	0.0000000000	0.006903642	0.0000000000	0.0255592850	0.0112116225	5.161788e-05	1.726902e-01	0.0000000000	0.1080937226	1.678949e-02	0.000000e+00	0.0000000000	0.000000e+00	G1
TCGA-K4-A4AB-01	0.0000000000	0.0708464838	0.000000000	0.031273118	0.000000000	0.2039222473	0.000000e+00	0.0722714796	0.000000e+00	0.0000000000	0.000000000	0.0660877722	0.0000000000	0.0000000000	3.459935e-03	3.384448e-01	0.0952875616	0.0574360383	5.571027e-02	0.000000e+00	0.0000000000	5.260303e-03	G1
TCGA-FD-A43U-01	0.0000000000	0.0210894657	0.031574399	0.121603960	0.000000000	0.0516689135	0.000000e+00	0.0417712214	3.258441e-02	0.0000000000	0.000000000	0.0260741460	0.0343370685	0.4099734146	1.925391e-02	2.022179e-01	0.0000000000	0.0000000000	7.851134e-03	0.000000e+00	0.0000000000	0.000000e+00	G1
TCGA-XF-A9SV-01	0.0000000000	0.0145874689	0.092695958	0.045990340	0.000000000	0.0000000000	0.000000e+00	0.0317616853	0.000000e+00	0.0371081133	0.000000000	0.0021945801	0.0000000000	0.4261999926	2.982166e-02	2.683560e-01	0.0000000000	0.0000000000	3.646799e-02	3.000370e-03	0.0000000000	1.181588e-02	G1
TCGA-XF-A9SL-01	0.1528672594	0.0000000000	0.028148364	0.096889676	0.000000000	0.1032318035	9.910009e-03	0.0390549447	7.272531e-02	0.0000000000	0.000000000	0.0708525565	0.0804643764	0.0087354752	8.935654e-03	1.741548e-01	0.0000000000	0.0000000000	1.540298e-01	0.000000e+00	0.0000000000	0.000000e+00	G1
TCGA-DK-A1AB-01	0.0000000000	0.0233300770	0.040560571	0.038324173	0.000000000	0.1196332078	4.430463e-03	0.0454434675	5.429204e-03	0.0000000000	0.000000000	0.0507089513	0.0035831834	0.0916376149	2.396710e-01	2.163112e-01	0.0488839020	0.0000000000	6.736724e-02	0.000000e+00	0.0000000000	4.685767e-03	G1
TCGA-XF-A9T0-01	0.0000000000	0.0000000000	0.190777358	0.140243114	0.000000000	0.0000000000	7.568219e-02	0.0503950880	1.847268e-02	0.0000000000	0.000000000	0.0390559750	0.0040676578	0.1177214385	8.260323e-02	2.703859e-01	0.0014097485	0.0000000000	0.000000e+00	8.130777e-03	0.0000000000	1.054848e-03	G1
TCGA-GC-A3RC-01	0.0013648955	0.0000000000	0.006979849	0.106303855	0.000000000	0.0652081042	3.193455e-03	0.0724709976	2.036520e-02	0.0000000000	0.000000000	0.0732845840	0.0000000000	0.2393825564	4.319924e-02	3.269758e-01	0.0094089348	0.0067487663	0.000000e+00	2.511378e-02	0.0000000000	0.000000e+00	G1
TCGA-XF-AAN8-01	0.0189784320	0.0030338958	0.000000000	0.048306280	0.000000000	0.0894733209	2.071521e-02	0.0101543558	8.037047e-03	0.0000000000	0.000000000	0.0147373762	0.0829216257	0.0000000000	1.005667e-02	5.112171e-01	0.0000000000	0.0023243325	1.037644e-01	0.000000e+00	0.0000000000	7.627985e-02	G1
TCGA-XF-A8HF-01	0.0000000000	0.0209197765	0.045603204	0.045922356	0.052314286	0.0000000000	0.000000e+00	0.0805958846	8.093947e-02	0.0155930043	0.000000000	0.0483826120	0.0215294912	0.0000000000	4.769131e-02	4.541264e-01	0.0051941111	0.0095867273	0.000000e+00	6.836180e-02	0.0000000000	3.239563e-03	G1
TCGA-E5-A4U1-01	0.0000000000	0.0000000000	0.072629225	0.089758587	0.284415931	0.0000000000	0.000000e+00	0.1181950094	0.000000e+00	0.0000000000	0.095571730	0.0422525980	0.0161536841	0.0000000000	0.000000e+00	1.761170e-01	0.0000000000	0.0440767088	6.082954e-02	0.000000e+00	0.0000000000	0.000000e+00	G1
TCGA-BT-A0S7-01	0.0298995262	0.0309690855	0.016589268	0.056101617	0.000000000	0.1864020370	0.000000e+00	0.1151127883	0.000000e+00	0.0000000000	0.000000000	0.0124624471	0.0000000000	0.0508128891	1.417106e-02	4.193982e-01	0.0000000000	0.0000000000	0.000000e+00	5.743747e-02	0.0000000000	1.064359e-02	G1
TCGA-ZF-A9RM-01	0.0459670892	0.0000000000	0.171311137	0.058566950	0.199947184	0.0000000000	0.000000e+00	0.0228362980	1.652138e-01	0.0000000000	0.009911249	0.0803492510	0.0318500750	0.0000000000	0.000000e+00	7.549728e-02	0.0000000000	0.1015283080	0.000000e+00	3.702139e-02	0.0000000000	0.000000e+00	G1
TCGA-UY-A9PB-01	0.0000000000	0.0000000000	0.082626040	0.155279849	0.000000000	0.0415015125	3.895682e-02	0.1127940172	3.233189e-02	0.0000000000	0.015527780	0.0327650175	0.0056130392	0.0788650527	1.134655e-01	2.785319e-01	0.0000000000	0.0000000000	0.000000e+00	1.174165e-02	0.0000000000	0.000000e+00	G1
TCGA-XF-AAMJ-01	0.0044735927	0.0000000000	0.161994944	0.128613983	0.021142597	0.0000000000	0.000000e+00	0.0996918708	2.363272e-02	0.0000000000	0.000000000	0.0654438820	0.0000000000	0.1840614121	5.092863e-02	1.564304e-01	0.0000000000	0.0000000000	9.611604e-02	7.469954e-03	0.0000000000	0.000000e+00	G1
TCGA-ZF-A9RN-01	0.0381296654	0.0000000000	0.000000000	0.205938699	0.000000000	0.1526855038	9.628715e-03	0.1637801972	0.000000e+00	0.0220515253	0.000000000	0.1321655563	0.0067498229	0.0074734961	1.357435e-01	1.140422e-01	0.0000000000	0.0000000000	0.000000e+00	1.161111e-02	0.0000000000	0.000000e+00	G2
TCGA-ZF-AA4W-01	0.0000000000	0.0000000000	0.282709982	0.055909189	0.000000000	0.0000000000	0.000000e+00	0.0730781809	0.000000e+00	0.0000000000	0.000000000	0.1662342827	0.0109211041	0.0860965971	1.037942e-01	9.443393e-03	0.0000000000	0.1422027141	5.804998e-02	0.000000e+00	0.0068084419	4.751900e-03	G2
TCGA-XF-A9SU-01	0.0276690865	0.0000000000	0.131174769	0.111791829	0.000000000	0.0000000000	0.000000e+00	0.1035934895	5.283779e-02	0.0012439182	0.000000000	0.0299970852	0.0434159950	0.0615770966	1.396385e-01	2.367785e-01	0.0000000000	0.0000000000	6.028197e-02	0.000000e+00	0.0000000000	0.000000e+00	G2
TCGA-DK-A1A7-01	0.2030527745	0.0000000000	0.143613493	0.100495067	0.000000000	0.1508505355	0.000000e+00	0.1059756831	4.022854e-02	0.0000000000	0.000000000	0.0577362199	0.0045253103	0.0000000000	3.021887e-03	1.102747e-01	0.0008265183	0.0250582361	5.434103e-02	0.000000e+00	0.0000000000	0.000000e+00	G2
TCGA-DK-A3X1-01	0.0073429450	0.0000000000	0.055811920	0.128266422	0.000000000	0.0000000000	0.000000e+00	0.1655222685	4.089273e-02	0.0308616222	0.006289370	0.0000000000	0.0351692802	0.1572024250	9.110411e-03	1.949113e-01	0.0039283605	0.0222041862	0.000000e+00	1.424868e-01	0.0000000000	0.000000e+00	G2
TCGA-XF-A9ST-01	0.1498033193	0.0000000000	0.144615683	0.014007452	0.000000000	0.0000000000	0.000000e+00	0.0724635117	4.041352e-02	0.0000000000	0.035539857	0.0000000000	0.0000000000	0.3280825854	6.053334e-03	1.432201e-01	0.0000000000	0.0000000000	0.000000e+00	6.580067e-02	0.0000000000	0.000000e+00	G2
TCGA-CF-A9FM-01	0.0000000000	0.0023629934	0.000000000	0.052153524	0.051582485	0.1215713598	0.000000e+00	0.0378071199	2.876457e-02	0.0000000000	0.000000000	0.1279638972	0.0249387127	0.0000000000	2.314336e-02	1.653581e-01	0.0359093363	0.1230188317	0.000000e+00	1.809804e-01	0.0000000000	2.444530e-02	G2
TCGA-GV-A3QF-01	0.0000000000	0.0086281131	0.248943157	0.000000000	0.179751011	0.0000000000	0.000000e+00	0.0158669735	0.000000e+00	0.0000000000	0.035593207	0.0000000000	0.1031666183	0.0117191317	0.000000e+00	1.191650e-02	0.0000000000	0.1316260070	0.000000e+00	2.318923e-02	0.0000000000	2.296001e-01	G2
TCGA-DK-A1AG-01	0.0000000000	0.0000000000	0.136383611	0.173391624	0.000000000	0.1744091327	0.000000e+00	0.1221773352	1.425291e-02	0.0000000000	0.000000000	0.0977694894	0.0341584617	0.0000000000	0.000000e+00	1.158338e-01	0.0000000000	0.0409221462	2.786992e-02	0.000000e+00	0.0000000000	6.283161e-02	G2
TCGA-E7-A519-01	0.0000000000	0.1086307826	0.033416498	0.166191504	0.000000000	0.0793250719	0.000000e+00	0.0792541406	1.262353e-01	0.0000000000	0.000000000	0.0112802328	0.1082438164	0.1005620528	0.000000e+00	8.901351e-02	0.0000000000	0.0750596010	0.000000e+00	2.278749e-02	0.0000000000	0.000000e+00	G2
TCGA-4Z-AA7S-01	0.0070868587	0.0341264522	0.045739756	0.131974329	0.140990365	0.0000000000	0.000000e+00	0.2589882202	0.000000e+00	0.0000000000	0.000000000	0.0423753619	0.0287652243	0.0000000000	0.000000e+00	1.391363e-01	0.0000000000	0.0769978964	9.381919e-02	0.000000e+00	0.0000000000	0.000000e+00	G2
TCGA-C4-A0F1-01	0.0034048717	0.0000000000	0.266013790	0.017304038	0.000000000	0.1042601660	0.000000e+00	0.0827867632	2.126015e-02	0.0000000000	0.064634264	0.0000000000	0.0314775477	0.0785384936	1.659483e-01	6.455152e-02	0.0295585804	0.0129180934	0.000000e+00	5.101856e-02	0.0063248465	0.000000e+00	G2
TCGA-DK-A3IS-01	0.0000000000	0.0000000000	0.088109368	0.240936469	0.000000000	0.0000000000	0.000000e+00	0.2181932880	0.000000e+00	0.0000000000	0.000000000	0.1005389271	0.0309812227	0.0000000000	6.122783e-02	1.815624e-01	0.0191754657	0.0113391337	4.621993e-02	0.000000e+00	0.0000000000	1.715986e-03	G2
TCGA-UY-A9PH-01	0.0000000000	0.0078215153	0.041691267	0.175595880	0.000000000	0.0387365438	0.000000e+00	0.0718530489	6.287798e-02	0.0000000000	0.000000000	0.0523616351	0.0317957905	0.0000000000	9.627608e-02	3.608756e-01	0.0000000000	0.0380440784	2.205220e-02	0.000000e+00	0.0000000000	1.842523e-05	G2
TCGA-E5-A4TZ-01	0.0919046942	0.0000000000	0.014493086	0.064344061	0.000000000	0.0000000000	0.000000e+00	0.1339638362	1.177886e-01	0.0000000000	0.012932732	0.0186997840	0.0128328413	0.2544828857	0.000000e+00	1.570273e-01	0.0000000000	0.0911668135	2.849909e-02	0.000000e+00	0.0018642829	0.000000e+00	G2
TCGA-DK-A3WW-01	0.0037879545	0.0000000000	0.009987158	0.265178251	0.000000000	0.0240257350	1.266954e-01	0.0674898408	0.000000e+00	0.0000000000	0.028004419	0.0704120010	0.0108377869	0.0000000000	1.426757e-01	1.623103e-01	0.0225996231	0.0000000000	0.000000e+00	6.599583e-02	0.0000000000	0.000000e+00	G2
TCGA-UY-A8OB-01	0.0000000000	0.0000000000	0.002171993	0.240689791	0.000000000	0.0000000000	1.155670e-01	0.0492239304	0.000000e+00	0.0000000000	0.000000000	0.1363520738	0.0094545394	0.0716609187	4.125909e-02	1.527408e-01	0.0000000000	0.0387455585	0.000000e+00	1.421343e-01	0.0000000000	0.000000e+00	G2
TCGA-CF-A3MI-01	0.0000000000	0.0269372367	0.029294764	0.184788719	0.050009103	0.0407764541	0.000000e+00	0.0000000000	3.277310e-02	0.0000000000	0.000000000	0.0605696039	0.0119646894	0.0766272589	0.000000e+00	3.605896e-01	0.0000000000	0.0793611825	3.265681e-02	8.844384e-03	0.0000000000	4.807088e-03	G2
TCGA-DK-A6B0-01	0.0000000000	0.0042956295	0.053711185	0.046099500	0.000000000	0.1118156651	0.000000e+00	0.0342640619	5.314533e-02	0.0000000000	0.000000000	0.1087510636	0.1007255344	0.0000000000	0.000000e+00	3.552488e-01	0.0029781744	0.0316964745	0.000000e+00	9.726860e-02	0.0000000000	0.000000e+00	G2
TCGA-G2-AA3C-01	0.0028216959	0.0012251955	0.000000000	0.029964322	0.000000000	0.0951186099	0.000000e+00	0.0094145035	8.042546e-03	0.0000000000	0.023891826	0.0477665908	0.2376529531	0.0000000000	4.445433e-03	5.363320e-01	0.0000000000	0.0000000000	8.811180e-04	2.443178e-03	0.0000000000	0.000000e+00	G2
TCGA-BT-A3PJ-01	0.0043764396	0.0000000000	0.018512314	0.087273985	0.000000000	0.0508565868	0.000000e+00	0.0973972374	4.425219e-02	0.0000000000	0.029883347	0.0458195621	0.0000000000	0.1098092820	1.578303e-01	2.938339e-01	0.0000000000	0.0000000000	0.000000e+00	5.801673e-02	0.0000000000	2.138197e-03	G2
TCGA-CF-A47Y-01	0.0000000000	0.0038488423	0.018896430	0.000000000	0.000000000	0.2340888626	0.000000e+00	0.0548152421	1.888240e-01	0.0000000000	0.083243944	0.0000000000	0.0000000000	0.0189010411	4.268902e-03	1.766054e-01	0.0046115658	0.0000000000	2.107839e-01	0.000000e+00	0.0011119599	0.000000e+00	G2
TCGA-BL-A0C8-01	0.0205020219	0.0000000000	0.000000000	0.035059426	0.000000000	0.0736287496	0.000000e+00	0.0683182321	5.484267e-02	0.0000000000	0.111982713	0.0000000000	0.1177512416	0.0000000000	8.955896e-04	4.477377e-01	0.0000000000	0.0324844879	0.000000e+00	2.653368e-02	0.0000000000	1.026348e-02	G2
TCGA-E7-A7DV-01	0.0000000000	0.0094251511	0.000000000	0.038560667	0.000000000	0.0331894276	2.804001e-03	0.0000000000	1.563341e-02	0.0000000000	0.000000000	0.0082665469	0.0349477258	0.0478180703	2.841624e-02	7.358041e-01	0.0000000000	0.0000000000	0.000000e+00	4.175067e-02	0.0000000000	3.383980e-03	G2
TCGA-DK-A3WY-01	0.2125168878	0.2026692806	0.031322233	0.087347680	0.000000000	0.0535969749	0.000000e+00	0.1536527511	4.461700e-02	0.0000000000	0.000000000	0.0289280198	0.0013957585	0.0525342908	2.944743e-02	8.480590e-02	0.0000000000	0.0000000000	1.716579e-02	0.000000e+00	0.0000000000	0.000000e+00	G2
TCGA-BT-A20N-01	0.0000000000	0.0000000000	0.167804725	0.126960378	0.000000000	0.0538321109	0.000000e+00	0.0547949285	0.000000e+00	0.0000000000	0.000000000	0.0000000000	0.0275137147	0.0000000000	1.626521e-01	2.707395e-01	0.0168425504	0.0120929414	0.000000e+00	9.085825e-02	0.0000000000	1.590875e-02	G2
TCGA-G2-A2ES-01	0.0076572805	0.0000000000	0.000000000	0.050498580	0.000000000	0.1790091234	3.381518e-02	0.0867084327	0.000000e+00	0.0000000000	0.030635816	0.0406605346	0.0179566386	0.1166537016	9.216520e-02	1.640334e-01	0.0000000000	0.0802332037	0.000000e+00	9.471358e-02	0.0044401611	8.192095e-04	G2
TCGA-FD-A43X-01	0.0000000000	0.0020131572	0.029427178	0.134881567	0.000000000	0.1393923710	0.000000e+00	0.0733241644	3.029097e-02	0.0000000000	0.000000000	0.0392393170	0.0272908384	0.1465984001	1.539055e-02	1.261372e-01	0.0080039397	0.0000000000	2.235052e-01	0.000000e+00	0.0045050884	0.000000e+00	G2
TCGA-XF-A9SM-01	0.0000000000	0.0006447402	0.012679716	0.210975313	0.000000000	0.0000000000	1.028063e-01	0.0895711029	7.844558e-03	0.0000000000	0.000000000	0.0279483753	0.0315260730	0.0306464889	7.007556e-02	3.660824e-01	0.0020228173	0.0000000000	0.000000e+00	4.291600e-02	0.0000000000	4.260557e-03	G2
TCGA-DK-A6AV-01	0.0257793964	0.0514776885	0.070450014	0.131747765	0.000000000	0.0508570847	0.000000e+00	0.1215815887	3.783546e-02	0.0000000000	0.000000000	0.0776471104	0.0145894933	0.0000000000	7.119192e-02	2.052415e-01	0.0000000000	0.1049882532	3.661271e-02	0.000000e+00	0.0000000000	0.000000e+00	G2
TCGA-CF-A47W-01	0.0033650713	0.0028854791	0.037745995	0.079007763	0.000000000	0.2470608834	0.000000e+00	0.0228154374	4.670383e-02	0.0000000000	0.123630020	0.0000000000	0.0977637696	0.0000000000	2.524127e-02	1.779133e-01	0.0255603663	0.0000000000	1.103068e-01	0.000000e+00	0.0000000000	0.000000e+00	G2
TCGA-CF-A47S-01	0.0447515664	0.0000000000	0.000000000	0.098129859	0.099461231	0.0000000000	0.000000e+00	0.1143848865	8.667114e-02	0.0000000000	0.000000000	0.0336905017	0.0261493968	0.0000000000	1.138737e-01	1.460881e-01	0.0000000000	0.1625654725	0.000000e+00	7.423411e-02	0.0000000000	0.000000e+00	G2
TCGA-CF-A27C-01	0.0000000000	0.0013487752	0.018958412	0.154419737	0.000000000	0.3074963315	0.000000e+00	0.1848058129	1.591394e-03	0.0000000000	0.002880820	0.1041722205	0.0595257490	0.0075373636	0.000000e+00	6.431834e-02	0.0149251005	0.0213627311	4.677197e-02	0.000000e+00	0.0098852494	0.000000e+00	G2
TCGA-XF-A9T4-01	0.0015916508	0.0000000000	0.010333308	0.102542948	0.000000000	0.1499343302	0.000000e+00	0.1455141292	0.000000e+00	0.0000000000	0.000000000	0.1178348443	0.0105675560	0.1245589084	1.453826e-01	1.440433e-01	0.0262506270	0.0055764788	0.000000e+00	0.000000e+00	0.0000000000	1.586926e-02	G2
TCGA-HQ-A2OF-01	0.0419548549	0.0000000000	0.133987754	0.065684857	0.024065767	0.0639726597	0.000000e+00	0.0066417734	0.000000e+00	0.0000000000	0.065767429	0.0000000000	0.0266007137	0.0000000000	0.000000e+00	3.847643e-01	0.0000000000	0.0136474650	0.000000e+00	1.729124e-01	0.0000000000	0.000000e+00	G2
TCGA-KQ-A41P-01	0.0065049822	0.0192628224	0.000000000	0.045976974	0.000000000	0.0343318208	0.000000e+00	0.0217584361	6.171394e-03	0.0000000000	0.000000000	0.0433968501	0.0000000000	0.4155879056	2.021968e-02	3.279955e-01	0.0000000000	0.0179342905	4.085931e-02	0.000000e+00	0.0000000000	0.000000e+00	G2
TCGA-FD-A3B5-01	0.0000000000	0.0000000000	0.156291896	0.007090306	0.000000000	0.0331740976	0.000000e+00	0.0980265696	0.000000e+00	0.0000000000	0.028412916	0.0000000000	0.0458138316	0.2257184994	3.722380e-02	2.192627e-01	0.0000000000	0.0136612054	0.000000e+00	1.245096e-01	0.0108146567	0.000000e+00	G2
TCGA-4Z-AA80-01	0.0605998253	0.0000000000	0.138715170	0.137160113	0.000000000	0.0000000000	0.000000e+00	0.1780868233	1.373705e-02	0.0000000000	0.025734201	0.0307970221	0.0000000000	0.0000000000	8.417241e-02	2.033320e-01	0.0000000000	0.0583934870	0.000000e+00	6.810470e-02	0.0000000000	1.167225e-03	G2
TCGA-FD-A3B6-01	0.0110214326	0.0000000000	0.000000000	0.187495917	0.000000000	0.0561856836	3.675745e-02	0.0979374044	0.000000e+00	0.0000000000	0.000000000	0.0727705451	0.0161750788	0.0378624407	9.551748e-02	3.555093e-01	0.0000000000	0.0000000000	0.000000e+00	3.111023e-02	0.0000000000	1.657024e-03	G2
TCGA-4Z-AA87-01	0.0000000000	0.0020096593	0.107304696	0.164557365	0.000000000	0.0000000000	5.589250e-03	0.0645594598	8.253383e-03	0.0151852800	0.000000000	0.0595615775	0.0088261768	0.0634280972	7.821015e-02	2.645150e-01	0.0807534084	0.0000000000	0.000000e+00	7.724653e-02	0.0000000000	0.000000e+00	G2
TCGA-DK-A1A6-01	0.0000000000	0.0000000000	0.000540795	0.224339744	0.000000000	0.0000000000	1.008583e-01	0.0799830525	1.927678e-03	0.0000000000	0.000000000	0.0801007943	0.0237903872	0.0000000000	0.000000e+00	2.495796e-01	0.0000000000	0.1656294210	0.000000e+00	7.107356e-02	0.0000000000	2.176592e-03	G2
TCGA-2F-A9KW-01	0.0809286591	0.0000000000	0.010967037	0.007410963	0.000000000	0.0591730295	0.000000e+00	0.0091899031	3.226163e-02	0.0000000000	0.000000000	0.0161927535	0.0066019758	0.2037875106	2.084625e-02	3.469006e-01	0.0000000000	0.0702227443	0.000000e+00	7.875632e-02	0.0159895578	4.077112e-02	G2
TCGA-4Z-AA84-01	0.0293330064	0.0015069003	0.157749358	0.099970227	0.000000000	0.0000000000	0.000000e+00	0.1156695127	0.000000e+00	0.0000000000	0.028405930	0.0223462550	0.0000000000	0.1828434227	1.525191e-02	2.476016e-01	0.0000000000	0.0268318344	0.000000e+00	6.594470e-02	0.0000000000	6.545324e-03	G2
TCGA-FJ-A3Z9-01	0.0698895857	0.0000000000	0.000000000	0.005754226	0.288442233	0.0000000000	0.000000e+00	0.1598378508	0.000000e+00	0.0114247495	0.000000000	0.0703600545	0.0000000000	0.1806945169	0.000000e+00	9.619559e-02	0.0000000000	0.0806346793	3.676651e-02	0.000000e+00	0.0000000000	0.000000e+00	G2
TCGA-FD-A43N-01	0.0187825368	0.0000000000	0.088287225	0.060039114	0.000000000	0.1240275298	0.000000e+00	0.0335681321	4.953925e-02	0.0000000000	0.043958188	0.0156028350	0.0197985891	0.0513939580	5.181417e-02	2.075230e-01	0.0000000000	0.1001152124	0.000000e+00	1.144623e-01	0.0000000000	2.108792e-02	G2
TCGA-BL-A13I-01	0.0084644789	0.0000000000	0.000000000	0.031306230	0.000000000	0.1674839560	0.000000e+00	0.0173166133	1.844433e-02	0.0061833886	0.000000000	0.0000000000	0.0019002562	0.0000000000	1.407804e-02	6.584874e-01	0.0008417664	0.0000000000	2.627318e-02	4.595030e-02	0.0000000000	3.270008e-03	G2
TCGA-DK-AA6M-01	0.0000000000	0.0109120999	0.003816791	0.036313692	0.000000000	0.0854594143	0.000000e+00	0.0726306625	8.159312e-02	0.0000000000	0.000000000	0.0641462551	0.0498408158	0.0000000000	5.439395e-02	3.392450e-01	0.1484707879	0.0000000000	5.028876e-02	0.000000e+00	0.0000000000	2.888621e-03	G2
TCGA-CU-A3YL-01	0.0134171372	0.0000000000	0.091527941	0.228021999	0.000000000	0.0748470436	0.000000e+00	0.1655543076	2.083999e-03	0.0000000000	0.000000000	0.0828266281	0.0239569617	0.0000000000	9.613888e-02	1.804478e-01	0.0087662886	0.0027642420	2.964681e-02	0.000000e+00	0.0000000000	0.000000e+00	G2
TCGA-ZF-A9RD-01	0.0717326485	0.0067391847	0.087482514	0.142998396	0.000000000	0.0337560911	2.083117e-02	0.0957104874	2.190741e-02	0.0387967404	0.000000000	0.0502463117	0.0004299397	0.0307313550	1.626485e-01	2.148766e-01	0.0000000000	0.0000000000	0.000000e+00	1.457200e-02	0.0000000000	6.540639e-03	G2
TCGA-DK-A6B5-01	0.0000000000	0.0015384709	0.000000000	0.125959702	0.000000000	0.0146422912	0.000000e+00	0.1875966007	1.053139e-02	0.0000000000	0.000000000	0.0274187062	0.0355239588	0.1008179709	7.478949e-02	1.077730e-01	0.1938051902	0.0306313894	8.843315e-02	0.000000e+00	0.0005386829	0.000000e+00	G2
TCGA-HQ-A5ND-01	0.0000000000	0.0119435894	0.103840923	0.174313540	0.000000000	0.0051771152	3.917261e-03	0.1143448578	0.000000e+00	0.0000000000	0.035002235	0.1132626010	0.0206155156	0.1229925699	1.610815e-01	1.587048e-02	0.0000000000	0.0200694274	9.149597e-02	0.000000e+00	0.0060723743	0.000000e+00	G2
TCGA-CF-A47V-01	0.0267636683	0.0000000000	0.032849099	0.122917622	0.000000000	0.0000000000	0.000000e+00	0.3061776832	1.003803e-01	0.0000000000	0.000000000	0.0577008908	0.0627124939	0.0000000000	2.814323e-02	1.253964e-01	0.0057087140	0.0613037822	6.994605e-02	0.000000e+00	0.0000000000	0.000000e+00	G2
TCGA-E7-A3Y1-01	0.0000000000	0.0436616677	0.075660055	0.206388229	0.000000000	0.0874679564	0.000000e+00	0.1198162880	2.383292e-02	0.0000000000	0.037518734	0.0920169933	0.0256508695	0.0000000000	1.010967e-02	2.105897e-01	0.0000000000	0.0022941709	6.499279e-02	0.000000e+00	0.0000000000	0.000000e+00	G2
TCGA-ZF-A9R7-01	0.0070461530	0.0315694529	0.072617224	0.318015891	0.000000000	0.0000000000	8.626664e-03	0.2882364036	1.242984e-02	0.0000000000	0.000000000	0.0973232214	0.0080313536	0.0000000000	5.019129e-02	1.002285e-01	0.0000000000	0.0004246216	5.259388e-03	0.000000e+00	0.0000000000	0.000000e+00	G2
TCGA-GV-A40G-01	0.0000000000	0.0000000000	0.051182771	0.125593481	0.000000000	0.0000000000	0.000000e+00	0.1043629946	1.416047e-01	0.0000000000	0.000000000	0.0758006734	0.0518751473	0.1793395960	0.000000e+00	0.000000e+00	0.0000000000	0.0916516425	1.728189e-01	0.000000e+00	0.0057701412	0.000000e+00	G2
TCGA-4Z-AA7M-01	0.0524845791	0.0000000000	0.165538198	0.058356703	0.168711852	0.0000000000	0.000000e+00	0.0000000000	1.200900e-02	0.0000000000	0.068330406	0.0000000000	0.0118117475	0.1734485951	3.871208e-02	2.013817e-01	0.0023720592	0.0000000000	0.000000e+00	4.684310e-02	0.0000000000	0.000000e+00	G2
TCGA-FD-A3N6-01	0.0134451622	0.0000000000	0.222554810	0.098922615	0.000000000	0.0000000000	0.000000e+00	0.0998714204	1.457123e-02	0.0000000000	0.000000000	0.0649072608	0.0048736506	0.0746955771	2.255571e-01	4.262178e-02	0.0236179307	0.0000000000	0.000000e+00	1.068053e-01	0.0000000000	7.556087e-03	G2
TCGA-CF-A3MF-01	0.0000000000	0.0000000000	0.000000000	0.168331927	0.119993885	0.0000000000	0.000000e+00	0.2107549836	0.000000e+00	0.0000000000	0.082407901	0.0000000000	0.0035183261	0.0000000000	0.000000e+00	2.227739e-01	0.0000000000	0.0780255818	0.000000e+00	1.084977e-01	0.0000000000	5.695853e-03	G2
TCGA-CU-A3KJ-01	0.0017294387	0.0000000000	0.002846649	0.076637609	0.000000000	0.2551496176	5.885928e-02	0.0335568985	6.732981e-03	0.0000000000	0.020894096	0.0190253503	0.0169298457	0.0862510954	1.103596e-01	1.170655e-01	0.0189197773	0.0000000000	0.000000e+00	1.553729e-01	0.0000000000	1.966945e-02	G2
TCGA-XF-A8HB-01	0.0000000000	0.0000000000	0.028036035	0.037664543	0.000000000	0.1514215926	0.000000e+00	0.1029036018	8.438393e-03	0.0000000000	0.022954384	0.0118866804	0.0231023054	0.0000000000	3.333534e-03	4.122642e-01	0.0145792159	0.0765216940	1.068938e-01	0.000000e+00	0.0000000000	0.000000e+00	G2
TCGA-XF-AAN1-01	0.0000000000	0.0000000000	0.146645685	0.123659708	0.048793510	0.1140159924	0.000000e+00	0.0384259119	0.000000e+00	0.0000000000	0.000000000	0.0602767506	0.0345654993	0.0000000000	3.817412e-02	1.721672e-01	0.1027986351	0.0758281304	4.464884e-02	0.000000e+00	0.0000000000	0.000000e+00	G2
TCGA-E7-A4IJ-01	0.0007529887	0.0027705611	0.051899959	0.245505883	0.000000000	0.0000000000	0.000000e+00	0.2617820236	0.000000e+00	0.0000000000	0.021173492	0.1057312724	0.0037806991	0.0000000000	2.360551e-02	1.258730e-01	0.0000000000	0.0889102222	0.000000e+00	6.821434e-02	0.0000000000	0.000000e+00	G2
TCGA-XF-AAMZ-01	0.1747027991	0.0000000000	0.070080212	0.088421674	0.000000000	0.2042323889	0.000000e+00	0.0985533406	4.582968e-02	0.0000000000	0.000000000	0.0166701654	0.0193838110	0.0033741198	7.230817e-03	2.152381e-01	0.0000000000	0.0352485865	1.282685e-02	4.535430e-03	0.0000000000	3.672067e-03	G2
TCGA-BT-A42E-01	0.0000000000	0.0630410839	0.030488502	0.183537530	0.000000000	0.0304807112	2.356857e-02	0.0740145084	7.449805e-02	0.0000000000	0.001090893	0.0525843490	0.0121156840	0.0306099558	1.567556e-01	1.648600e-01	0.0061610930	0.0343037857	0.000000e+00	5.656429e-02	0.0000000000	5.325449e-03	G2
TCGA-GU-AATO-01	0.0000000000	0.0294906823	0.173144507	0.177997192	0.000000000	0.0007821182	0.000000e+00	0.1000207157	9.232025e-03	0.0000000000	0.000000000	0.0771453407	0.0460476511	0.0000000000	9.518548e-02	2.527104e-01	0.0000000000	0.0000000000	1.874712e-02	0.000000e+00	0.0000000000	1.949681e-02	G2
TCGA-DK-A1AA-01	0.0000000000	0.0207938503	0.126613384	0.001983000	0.000000000	0.1504088633	0.000000e+00	0.0039836132	4.328164e-02	0.0000000000	0.000000000	0.0826198100	0.0165842716	0.0000000000	0.000000e+00	2.616327e-01	0.0640900525	0.0827536463	1.308625e-01	0.000000e+00	0.0000000000	1.439261e-02	G2
TCGA-G2-AA3F-01	0.0577151739	0.0000000000	0.095246052	0.052092918	0.087264070	0.0000000000	0.000000e+00	0.0008795828	3.490673e-02	0.0000000000	0.073398870	0.0222425059	0.0000000000	0.0863831402	6.421093e-02	4.054853e-01	0.0031344102	0.0000000000	0.000000e+00	1.704027e-02	0.0000000000	0.000000e+00	G2
TCGA-ZF-AA5H-01	0.0098837813	0.0000000000	0.021170673	0.074295489	0.000000000	0.1291519933	4.129852e-02	0.0434634969	2.605544e-02	0.0136116354	0.000000000	0.0601332950	0.0000000000	0.1926457029	1.404609e-01	2.478291e-01	0.0000000000	0.0000000000	0.000000e+00	0.000000e+00	0.0000000000	0.000000e+00	G2
TCGA-FD-A6TH-01	0.0834173362	0.0000000000	0.011482707	0.026038823	0.000000000	0.1200198728	0.000000e+00	0.0964014793	0.000000e+00	0.0000000000	0.000000000	0.0445537506	0.0000000000	0.3290025374	7.327179e-02	1.881503e-01	0.0000000000	0.0000000000	0.000000e+00	2.766144e-02	0.0000000000	0.000000e+00	G2
TCGA-DK-A6B6-01	0.0134256228	0.0000000000	0.123514153	0.198161932	0.000000000	0.0000000000	5.308338e-02	0.1477622105	7.522236e-02	0.0234849321	0.038708321	0.0253282676	0.0000000000	0.0000000000	1.058641e-01	1.386978e-01	0.0000000000	0.0391561497	1.565780e-02	0.000000e+00	0.0000000000	1.932896e-03	G2
TCGA-GC-A3BM-01	0.0292637483	0.0000000000	0.077582631	0.128526933	0.000000000	0.0912764911	0.000000e+00	0.1770001136	0.000000e+00	0.0000000000	0.000000000	0.0489807146	0.0139332098	0.0000000000	1.289422e-01	1.744502e-01	0.0596622685	0.0068343717	0.000000e+00	6.327037e-02	0.0000000000	2.767602e-04	G2
TCGA-GV-A3QI-01	0.1249295720	0.0000000000	0.435538380	0.030088812	0.045119456	0.0000000000	0.000000e+00	0.0000000000	6.289811e-02	0.0000000000	0.000000000	0.0166684013	0.0000000000	0.0081814004	5.911441e-03	1.914499e-01	0.0000000000	0.0431139948	3.610053e-02	0.000000e+00	0.0000000000	0.000000e+00	G2
TCGA-E7-A8O7-01	0.0000000000	0.0380285138	0.070874789	0.130416668	0.029896726	0.0000000000	0.000000e+00	0.1286832856	7.099313e-02	0.0000000000	0.000000000	0.0000000000	0.0212146222	0.0000000000	3.344704e-02	1.409009e-01	0.0965672626	0.0912918330	0.000000e+00	1.182696e-01	0.0000000000	2.941561e-02	G2
TCGA-DK-AA77-01	0.0000000000	0.0000000000	0.116177098	0.269376258	0.000000000	0.0294017237	5.620472e-03	0.1456767011	4.634297e-03	0.0000000000	0.000000000	0.0477885282	0.0264037926	0.0000000000	9.234482e-02	1.810281e-01	0.0005518036	0.0809964215	0.000000e+00	0.000000e+00	0.0000000000	0.000000e+00	G2
TCGA-XF-AAML-01	0.0069075502	0.0100609545	0.133694630	0.115550395	0.000000000	0.0897505444	6.350568e-02	0.0846963079	7.386516e-02	0.0000000000	0.036899261	0.0225510533	0.0533224083	0.0000000000	2.039480e-02	1.059947e-01	0.0022181608	0.0313171275	0.000000e+00	1.492712e-01	0.0000000000	0.000000e+00	G2
TCGA-2F-A9KQ-01	0.0000000000	0.0000000000	0.066976006	0.089584697	0.000000000	0.0775526849	0.000000e+00	0.0649902241	6.803589e-02	0.0000000000	0.000000000	0.0000000000	0.1109317919	0.0725796094	0.000000e+00	1.011058e-01	0.0121221390	0.1151377948	2.175873e-01	0.000000e+00	0.0033960232	0.000000e+00	G2
TCGA-CF-A3MH-01	0.0000000000	0.0050269048	0.068623076	0.081870970	0.260859442	0.0000000000	0.000000e+00	0.1899192896	0.000000e+00	0.0000000000	0.000000000	0.0000000000	0.0195957269	0.0000000000	0.000000e+00	1.696111e-01	0.0483467943	0.1142037438	0.000000e+00	3.897531e-02	0.0000000000	2.967677e-03	G2
TCGA-XF-A8HC-01	0.1064211669	0.0000000000	0.250561961	0.000000000	0.193169109	0.0000000000	0.000000e+00	0.0047412625	0.000000e+00	0.0000000000	0.059033621	0.0000000000	0.0000000000	0.0000000000	0.000000e+00	1.165380e-01	0.0000000000	0.1191147039	0.000000e+00	1.180583e-01	0.0000000000	3.236186e-02	G2
TCGA-ZF-AA4T-01	0.0579090590	0.0000000000	0.068621470	0.019137433	0.082981137	0.0000000000	0.000000e+00	0.0231333138	3.702727e-02	0.0000000000	0.033664375	0.0000000000	0.0000000000	0.2378811248	7.135279e-03	2.119497e-02	0.0000000000	0.2198648272	0.000000e+00	1.889413e-01	0.0000000000	2.508488e-03	G2
TCGA-H4-A2HO-01	0.0508814169	0.0000000000	0.055602314	0.112696143	0.000000000	0.2551266359	0.000000e+00	0.0035786881	3.774750e-02	0.0182559512	0.000000000	0.0000000000	0.0270789146	0.2012366136	1.133946e-02	1.503052e-01	0.0000000000	0.0617854918	0.000000e+00	1.436565e-02	0.0000000000	0.000000e+00	G2
TCGA-K4-A4AC-01	0.0081020800	0.0000000000	0.000000000	0.071982292	0.000000000	0.0417288405	2.095102e-02	0.0475097430	2.082888e-02	0.0000000000	0.082308970	0.0000000000	0.0180008028	0.0534663723	8.856833e-02	4.493221e-01	0.0187027286	0.0000000000	0.000000e+00	7.852779e-02	0.0000000000	0.000000e+00	G2
TCGA-S5-AA26-01	0.0000000000	0.0143625656	0.068590606	0.021107490	0.043277359	0.0969664566	0.000000e+00	0.1305515412	1.668507e-02	0.0000000000	0.000000000	0.1246402014	0.0075658486	0.0235649490	7.923692e-03	2.917103e-01	0.0229485552	0.0000000000	1.301053e-01	0.000000e+00	0.0000000000	0.000000e+00	G2
TCGA-E7-A677-01	0.0000000000	0.0075801434	0.045595836	0.129192234	0.006494351	0.0000000000	0.000000e+00	0.1856101236	1.103565e-01	0.0000000000	0.000000000	0.0700019712	0.0164996594	0.0226257268	6.997125e-02	7.556079e-02	0.0378608610	0.0867110592	1.352275e-01	0.000000e+00	0.0000000000	7.120499e-04	G2
TCGA-GU-A766-01	0.0076550184	0.0000000000	0.007389630	0.142479851	0.000000000	0.0000000000	1.337945e-01	0.0915796555	1.008667e-03	0.0000000000	0.004991579	0.0796384826	0.0627495763	0.0075182325	1.807049e-01	9.105679e-02	0.0000000000	0.1514719077	0.000000e+00	3.230985e-02	0.0000000000	5.651441e-03	G2
TCGA-4Z-AA7Q-01	0.0000000000	0.0093824597	0.058480020	0.217734454	0.000000000	0.0000000000	0.000000e+00	0.1331900147	4.258751e-02	0.0000000000	0.000000000	0.0712175886	0.0168248485	0.0000000000	2.427161e-01	1.712455e-01	0.0000000000	0.0082120456	2.817117e-02	0.000000e+00	0.0000000000	2.382908e-04	G2
TCGA-HQ-A2OE-01	0.0191284297	0.0000000000	0.197603214	0.165802990	0.000000000	0.0351323202	2.471212e-03	0.1031036469	3.501353e-02	0.0000000000	0.066690989	0.0000000000	0.0767371351	0.0000000000	0.000000e+00	8.209628e-02	0.0000000000	0.0967958045	0.000000e+00	8.907773e-02	0.0000000000	3.034672e-02	G2
TCGA-XF-AAMX-01	0.0000000000	0.0059862095	0.062994034	0.062683294	0.000000000	0.1798154622	0.000000e+00	0.0860889465	7.324047e-02	0.0000000000	0.000000000	0.0000000000	0.0000000000	0.1171964819	3.678216e-02	2.918201e-01	0.0000000000	0.0000000000	8.339283e-02	0.000000e+00	0.0000000000	0.000000e+00	G2
TCGA-YC-A89H-01	0.0165283402	0.0000000000	0.058469377	0.053530145	0.000000000	0.0000000000	2.999219e-02	0.0336693726	1.440319e-03	0.0000000000	0.000000000	0.0725322316	0.0000000000	0.3107289845	6.681856e-02	2.117026e-01	0.0256814747	0.0000000000	0.000000e+00	1.181022e-01	0.0000000000	8.042137e-04	G2
TCGA-E7-A8O8-01	0.0000000000	0.0017052501	0.035344779	0.120423369	0.000000000	0.0649785355	0.000000e+00	0.1470292581	8.016736e-02	0.0096251165	0.000000000	0.0010826578	0.0000000000	0.1957929464	0.000000e+00	2.171934e-01	0.0400512355	0.0652083051	8.930211e-03	0.000000e+00	0.0124675485	0.000000e+00	G2
TCGA-ZF-AA54-01	0.0000000000	0.0144434057	0.000000000	0.044759907	0.000000000	0.0000000000	1.518694e-02	0.0574066303	1.426071e-02	0.0248344084	0.000000000	0.0000000000	0.0000000000	0.1347841604	4.570740e-02	6.402827e-01	0.0025918887	0.0000000000	0.000000e+00	5.741812e-03	0.0000000000	0.000000e+00	G2
TCGA-FJ-A3ZF-01	0.0569674640	0.0000000000	0.212923797	0.148931553	0.000000000	0.0000000000	0.000000e+00	0.0713236231	1.235055e-01	0.0000000000	0.032131654	0.0056073679	0.0410738106	0.0000000000	0.000000e+00	1.829249e-01	0.0000000000	0.0932049405	0.000000e+00	3.140538e-02	0.0000000000	0.000000e+00	G2
TCGA-DK-A3X2-01	0.0000000000	0.0000000000	0.217797724	0.062067474	0.000000000	0.0000000000	0.000000e+00	0.0764276715	0.000000e+00	0.0000000000	0.000000000	0.0866102766	0.0152736910	0.0706124737	0.000000e+00	3.828220e-01	0.0000000000	0.0506266294	0.000000e+00	3.776203e-02	0.0000000000	0.000000e+00	G2
TCGA-DK-A2I2-01	0.0000000000	0.0263082289	0.011609859	0.000000000	0.000000000	0.0906530177	0.000000e+00	0.0391394174	4.518900e-02	0.0000000000	0.028594159	0.0000000000	0.0000000000	0.1925125734	3.788962e-02	1.905899e-01	0.0565266563	0.0000000000	0.000000e+00	2.240129e-01	0.0021839346	5.479068e-02	G2
TCGA-4Z-AA7Y-01	0.0000000000	0.0141531392	0.106493758	0.046187718	0.000000000	0.0539943394	0.000000e+00	0.0614401211	3.407598e-02	0.0000000000	0.000000000	0.0247870120	0.0351322179	0.0000000000	0.000000e+00	1.707918e-01	0.2528646704	0.1255145931	0.000000e+00	7.351752e-02	0.0010471628	0.000000e+00	G2
TCGA-E7-A7XN-01	0.0000000000	0.0000000000	0.020646297	0.315579804	0.000000000	0.0000000000	1.279217e-01	0.1075689416	1.135653e-02	0.0000000000	0.000000000	0.1239126001	0.0152716271	0.0000000000	1.440668e-01	1.059813e-01	0.0066527522	0.0023157697	0.000000e+00	1.616700e-02	0.0000000000	2.558872e-03	G2
TCGA-2F-A9KP-01	0.1175558059	0.0000000000	0.245357067	0.051317796	0.000000000	0.0919832546	0.000000e+00	0.0548586398	2.187612e-02	0.0000000000	0.005379998	0.0174911899	0.0526577280	0.0000000000	0.000000e+00	1.450787e-01	0.0000000000	0.1385608195	3.815931e-03	2.193024e-02	0.0000000000	3.213674e-02	G2
TCGA-FD-A6TD-01	0.0000000000	0.0153335219	0.052478084	0.108534148	0.000000000	0.0166389399	1.201734e-02	0.0664291670	1.758642e-02	0.0000000000	0.000000000	0.1148692995	0.0342894811	0.0157137534	1.037064e-01	3.585811e-01	0.0578766824	0.0000000000	4.105822e-03	1.868950e-02	0.0000000000	3.150350e-03	G2
TCGA-GU-A42R-01	0.0000000000	0.0000000000	0.077272173	0.142441563	0.000000000	0.0000000000	0.000000e+00	0.2318115440	5.603902e-02	0.0000000000	0.015169196	0.0000000000	0.1122303595	0.0000000000	0.000000e+00	2.235039e-01	0.0000000000	0.1276476773	1.388460e-02	0.000000e+00	0.0000000000	0.000000e+00	G2
TCGA-PQ-A6FI-01	0.0000000000	0.0000000000	0.016940142	0.156531401	0.000000000	0.0000000000	2.426147e-02	0.1487115049	0.000000e+00	0.0000000000	0.000000000	0.1089121096	0.0739477306	0.0000000000	4.986743e-03	1.303284e-01	0.0000000000	0.3011952185	0.000000e+00	3.341531e-02	0.0000000000	7.699972e-04	G2
TCGA-CF-A8HX-01	0.0000000000	0.0118095920	0.000000000	0.087376626	0.000000000	0.1478357267	0.000000e+00	0.1541774200	6.018432e-02	0.0000000000	0.000000000	0.0940724611	0.0384319121	0.0000000000	0.000000e+00	2.392230e-01	0.0592407387	0.0855825371	0.000000e+00	2.024521e-02	0.0018204981	0.000000e+00	G2
TCGA-GD-A3OS-01	0.0224322956	0.0000000000	0.025923492	0.076357962	0.000000000	0.0569503869	0.000000e+00	0.1145113599	9.253378e-02	0.0000000000	0.000000000	0.0335604367	0.0113576154	0.1938806366	0.000000e+00	3.016565e-01	0.0000000000	0.0343097839	0.000000e+00	3.584699e-02	0.0000000000	6.787415e-04	G2
TCGA-GV-A3QK-01	0.0000000000	0.0331804709	0.034500599	0.181586151	0.000000000	0.0119580775	7.529542e-02	0.1375209070	6.567699e-02	0.0000000000	0.000000000	0.0664706020	0.0291705954	0.0711086740	2.855434e-02	1.095415e-01	0.0245010231	0.0929122789	3.802236e-02	0.000000e+00	0.0000000000	0.000000e+00	G2
TCGA-FD-A43Y-01	0.0000000000	0.0000000000	0.003563276	0.098070962	0.000000000	0.0000000000	8.211043e-04	0.1099836366	3.034224e-03	0.0000000000	0.000000000	0.0825806842	0.0705262650	0.0791506963	2.002770e-01	2.499559e-01	0.0715621946	0.0111958575	0.000000e+00	1.927815e-02	0.0000000000	0.000000e+00	G2
TCGA-G2-A2EL-01	0.0826362068	0.0000000000	0.092150810	0.147464763	0.000000000	0.0000000000	0.000000e+00	0.2076277283	2.262256e-02	0.0000000000	0.000000000	0.0965583159	0.0031268024	0.1779631407	5.258789e-02	6.392017e-02	0.0418241621	0.0000000000	0.000000e+00	1.151746e-02	0.0000000000	0.000000e+00	G2
TCGA-E7-A541-01	0.0000000000	0.0059580995	0.025097088	0.355501326	0.000000000	0.0507790786	0.000000e+00	0.1273152395	6.405643e-03	0.0000000000	0.000000000	0.1134081834	0.0121243328	0.0000000000	4.576608e-02	1.895928e-01	0.0208249328	0.0238531147	2.073676e-02	0.000000e+00	0.0000000000	2.637291e-03	G2
TCGA-XF-AAN2-01	0.0000000000	0.0000000000	0.031554735	0.196017464	0.000000000	0.0348638694	3.043488e-02	0.1088181841	9.294841e-03	0.0000000000	0.000000000	0.1244080269	0.0322767320	0.0149202107	1.656373e-01	1.782531e-01	0.0000000000	0.0330158663	0.000000e+00	3.795652e-02	0.0000000000	2.548279e-03	G2
TCGA-LC-A66R-01	0.0000000000	0.0132000803	0.105299509	0.197997388	0.000000000	0.0000000000	9.400573e-02	0.0741891623	6.035613e-03	0.0234548996	0.000000000	0.0100083027	0.0037086343	0.0618941762	7.900199e-02	2.082564e-01	0.0000000000	0.0598851541	0.000000e+00	5.589375e-02	0.0000000000	7.169185e-03	G2
TCGA-ZF-A9RE-01	0.0000000000	0.0000000000	0.184169777	0.076942172	0.000000000	0.0583164675	0.000000e+00	0.0878437238	1.569936e-02	0.0000000000	0.000000000	0.1075245223	0.0192450432	0.0157000908	7.941316e-03	1.298155e-01	0.0000000000	0.2268779205	0.000000e+00	2.122775e-02	0.0000000000	4.869631e-02	G2
TCGA-UY-A9PE-01	0.0202589871	0.0272481080	0.243470788	0.054438129	0.000000000	0.0000000000	0.000000e+00	0.0512487550	2.417784e-02	0.0276118414	0.000000000	0.0000000000	0.0000000000	0.0899238710	1.834961e-02	2.983956e-01	0.0000000000	0.0355557375	0.000000e+00	1.044509e-01	0.0000000000	4.869860e-03	G2
TCGA-XF-AAMG-01	0.0049752132	0.0000000000	0.073427260	0.083995512	0.000000000	0.1441228099	0.000000e+00	0.1054491927	2.405360e-02	0.0000000000	0.042681580	0.0000000000	0.0641597745	0.0696977131	1.730102e-02	3.448445e-01	0.0000000000	0.0000000000	0.000000e+00	2.529186e-02	0.0000000000	0.000000e+00	G2
TCGA-GU-A763-01	0.0116113336	0.0634579160	0.000000000	0.150465672	0.000000000	0.0000000000	0.000000e+00	0.3508203249	0.000000e+00	0.0000000000	0.002230982	0.0876051703	0.0186666178	0.0000000000	2.087056e-02	2.336666e-01	0.0279389232	0.0220086003	1.065733e-02	0.000000e+00	0.0000000000	0.000000e+00	G2
TCGA-G2-AA3D-01	0.0000000000	0.2404457182	0.055106194	0.095899713	0.000000000	0.0898144541	0.000000e+00	0.2021321342	4.010385e-02	0.0000000000	0.024269628	0.0102484724	0.0347477449	0.0000000000	0.000000e+00	1.008593e-01	0.0000000000	0.0602676219	0.000000e+00	4.610520e-02	0.0000000000	0.000000e+00	G2
TCGA-ZF-A9R4-01	0.0035337606	0.0000000000	0.070847619	0.151768997	0.000000000	0.0000000000	6.240456e-02	0.1715140713	0.000000e+00	0.0000000000	0.022204621	0.1139485476	0.0084234265	0.0000000000	1.040235e-01	2.725244e-01	0.0019174453	0.0122211610	0.000000e+00	4.667929e-03	0.0000000000	0.000000e+00	G2
TCGA-MV-A51V-01	0.0955850596	0.0000000000	0.005912450	0.000000000	0.000000000	0.1786613551	0.000000e+00	0.2057640877	0.000000e+00	0.0000000000	0.000000000	0.0705743499	0.0185086584	0.0000000000	2.772247e-02	1.288580e-01	0.0000000000	0.0286037103	0.000000e+00	2.398099e-01	0.0000000000	0.000000e+00	G2
TCGA-FJ-A3ZE-01	0.0000000000	0.0040901299	0.117199045	0.265185862	0.000000000	0.0000000000	0.000000e+00	0.1252251028	1.336243e-01	0.0000000000	0.000000000	0.0192117628	0.0000000000	0.0268020039	0.000000e+00	1.353337e-01	0.0000000000	0.0372238520	9.436806e-02	0.000000e+00	0.0350457335	6.690417e-03	G2
TCGA-YC-A8S6-01	0.0017730853	0.0000000000	0.000000000	0.037472328	0.000000000	0.1300766236	0.000000e+00	0.0239866098	1.009573e-01	0.0000000000	0.000000000	0.0286012191	0.1278124536	0.0000000000	0.000000e+00	2.097038e-01	0.0000000000	0.1085503455	0.000000e+00	2.106355e-01	0.0000000000	2.043069e-02	G2
TCGA-ZF-AA5N-01	0.0772224486	0.0000000000	0.233437007	0.012913656	0.021040200	0.0236312496	0.000000e+00	0.0448037531	3.464031e-02	0.0000000000	0.000000000	0.0749725338	0.0000000000	0.0549975678	1.585468e-02	1.549921e-01	0.0000000000	0.1788863465	0.000000e+00	5.719041e-02	0.0000000000	1.541778e-02	G2
TCGA-XF-A9T8-01	0.0127376230	0.0000000000	0.027019678	0.170076727	0.000000000	0.0406586407	3.030121e-02	0.1040921091	0.000000e+00	0.0000000000	0.000000000	0.0908947381	0.0081745220	0.0588673906	1.532858e-01	2.334520e-01	0.0120088435	0.0000000000	0.000000e+00	1.541131e-02	0.0000000000	4.301935e-02	G2
TCGA-GV-A3QG-01	0.1544707783	0.0061288941	0.000000000	0.120344866	0.000000000	0.0347312803	3.500993e-02	0.0368500808	3.876763e-02	0.0453315613	0.000000000	0.0517597575	0.0000000000	0.1562845375	1.243708e-01	1.479483e-01	0.0015716784	0.0000000000	4.642990e-02	0.000000e+00	0.0000000000	0.000000e+00	G2
TCGA-CF-A3MG-01	0.0000000000	0.0000000000	0.319096213	0.000000000	0.151423750	0.0000000000	0.000000e+00	0.1144786555	0.000000e+00	0.0000000000	0.089500219	0.0000000000	0.0291031869	0.0000000000	7.687774e-03	9.197494e-02	0.0434475971	0.1429012984	0.000000e+00	1.038637e-02	0.0000000000	0.000000e+00	G2
TCGA-GC-A4ZW-01	0.0251094710	0.0000000000	0.158986104	0.184803245	0.000000000	0.0381717222	6.413339e-02	0.1427419307	0.000000e+00	0.0000000000	0.000000000	0.1018498286	0.0278410880	0.0523726560	3.850461e-02	1.467579e-01	0.0000000000	0.0105198764	8.208137e-03	0.000000e+00	0.0000000000	0.000000e+00	G2
TCGA-E7-A4XJ-01	0.1381365899	0.0000000000	0.088121691	0.004327193	0.063104034	0.0931309961	0.000000e+00	0.0314057281	6.650855e-02	0.0000000000	0.037128463	0.0499858290	0.0132644434	0.0000000000	0.000000e+00	2.311971e-01	0.0383719848	0.1196327105	3.112010e-03	2.257268e-02	0.0000000000	0.000000e+00	G2
TCGA-4Z-AA83-01	0.0000000000	0.0000000000	0.061595026	0.067710107	0.000000000	0.0000000000	0.000000e+00	0.0960517738	4.508005e-02	0.0000000000	0.000000000	0.1021582942	0.0000000000	0.1078475515	3.981192e-02	2.326201e-01	0.0000000000	0.1038688035	0.000000e+00	1.119508e-01	0.0000000000	3.130555e-02	G2
TCGA-XF-A9SH-01	0.0000000000	0.0737037363	0.104281057	0.042795455	0.000000000	0.0718754590	0.000000e+00	0.0259347698	5.388745e-02	0.0000000000	0.000000000	0.0438750624	0.0000000000	0.0000000000	0.000000e+00	4.725912e-01	0.0200359140	0.0456911051	3.954944e-02	0.000000e+00	0.0000000000	5.779364e-03	G2
TCGA-XF-AAN5-01	0.0000000000	0.0000000000	0.024555007	0.131025206	0.000000000	0.0413430826	1.183822e-01	0.0854605330	0.000000e+00	0.0000000000	0.000000000	0.0852583081	0.0025652880	0.0424154005	9.496610e-02	2.188654e-01	0.0064182959	0.0000000000	0.000000e+00	1.370134e-01	0.0023377021	9.394005e-03	G2
TCGA-CF-A8HY-01	0.0000000000	0.0134382486	0.043175827	0.205975340	0.000000000	0.0000000000	0.000000e+00	0.1944633276	1.211193e-01	0.0000000000	0.000000000	0.0000000000	0.0771141059	0.0000000000	8.209722e-03	3.210813e-02	0.2978531640	0.0000000000	6.542877e-03	0.000000e+00	0.0000000000	0.000000e+00	G2
TCGA-E7-A6MD-01	0.0458263331	0.0860439453	0.027672940	0.142437815	0.000000000	0.2301891416	0.000000e+00	0.0799120004	4.822850e-02	0.0000000000	0.000000000	0.0142733577	0.0327893451	0.0000000000	2.991001e-02	2.043716e-01	0.0023346442	0.0126471714	4.336320e-02	0.000000e+00	0.0000000000	0.000000e+00	G2
TCGA-CF-A9FF-01	0.3048417255	0.0000000000	0.099770996	0.125140119	0.000000000	0.1145450091	0.000000e+00	0.0899727214	4.571409e-02	0.0000000000	0.000000000	0.0435040593	0.0095066546	0.0094521105	2.586038e-02	6.508837e-02	0.0000000000	0.0294591149	3.131156e-02	5.833088e-03	0.0000000000	0.000000e+00	G2
TCGA-G2-A3IB-01	0.0000000000	0.0000000000	0.054865372	0.113031287	0.000000000	0.0523192289	7.360441e-04	0.0204277686	0.000000e+00	0.0000000000	0.000000000	0.0881103192	0.0334468429	0.2885504033	8.184612e-03	2.272006e-01	0.0000000000	0.0792197067	0.000000e+00	3.390786e-02	0.0000000000	0.000000e+00	G2
TCGA-CF-A1HS-01	0.0065230436	0.0000000000	0.008559248	0.034537638	0.000000000	0.0364485031	0.000000e+00	0.0608165935	0.000000e+00	0.0000000000	0.000000000	0.0440920577	0.0363090647	0.0477646566	6.321307e-02	3.231843e-01	0.2277065358	0.0472360006	0.000000e+00	6.200351e-02	0.0000000000	1.605818e-03	G2
TCGA-2F-A9KT-01	0.0000000000	0.0000000000	0.112086727	0.063496872	0.000000000	0.0360757885	0.000000e+00	0.0954008204	1.658620e-02	0.0000000000	0.014477693	0.0424359704	0.0426080757	0.1707409490	4.690563e-02	1.403109e-01	0.0000000000	0.0000000000	0.000000e+00	1.138826e-01	0.0000000000	1.049917e-01	G2
TCGA-E7-A5KE-01	0.0183251602	0.0078783464	0.056168294	0.070519327	0.000000000	0.0000000000	0.000000e+00	0.0364267040	2.157756e-01	0.0000000000	0.136129787	0.0000000000	0.0397274283	0.0246340759	0.000000e+00	1.552390e-01	0.0000000000	0.1911178921	0.000000e+00	1.883713e-02	0.0024633595	2.675788e-02	G2
TCGA-G2-AA3B-01	0.0000000000	0.0064749879	0.092653386	0.152506906	0.000000000	0.0000000000	5.371921e-02	0.2531416453	6.445088e-02	0.0000000000	0.008983479	0.0512595153	0.0054450313	0.0000000000	4.367603e-02	1.300371e-01	0.0000000000	0.0864059346	0.000000e+00	5.124591e-02	0.0000000000	0.000000e+00	G2
TCGA-K4-A54R-01	0.0000000000	0.0023260214	0.071479903	0.186568335	0.000000000	0.0000000000	6.384831e-02	0.0939652852	0.000000e+00	0.0000000000	0.041028392	0.0942355490	0.0108803225	0.0034854160	1.413495e-01	2.628324e-01	0.0022371454	0.0052891839	0.000000e+00	1.992907e-02	0.0000000000	5.451549e-04	G2
TCGA-XF-A9T5-01	0.0159306034	0.0000000000	0.051991413	0.163531377	0.000000000	0.0000000000	8.109849e-02	0.0692010926	2.698538e-02	0.0209805621	0.000000000	0.0293744644	0.0000000000	0.1623360927	8.436108e-02	2.366252e-01	0.0284984182	0.0000000000	0.000000e+00	2.389986e-02	0.0000000000	5.186007e-03	G2
TCGA-BT-A20J-01	0.0062068564	0.0030064000	0.012022270	0.123318019	0.000000000	0.1435208778	0.000000e+00	0.0567340496	3.894126e-02	0.0000000000	0.000000000	0.0599271138	0.0131840574	0.0689912837	1.267081e-01	3.062193e-01	0.0042417247	0.0000000000	0.000000e+00	3.697870e-02	0.0000000000	0.000000e+00	G2
TCGA-XF-AAMW-01	0.0071215042	0.0118578884	0.015205121	0.018522681	0.000000000	0.1906968073	1.611890e-02	0.0489800936	1.842427e-02	0.0000000000	0.016890283	0.0066582197	0.0420609368	0.0349861396	8.851825e-02	3.618428e-01	0.0573600920	0.0460709991	0.000000e+00	8.086455e-03	0.0000000000	1.059852e-02	G2
TCGA-ZF-AA4V-01	0.0010806206	0.0000000000	0.043125699	0.273192814	0.000000000	0.0000000000	0.000000e+00	0.1570368350	5.332742e-03	0.0148693837	0.000000000	0.1136896491	0.0000000000	0.0556455459	1.002748e-01	2.035235e-01	0.0000000000	0.0000000000	0.000000e+00	3.222849e-02	0.0000000000	0.000000e+00	G2
TCGA-CU-A0YN-01	0.0000000000	0.0000000000	0.053969985	0.092517917	0.000000000	0.1203858266	0.000000e+00	0.0677903561	5.659142e-02	0.0000000000	0.000000000	0.0250575865	0.0000000000	0.2722715731	4.723488e-03	1.503992e-01	0.0229832133	0.0379780492	0.000000e+00	7.399686e-02	0.0000000000	2.133457e-02	G2
TCGA-XF-AAMH-01	0.0198231866	0.0000000000	0.030211581	0.182678207	0.052964244	0.0000000000	3.140292e-02	0.0228159992	4.910993e-02	0.0000000000	0.055895768	0.0000000000	0.0133849768	0.2045817046	0.000000e+00	3.194760e-01	0.0000000000	0.0055081039	0.000000e+00	1.214743e-02	0.0000000000	0.000000e+00	G2
TCGA-DK-A2I6-01	0.0000000000	0.0000000000	0.023469694	0.117197344	0.014443028	0.1073426720	2.497214e-02	0.0465929814	0.000000e+00	0.0000000000	0.036915918	0.0000000000	0.0232112494	0.0000000000	2.817068e-02	2.183392e-01	0.0000000000	0.2893345754	0.000000e+00	7.001053e-02	0.0000000000	0.000000e+00	G2
TCGA-DK-AA6Q-01	0.0006151525	0.0000000000	0.008513505	0.354373314	0.000000000	0.0000000000	5.682989e-02	0.1537072035	5.448602e-03	0.0000000000	0.000000000	0.0517859962	0.0921612862	0.0000000000	1.230828e-01	8.256033e-02	0.0422662092	0.0000000000	1.252389e-02	1.613187e-02	0.0000000000	0.000000e+00	G2
TCGA-XF-A8HI-01	0.0000000000	0.0259674559	0.109084772	0.029873625	0.000000000	0.2691140360	0.000000e+00	0.0572657897	8.205476e-02	0.0000000000	0.026112746	0.0143792560	0.0176815095	0.0000000000	0.000000e+00	1.449276e-01	0.0277704098	0.0548567158	0.000000e+00	1.346553e-01	0.0000000000	6.256035e-03	G2
TCGA-H4-A2HQ-01	0.0000000000	0.0000000000	0.143765049	0.089223379	0.000000000	0.0050256285	0.000000e+00	0.2271063473	6.089340e-03	0.0000000000	0.000000000	0.0550797154	0.0207527191	0.0000000000	7.295554e-02	1.648459e-01	0.0000000000	0.1896297613	0.000000e+00	2.494371e-02	0.0005829278	0.000000e+00	G2
TCGA-ZF-AA58-01	0.0000000000	0.0104866710	0.000000000	0.092693840	0.000000000	0.0000000000	9.447569e-02	0.0541147420	4.845249e-03	0.0112200413	0.000000000	0.0329668727	0.0000000000	0.1712616846	1.270767e-01	3.216098e-01	0.0000000000	0.0000000000	0.000000e+00	7.924873e-02	0.0000000000	0.000000e+00	G2
TCGA-DK-AA6P-01	0.0000000000	0.0203764024	0.064994002	0.032921851	0.000000000	0.1907985936	0.000000e+00	0.1229381024	4.914018e-02	0.0000000000	0.036596639	0.0797199613	0.0492115498	0.1206453831	3.528124e-03	1.306680e-01	0.0000000000	0.0090231449	8.943807e-02	0.000000e+00	0.0000000000	0.000000e+00	G2
TCGA-BT-A0YX-01	0.0258858235	0.0000000000	0.051852074	0.179716543	0.000000000	0.0939304422	6.111037e-02	0.0619726964	1.775066e-02	0.0000000000	0.024209266	0.0367223657	0.0272256856	0.0000000000	6.802399e-02	1.982481e-01	0.0333674410	0.0278641568	0.000000e+00	7.084557e-02	0.0000000000	2.127483e-02	G2
TCGA-ZF-A9R5-01	0.0000000000	0.1063188012	0.127541415	0.166287519	0.000000000	0.0000000000	0.000000e+00	0.1178048614	1.488648e-01	0.0000000000	0.000000000	0.0948053035	0.0453387932	0.0205441520	6.045270e-03	7.169239e-02	0.0010752900	0.0460676777	4.761374e-02	0.000000e+00	0.0000000000	0.000000e+00	G2
TCGA-FD-A5BY-01	0.0000000000	0.0000000000	0.006675276	0.055939194	0.000000000	0.1258453926	0.000000e+00	0.0298253368	8.003403e-06	0.0000000000	0.000000000	0.0753847908	0.0000000000	0.1873006044	4.679556e-02	2.710578e-01	0.0317704312	0.0437574183	1.191708e-01	0.000000e+00	0.0000000000	6.469422e-03	G2
TCGA-4Z-AA89-01	0.0000000000	0.0000000000	0.053056467	0.180484608	0.000000000	0.0000000000	0.000000e+00	0.2240896457	0.000000e+00	0.0000000000	0.000000000	0.0610367024	0.0154673355	0.0000000000	1.132072e-01	2.869759e-01	0.0000000000	0.0531390565	0.000000e+00	1.109661e-02	0.0000000000	1.446528e-03	G2
TCGA-BT-A20W-01	0.1135260007	0.0000000000	0.027319863	0.136295374	0.000000000	0.2049169731	0.000000e+00	0.0673921917	6.708505e-02	0.0000000000	0.000000000	0.0774815435	0.0115410757	0.0000000000	6.117388e-02	1.599797e-01	0.0158251175	0.0218815890	3.558162e-02	0.000000e+00	0.0000000000	0.000000e+00	G2
TCGA-FD-A3N5-01	0.0000000000	0.0000000000	0.000000000	0.079818885	0.000000000	0.0000000000	2.165712e-02	0.0653493956	7.970910e-03	0.0000000000	0.000000000	0.0954553638	0.0000000000	0.4188934576	2.496857e-02	1.582148e-01	0.0079250151	0.0000000000	0.000000e+00	1.070455e-01	0.0000000000	1.270101e-02	G2
TCGA-DK-A3WX-01	0.0000000000	0.0000000000	0.000000000	0.103815582	0.000000000	0.1282571351	2.107116e-02	0.0564753514	0.000000e+00	0.0000000000	0.014183711	0.0637483666	0.0000000000	0.1229261390	1.544681e-01	4.544650e-02	0.0283794583	0.0000000000	0.000000e+00	7.630734e-02	0.0000000000	1.849212e-01	G2
TCGA-XF-A8HE-01	0.0261520033	0.0000000000	0.000000000	0.227424159	0.000000000	0.0249434410	1.294435e-02	0.1376315745	2.185687e-02	0.0000000000	0.002327353	0.0502437479	0.0037586190	0.0264637313	9.844233e-02	1.781347e-01	0.0000000000	0.0119032424	0.000000e+00	8.656541e-02	0.0000000000	9.120842e-02	G2
TCGA-DK-AA6R-01	0.0042124601	0.0000000000	0.014301934	0.091256763	0.000000000	0.1198867877	2.115529e-02	0.0723803239	1.562919e-02	0.0000000000	0.067722281	0.0864365103	0.0230843379	0.0682046155	1.006028e-01	6.998242e-02	0.0274885778	0.1092178845	0.000000e+00	1.038221e-01	0.0006842026	3.931558e-03	G2
TCGA-BT-A42C-01	0.0000000000	0.0311608152	0.106816897	0.063031896	0.111036019	0.0070824534	0.000000e+00	0.1294276645	7.159429e-02	0.0000000000	0.000000000	0.0234821032	0.0000000000	0.0035275812	0.000000e+00	1.438390e-01	0.0000000000	0.2356959297	0.000000e+00	5.580329e-02	0.0000000000	1.750210e-02	G2
TCGA-KQ-A41O-01	0.0073257519	0.0000000000	0.273187657	0.257206150	0.000000000	0.0000000000	0.000000e+00	0.0814035730	1.042216e-01	0.0000000000	0.000000000	0.0494716484	0.0201637717	0.0000000000	1.045189e-03	7.260488e-02	0.0000000000	0.0230562629	0.000000e+00	1.015231e-01	0.0087903730	0.000000e+00	G2
TCGA-YF-AA3M-01	0.0000000000	0.0000000000	0.129119408	0.089369269	0.056133186	0.0000000000	0.000000e+00	0.0341394417	1.233316e-02	0.0000000000	0.000000000	0.0452205296	0.0024412530	0.0057811059	0.000000e+00	2.954300e-01	0.0034380882	0.1157158631	1.485419e-01	4.753847e-02	0.0000000000	1.479831e-02	G2
TCGA-ZF-AA4N-01	0.0000000000	0.0088987373	0.046223050	0.135546903	0.000000000	0.0662943206	0.000000e+00	0.0659211194	1.876213e-02	0.0000000000	0.000000000	0.0333156559	0.0638531360	0.0000000000	9.140889e-02	2.462863e-01	0.1084129951	0.0334320028	1.564001e-03	8.008075e-02	0.0000000000	0.000000e+00	G2
TCGA-CF-A5U8-01	0.0645854389	0.0000000000	0.303689507	0.163375110	0.053749196	0.0361847164	0.000000e+00	0.0481068720	3.458928e-03	0.0000000000	0.000000000	0.1088235516	0.0000000000	0.0083559486	1.581772e-02	9.573600e-02	0.0000000000	0.0071641853	3.841618e-02	0.000000e+00	0.0000000000	5.253664e-02	G2
TCGA-4Z-AA7R-01	0.0225942098	0.0000000000	0.148411311	0.033589087	0.000000000	0.0000000000	0.000000e+00	0.1076798032	2.114163e-02	0.0000000000	0.034300583	0.0000000000	0.0000000000	0.1014442694	0.000000e+00	3.629227e-01	0.0000000000	0.0490537000	0.000000e+00	1.185091e-01	0.0000000000	3.536072e-04	G2
TCGA-FJ-A3Z7-01	0.1374056310	0.0000000000	0.133394953	0.161461556	0.000000000	0.0800853829	0.000000e+00	0.1022282960	0.000000e+00	0.0000000000	0.000000000	0.0057434369	0.0240022597	0.0000000000	8.410772e-02	1.314884e-01	0.0000000000	0.0151900260	0.000000e+00	1.248924e-01	0.0000000000	0.000000e+00	G2
TCGA-G2-A2EJ-01	0.0034993405	0.0000000000	0.004600405	0.087045562	0.000000000	0.0000000000	8.567505e-02	0.0656952076	3.306913e-03	0.0000000000	0.000000000	0.0640377883	0.0000000000	0.1259982238	7.971923e-02	7.364754e-02	0.0000000000	0.1539186218	0.000000e+00	2.502083e-01	0.0000000000	2.647853e-03	G2
TCGA-BT-A3PK-01	0.0007213812	0.0015456649	0.002659904	0.026227633	0.000000000	0.1451425870	0.000000e+00	0.0611410111	1.946096e-02	0.0000000000	0.000000000	0.0307669653	0.0000000000	0.1851889447	6.359096e-02	1.858252e-01	0.0000000000	0.1454312218	0.000000e+00	9.078662e-02	0.0000000000	4.151095e-02	G2
TCGA-XF-A9T6-01	0.0000000000	0.0000000000	0.005880973	0.133145448	0.000000000	0.0000000000	1.486267e-02	0.0449812659	4.758075e-02	0.0000000000	0.000000000	0.0253144662	0.0084035836	0.0311790936	6.877581e-04	4.443881e-01	0.0250176337	0.1168681200	0.000000e+00	9.685944e-02	0.0000000000	4.830669e-03	G2
TCGA-ZF-AA4U-01	0.0000000000	0.0000000000	0.120775473	0.133134050	0.000000000	0.0374607136	0.000000e+00	0.2307915371	1.613335e-02	0.0000000000	0.000000000	0.0360451320	0.0142956936	0.0000000000	6.664039e-02	1.629684e-01	0.0600789195	0.0177794475	1.038969e-01	0.000000e+00	0.0000000000	0.000000e+00	G2
TCGA-KQ-A41R-01	0.0015023211	0.0000000000	0.015552640	0.039475456	0.066472458	0.0233270892	0.000000e+00	0.0977741488	1.338115e-01	0.0000000000	0.000000000	0.0481117944	0.0463606328	0.0347093432	1.540782e-02	3.306758e-01	0.0000000000	0.0310238743	1.157952e-01	0.000000e+00	0.0000000000	0.000000e+00	G2
TCGA-GC-A6I1-01	0.0098367784	0.0000000000	0.050084224	0.138561066	0.000000000	0.0676417616	3.615859e-02	0.0390951571	2.738730e-02	0.0000000000	0.000000000	0.0318488761	0.0000000000	0.1946323471	4.703291e-02	1.879665e-01	0.0032146397	0.0000000000	0.000000e+00	1.481775e-01	0.0078382003	1.052411e-02	G2
TCGA-GU-A764-01	0.0000000000	0.0337014851	0.129331743	0.082704846	0.000000000	0.0428934942	0.000000e+00	0.1299097954	0.000000e+00	0.0071839265	0.000000000	0.0988226157	0.0281024603	0.0638252532	1.137973e-01	2.340349e-01	0.0189188720	0.0000000000	0.000000e+00	1.677330e-02	0.0000000000	0.000000e+00	G2
TCGA-G2-A2EF-01	0.0081016201	0.0000000000	0.012437319	0.158993564	0.000000000	0.0000000000	1.581241e-01	0.0514718799	0.000000e+00	0.0000000000	0.000000000	0.1338736627	0.0000000000	0.0270135591	1.447815e-01	2.188797e-01	0.0117753070	0.0000000000	0.000000e+00	7.454781e-02	0.0000000000	0.000000e+00	G2
TCGA-DK-AA6L-01	0.0000000000	0.0177029502	0.000000000	0.064934738	0.000000000	0.0989658516	0.000000e+00	0.0498272133	3.580199e-02	0.0000000000	0.000000000	0.0427221582	0.0000000000	0.2475312723	2.106232e-02	2.824391e-01	0.1105172214	0.0000000000	0.000000e+00	2.849523e-02	0.0000000000	0.000000e+00	G2
TCGA-GC-A3WC-01	0.0219720538	0.0274501487	0.044026624	0.148008124	0.000000000	0.0611628493	3.198337e-03	0.0972752165	9.932739e-03	0.0042999587	0.000000000	0.0782536471	0.0000000000	0.0067337508	1.584494e-01	2.397912e-01	0.0729757374	0.0000000000	2.524488e-02	1.225353e-03	0.0000000000	0.000000e+00	G2
TCGA-CU-A3QU-01	0.0000000000	0.0000000000	0.093510263	0.029603648	0.000000000	0.0000000000	0.000000e+00	0.0297919384	2.390600e-02	0.0072536157	0.023329138	0.0000000000	0.1989796994	0.2320622743	0.000000e+00	8.780710e-02	0.0000000000	0.0806799612	0.000000e+00	1.930764e-01	0.0000000000	0.000000e+00	G2
TCGA-GC-A3RB-01	0.0199691930	0.0000000000	0.026402278	0.062766174	0.000000000	0.0282688714	1.150403e-02	0.1155705549	0.000000e+00	0.0000000000	0.000000000	0.0779281154	0.0000000000	0.0547473908	5.705871e-02	2.758452e-01	0.2062726154	0.0000000000	0.000000e+00	6.366688e-02	0.0000000000	0.000000e+00	G2
TCGA-GU-AATQ-01	0.0000000000	0.0050698568	0.025290057	0.042726279	0.000000000	0.0511998837	0.000000e+00	0.1123766004	3.468049e-02	0.0000000000	0.000000000	0.0757917815	0.0099680272	0.1188174714	1.582818e-01	3.291227e-01	0.0108204003	0.0000000000	0.000000e+00	2.585460e-02	0.0000000000	0.000000e+00	G2
TCGA-GC-A3RD-01	0.0000000000	0.0099198901	0.120367891	0.002079432	0.039969755	0.0140925012	0.000000e+00	0.0002434975	0.000000e+00	0.0000000000	0.041274056	0.0000000000	0.0019941018	0.2741082396	0.000000e+00	3.157942e-01	0.0000000000	0.0961437328	0.000000e+00	7.288599e-02	0.0000000000	1.112675e-02	G2
TCGA-CF-A47T-01	0.0312579048	0.0000000000	0.140318587	0.002710943	0.338073317	0.0000000000	0.000000e+00	0.2090922612	0.000000e+00	0.0000000000	0.048714444	0.0000000000	0.0117142546	0.0288173131	0.000000e+00	1.174058e-01	0.0025108574	0.0396359962	0.000000e+00	2.974833e-02	0.0000000000	0.000000e+00	G2
TCGA-XF-A8HG-01	0.0000000000	0.0099978385	0.164076520	0.055115706	0.134871181	0.0000000000	0.000000e+00	0.0148299453	0.000000e+00	0.0000000000	0.014960361	0.0215234155	0.0749146046	0.0000000000	3.541885e-03	4.454082e-01	0.0046401046	0.0292767427	0.000000e+00	2.684353e-02	0.0000000000	0.000000e+00	G2
TCGA-DK-A3IM-01	0.0000000000	0.0000000000	0.000000000	0.020583989	0.000000000	0.0000000000	0.000000e+00	0.1236797609	3.596491e-02	0.0000000000	0.000000000	0.0000000000	0.0000000000	0.5528843236	1.279538e-02	1.209519e-01	0.0000000000	0.0051283080	0.000000e+00	1.280114e-01	0.0000000000	0.000000e+00	G2
TCGA-BT-A42F-01	0.0024551687	0.0104976517	0.066240359	0.118017838	0.000000000	0.0365380323	1.800078e-02	0.1183937198	2.734407e-02	0.0000000000	0.000000000	0.0353202737	0.0021275437	0.2353723729	6.786916e-02	1.833436e-01	0.0000000000	0.0000000000	0.000000e+00	7.598347e-02	0.0000000000	2.495950e-03	G2
TCGA-BT-A3PH-01	0.0000000000	0.0000000000	0.059630681	0.067087289	0.000000000	0.1432112010	0.000000e+00	0.0603384829	7.173026e-02	0.0000000000	0.018344039	0.0000000000	0.0000000000	0.0558813565	0.000000e+00	1.486115e-01	0.0000000000	0.1731034651	1.681337e-01	0.000000e+00	0.0000000000	3.392807e-02	G2
TCGA-ZF-A9RF-01	0.0131323019	0.0000000000	0.000000000	0.272757299	0.000000000	0.0741642995	1.272040e-02	0.0441433787	1.404858e-02	0.0000000000	0.000000000	0.0848215436	0.0094050479	0.0000000000	5.937901e-02	2.630687e-01	0.0096606618	0.0000000000	0.000000e+00	1.375489e-01	0.0000000000	5.149814e-03	G2
TCGA-PQ-A6FN-01	0.0318387208	0.0203526103	0.095185433	0.112775559	0.000000000	0.0000000000	0.000000e+00	0.1115782113	1.966598e-02	0.0000000000	0.000000000	0.0168414390	0.0000000000	0.2698240417	9.712093e-02	1.898957e-01	0.0049613351	0.0000000000	0.000000e+00	2.996007e-02	0.0000000000	0.000000e+00	G2
TCGA-GU-A762-01	0.0246175114	0.0000000000	0.000000000	0.234947900	0.000000000	0.0000000000	1.812506e-01	0.0648481342	0.000000e+00	0.0000000000	0.001297710	0.0683792987	0.0095823041	0.0000000000	1.498744e-01	2.536202e-01	0.0086992635	0.0028826704	0.000000e+00	0.000000e+00	0.0000000000	0.000000e+00	G2
TCGA-GV-A3QH-01	0.0259226417	0.0000000000	0.104146019	0.080268110	0.000000000	0.0280901333	0.000000e+00	0.2490825410	4.583269e-02	0.0000000000	0.000000000	0.0861518457	0.0321294102	0.0377454584	0.000000e+00	7.644532e-02	0.0000000000	0.2189956028	0.000000e+00	1.111031e-02	0.0000000000	4.079911e-03	G2
TCGA-E7-A678-01	0.0000000000	0.0046375377	0.273699867	0.064425419	0.000000000	0.4088404569	0.000000e+00	0.0155515288	4.030967e-02	0.0000000000	0.048886881	0.0383906279	0.0156203975	0.0000000000	3.761190e-03	5.953243e-02	0.0000000000	0.0234731784	2.870820e-03	0.000000e+00	0.0000000000	0.000000e+00	G2
TCGA-GV-A6ZA-01	0.0000000000	0.0050112702	0.023716532	0.209698095	0.000000000	0.0440797417	0.000000e+00	0.2624430150	1.668917e-02	0.0000000000	0.000000000	0.0753458692	0.0094425685	0.0313080064	7.132699e-02	1.270080e-01	0.0121746031	0.0865427531	2.521336e-02	0.000000e+00	0.0000000000	0.000000e+00	G2
TCGA-BT-A20X-01	0.0000000000	0.0000000000	0.340317706	0.000000000	0.000000000	0.0228839150	8.086868e-02	0.0295210126	1.978161e-04	0.0000000000	0.099622439	0.0000000000	0.0359903976	0.0726099629	1.110292e-01	1.278058e-01	0.0000000000	0.0353915575	0.000000e+00	4.169756e-02	0.0000000000	2.063950e-03	G2
TCGA-UY-A78K-01	0.0244783225	0.1429965210	0.036811862	0.152388921	0.000000000	0.1453715987	0.000000e+00	0.0396186451	8.354726e-02	0.0083978800	0.000000000	0.0444563259	0.0117396545	0.0367913402	9.095702e-02	1.747055e-01	0.0000000000	0.0000000000	7.739174e-03	0.000000e+00	0.0000000000	0.000000e+00	G2
TCGA-DK-A1AE-01	0.0000000000	0.0000000000	0.160135331	0.042093425	0.000000000	0.0763235549	2.953688e-03	0.1567677861	0.000000e+00	0.0171053095	0.000000000	0.1863687993	0.0080463696	0.0059604613	6.973063e-02	1.793549e-01	0.0503230695	0.0154781710	2.935850e-02	0.000000e+00	0.0000000000	0.000000e+00	G2
TCGA-BT-A20O-01	0.0332623947	0.0000000000	0.030051736	0.260225704	0.000000000	0.0639129910	1.004172e-01	0.0289550916	0.000000e+00	0.0525056418	0.000000000	0.0370532090	0.0000000000	0.0000000000	8.467477e-02	2.726783e-01	0.0061834716	0.0000000000	1.081470e-02	1.336966e-02	0.0000000000	5.895043e-03	G2
TCGA-FD-A6TE-01	0.0000000000	0.0136468389	0.128991054	0.153927309	0.000000000	0.0344111474	0.000000e+00	0.2447044608	9.011489e-03	0.1141418299	0.000000000	0.0000000000	0.0000000000	0.1004080248	3.708578e-02	4.537494e-02	0.0084258554	0.0272997286	7.233552e-02	0.000000e+00	0.0102360139	0.000000e+00	G2
TCGA-GD-A6C6-01	0.0000000000	0.0041929993	0.035961170	0.147372403	0.000000000	0.0000000000	0.000000e+00	0.0886108690	7.025088e-02	0.0000000000	0.000000000	0.0550592747	0.0171390235	0.0000000000	0.000000e+00	3.833757e-01	0.0000000000	0.1509584366	4.575924e-02	0.000000e+00	0.0000000000	1.319988e-03	G2
TCGA-KQ-A41N-01	0.0007481572	0.0724055903	0.094970161	0.044982361	0.000000000	0.0078605086	0.000000e+00	0.1068511275	1.580572e-01	0.0000000000	0.020032832	0.0153479893	0.0301613911	0.1181177835	0.000000e+00	9.363710e-02	0.0000000000	0.0552211111	1.730128e-01	0.000000e+00	0.0085939143	0.000000e+00	G2
TCGA-4Z-AA7W-01	0.0000000000	0.0000000000	0.018793479	0.311220649	0.000000000	0.0000000000	1.601771e-01	0.1281362017	0.000000e+00	0.0000000000	0.000000000	0.1724341425	0.0160984183	0.0000000000	5.668358e-02	1.219156e-01	0.0022272673	0.0123135742	0.000000e+00	0.000000e+00	0.0000000000	0.000000e+00	G2
TCGA-CF-A9FH-01	0.0000000000	0.0000000000	0.172187669	0.070027701	0.144366874	0.0000000000	0.000000e+00	0.0413841732	0.000000e+00	0.0000000000	0.021221547	0.0132926240	0.0218967467	0.0000000000	6.588169e-02	1.237040e-01	0.0000000000	0.3049021972	2.113473e-02	0.000000e+00	0.0000000000	0.000000e+00	G2
TCGA-KQ-A41Q-01	0.0000000000	0.0302568077	0.033749555	0.123583285	0.024197063	0.0000000000	0.000000e+00	0.0882181950	4.227076e-03	0.0000000000	0.038157868	0.0000000000	0.0357139302	0.1419413486	0.000000e+00	2.297528e-01	0.0000000000	0.1700429925	0.000000e+00	8.015911e-02	0.0000000000	0.000000e+00	G2
TCGA-E7-A3X6-01	0.0000000000	0.0000000000	0.017330851	0.190326368	0.000000000	0.0000000000	1.891358e-02	0.1462591754	5.168032e-02	0.0000000000	0.000000000	0.1157599079	0.0265348070	0.0009970652	1.454311e-01	1.966655e-01	0.0552864821	0.0166466300	1.501468e-02	0.000000e+00	0.0000000000	3.153503e-03	G2
TCGA-4Z-AA81-01	0.0003855402	0.0000000000	0.022640187	0.274189271	0.000000000	0.0000000000	6.408845e-02	0.1903402426	0.000000e+00	0.0000000000	0.000000000	0.1085798744	0.0084527891	0.0000000000	0.000000e+00	1.137073e-01	0.0000000000	0.2115651173	0.000000e+00	6.051256e-03	0.0000000000	0.000000e+00	G2
TCGA-E5-A2PC-01	0.0000000000	0.0000000000	0.046562158	0.172953506	0.000000000	0.0011257531	9.396147e-03	0.2268561986	1.266637e-02	0.0000000000	0.000000000	0.1231576637	0.0548093389	0.0000000000	9.580960e-02	2.048010e-01	0.0301677078	0.0108006633	0.000000e+00	1.089394e-02	0.0000000000	0.000000e+00	G2
TCGA-ZF-A9R2-01	0.0000000000	0.0955913190	0.160787611	0.053865932	0.110491079	0.0000000000	0.000000e+00	0.1188084643	9.846484e-04	0.0000000000	0.000000000	0.0737400921	0.0600563186	0.0000000000	0.000000e+00	2.051129e-01	0.0000000000	0.1205616657	0.000000e+00	0.000000e+00	0.0000000000	0.000000e+00	G2
TCGA-XF-A9SY-01	0.0091802455	0.0000000000	0.029565562	0.108799989	0.000000000	0.0529309469	3.285316e-02	0.0226430222	5.834856e-03	0.0000000000	0.022052442	0.0190577089	0.0000000000	0.2066446204	1.537156e-01	2.155370e-01	0.0000000000	0.0000000000	0.000000e+00	1.203283e-01	0.0000000000	8.565026e-04	G2
TCGA-E7-A7DU-01	0.0000000000	0.0000000000	0.000000000	0.091712536	0.000000000	0.2731686393	0.000000e+00	0.0487428279	6.285816e-02	0.0000000000	0.057893888	0.0000000000	0.0465804491	0.0000000000	8.222912e-03	2.959566e-01	0.0000000000	0.0793041807	3.480006e-02	0.000000e+00	0.0000000000	7.597752e-04	G2
pvalue	0.0785574126	0.0002226288	0.448208634	0.417989102	0.079871675	0.0520700316	2.444678e-01	0.0085016284	4.292114e-01	0.0691049976	0.001494496	0.4615101380	0.0890211013	0.0306873946	2.828348e-01	3.781636e-06	0.6143602375	0.0004034363	1.826212e-06	3.932261e-06	0.0309722237	5.408126e-01	NA
