# Supplementary material for: Identification of adenylate cyclase 2 methylation in bladder cancer with implications for prognosis and immunosuppressive microenvironment
Source: Front Oncol. 2022 Oct 14;12:1025195. doi: 10.3389/fonc.2022.1025195 (PMC9614257; doi:10.3389/fonc.2022.1025195)
Supplement: Supplementary file 2 [file DataSheet_2.zip › Raw data/CIBERSORT.xls]

## Sheet: Sheet1
Immu	B_cells_naive	B_cells_naive	B_cells_naive	B_cells_naive	B_cells_memory	B_cells_memory	B_cells_memory	B_cells_memory	Plasma_cells	Plasma_cells	Plasma_cells	Plasma_cells	T_cells_CD8	T_cells_CD8	T_cells_CD8	T_cells_CD8	T_cells_CD4_naive	T_cells_CD4_naive	T_cells_CD4_naive	T_cells_CD4_naive	T_cells_CD4_memory_resting	T_cells_CD4_memory_resting	T_cells_CD4_memory_resting	T_cells_CD4_memory_resting	T_cells_CD4_memory_activated	T_cells_CD4_memory_activated	T_cells_CD4_memory_activated	T_cells_CD4_memory_activated	T_cells_follicular_helper	T_cells_follicular_helper	T_cells_follicular_helper	T_cells_follicular_helper	T_cells_regulatory_(Tregs)	T_cells_regulatory_(Tregs)	T_cells_regulatory_(Tregs)	T_cells_regulatory_(Tregs)	T_cells_gamma_delta	T_cells_gamma_delta	T_cells_gamma_delta	T_cells_gamma_delta	NK_cells_resting	NK_cells_resting	NK_cells_resting	NK_cells_resting	NK_cells_activated	NK_cells_activated	NK_cells_activated	NK_cells_activated	Monocytes
Method	pearson_R	pearson_P	spearman_R	spearman_P	pearson_R	pearson_P	spearman_R	spearman_P	pearson_R	pearson_P	spearman_R	spearman_P	pearson_R	pearson_P	spearman_R	spearman_P	pearson_R	pearson_P	spearman_R	spearman_P	pearson_R	pearson_P	spearman_R	spearman_P	pearson_R	pearson_P	spearman_R	spearman_P	pearson_R	pearson_P	spearman_R	spearman_P	pearson_R	pearson_P	spearman_R	spearman_P	pearson_R	pearson_P	spearman_R	spearman_P	pearson_R	pearson_P	spearman_R	spearman_P	pearson_R	pearson_P	spearman_R	spearman_P	pearson_R
TCGA-GBM(N=152)	0.0157728	0.847063	-0.10286	0.2073	0.0680738	0.40467	0.0420362	0.607108	-0.0200917	0.805925	-0.0517959	0.526253	0.00604164	0.941112	0.0749691	0.358648	0.0118978	0.884332	0.0359719	0.659957	0.163857	0.0436804	0.196021	0.015508	-0.064463	0.430104	-0.189317	0.0194938	-0.0387549	0.635474	-0.111791	0.170322	-0.0648497	0.427337	-0.0376046	0.645548	-0.29808	0.000191633	-0.301741	0.000158189	0.0615896	0.450984	0.0530699	0.516114	-0.0416803	0.610157	-0.037351	0.647777	0.222497
TCGA-GBMLGG(N=656)	-0.0170968	0.662047	-0.0549238	0.159988	0.0733206	0.0605362	0.00177167	0.963876	-0.072211	0.0645458	-0.0773998	0.0475247	-0.157988	4.81739e-05	-0.202173	1.76726e-07	0.164756	2.2275e-05	0.259588	1.45717e-11	-0.0833064	0.0328981	-0.0864557	0.0268101	-0.0860896	0.027464	-0.137503	0.000412618	-0.0687452	0.0784995	-0.158586	4.50583e-05	-0.265045	5.2268e-12	-0.198644	2.90888e-07	-0.263422	7.10758e-12	-0.200212	2.33346e-07	-0.124626	0.00138208	-0.149019	0.000127682	0.0265691	0.496933	0.0259804	0.506521	0.337645
TCGA-LGG(N=504)	-0.0409771	0.358601	0.0202041	0.650907	-0.0156609	0.725787	-0.0711722	0.110518	-0.106035	0.0172527	-0.00823416	0.853699	-0.281123	1.31383e-10	-0.303389	3.43118e-12	0.0625813	0.160667	0.115706	0.00932557	-0.115626	0.00937488	-0.0360202	0.419721	-0.033682	0.450551	-0.0465509	0.296932	-0.129589	0.00356436	-0.198326	7.25739e-06	-0.202863	4.41602e-06	-0.072969	0.101784	-0.0980659	0.0277065	-0.0471769	0.290476	-0.0635583	0.154221	-0.107505	0.0157575	-0.109507	0.0139046	-0.10933	0.0140603	0.258079
TCGA-CESC(N=291)	0.25755	8.59272e-06	0.337379	3.53736e-09	-0.0540356	0.358366	-0.160961	0.0059243	0.169454	0.00374088	0.187013	0.00135156	0.0221152	0.707156	-0.0225799	0.701293	0.0466108	0.428285	-0.0744153	0.205613	0.244936	2.39104e-05	0.320468	2.25245e-08	-0.0773125	0.188461	-0.15659	0.00744502	-0.0783548	0.182555	-0.130907	0.0255412	0.0187743	0.749791	0.0104567	0.859025	-0.0196293	0.738801	-0.025917	0.659733	0.0235381	0.689262	0.0520451	0.376372	-0.137671	0.0187947	-0.174026	0.00289522	0.0864028
TCGA-LUAD(N=500)	0.0460368	0.30424	0.0813766	0.0690493	0.0822245	0.0661944	0.0277462	0.535923	-0.0141015	0.753107	0.0123251	0.783379	-0.234592	1.11609e-07	-0.267902	1.14984e-09	NA	NA	NA	NA	0.190091	1.87735e-05	0.226636	3.02571e-07	-0.2147	1.26327e-06	-0.22352	4.42817e-07	-0.158637	0.000369534	-0.1744	8.85431e-05	0.0314817	0.482453	0.0540395	0.227734	-0.01126	0.801691	-0.0207456	0.643526	0.0054429	0.903372	0.0396677	0.376089	-0.185896	2.87837e-05	-0.176069	7.5541e-05	-0.00530787
TCGA-COAD(N=282)	0.0968488	0.104597	0.219952	0.000196937	-0.0769154	0.197815	-0.0290723	0.626867	-0.153979	0.00960519	-0.156388	0.00851988	-0.312006	8.7785e-08	-0.234801	6.85482e-05	-0.0752594	0.207672	-0.089368	0.134374	0.0714906	0.231412	0.0348301	0.560246	-0.166151	0.00515443	-0.113679	0.0565601	-0.30542	1.68028e-07	-0.27435	2.91539e-06	0.0994294	0.0956298	0.169787	0.00424521	-0.0490854	0.41158	-0.168995	0.00443003	0.0093207	0.876168	0.0306952	0.607747	-0.243607	3.54732e-05	-0.209946	0.000385867	-0.010205
TCGA-COADREAD(N=373)	0.0750188	0.148169	0.192985	0.000176864	-0.101853	0.0493417	-0.0606328	0.242743	-0.156993	0.00235996	-0.181303	0.000433187	-0.276983	5.38096e-08	-0.20158	8.83989e-05	-0.0659279	0.203946	-0.122456	0.0179814	0.066525	0.199871	0.0555953	0.284192	-0.178465	0.000534179	-0.116577	0.0243474	-0.304369	1.95383e-09	-0.273109	8.36237e-08	0.0831226	0.10899	0.145012	0.00501474	-0.028456	0.5838	-0.145706	0.00480719	-0.0307315	0.554071	0.0206779	0.690587	-0.230529	6.85843e-06	-0.195093	0.00014961	-0.00457105
TCGA-LAML(N=149)	-0.0269409	0.744315	-0.027002	0.743754	-0.111946	0.174069	-0.122016	0.138235	0.197899	0.0155503	0.147402	0.0728237	-0.0986887	0.231139	-0.0796065	0.33451	-0.0785755	0.340827	-0.029166	0.724018	0.144184	0.0793719	0.0932037	0.258233	0.0693925	0.400391	0.0294939	0.721043	-0.102439	0.213807	-0.232741	0.00428508	0.0141687	0.863828	0.019003	0.81807	-0.0495047	0.548799	-0.0332148	0.687585	0.033172	0.687966	-0.00542322	0.947663	-0.0450587	0.585302	-0.0380193	0.645271	0.00562216
TCGA-BRCA(N=1077)	0.117602	0.000109564	0.141809	2.98191e-06	0.00328142	0.914342	-0.0641128	0.0353998	0.0367556	0.228111	0.0507824	0.0957731	-0.0502345	0.099413	-0.0474628	0.119544	-0.0547556	0.0724605	-0.0605515	0.0469582	0.149441	8.38022e-07	0.1441	2.05109e-06	-0.00554776	0.855697	0.0401639	0.187809	-0.123723	4.67669e-05	-0.0976743	0.00133013	-0.0389602	0.201396	-0.0628559	0.0391669	-0.0429419	0.159052	-0.0207136	0.497103	-0.120217	7.65305e-05	-0.0319533	0.294785	-0.061998	0.0419291	-0.0258136	0.397385	-0.0614183
TCGA-ESCA(N=181)	0.0300222	0.688274	0.0528771	0.479594	-0.0831754	0.265627	-0.0724887	0.332168	-0.122388	0.10073	-0.141736	0.0570045	-0.0748682	0.316499	-0.0422478	0.572278	-0.0210866	0.77813	0.00398813	0.957506	0.025588	0.732409	0.00137239	0.985371	-0.171839	0.0207183	-0.0849022	0.255797	-0.0944077	0.206176	-0.0659723	0.377572	-0.163901	0.0274744	-0.139028	0.0619644	0.0721907	0.334165	0.0750882	0.315076	-0.187236	0.0116059	-0.107702	0.148979	0.0499854	0.503978	0.0854407	0.252783	0.0910063
TCGA-STES(N=569)	0.153051	0.000247913	0.202423	1.12505e-06	0.0710833	0.0902622	0.0395416	0.346445	-0.126517	0.0024994	-0.158146	0.000151905	-0.00220643	0.958118	0.0266398	0.525968	-0.0210008	0.617145	-0.00953706	0.820424	0.10155	0.0153809	0.1122	0.00738521	-0.178758	1.79259e-05	-0.133012	0.0014728	-0.156151	0.000184346	-0.149072	0.000359624	-0.0572279	0.172815	-0.0360516	0.390698	0.0633439	0.131253	0.0394136	0.348008	-0.179734	1.60999e-05	-0.122743	0.00336202	0.018116	0.66631	0.0396264	0.34541	0.164086
TCGA-SARC(N=258)	0.0220247	0.724768	0.0661465	0.289841	0.103012	0.0987442	0.0830152	0.183768	0.0633319	0.310898	0.0383012	0.540242	-0.0328926	0.59895	0.0446551	0.47514	0.0369466	0.554674	0.0446593	0.475099	0.188226	0.00239853	0.249712	4.9936e-05	-0.032553	0.602731	-0.163974	0.00831729	0.0162848	0.794617	0.0291258	0.641461	-0.0139737	0.823246	-0.0883299	0.157166	0.0148644	0.812182	-0.0474137	0.448268	-0.0661938	0.289496	-0.110062	0.0776259	0.0214618	0.731528	0.0615377	0.324833	0.139636
TCGA-KIRP(N=285)	-0.131406	0.0265366	-0.159078	0.00712609	-0.157359	0.00778036	-0.0633946	0.286155	0.0385037	0.517372	-0.00977063	0.869553	-0.169581	0.0040905	-0.126127	0.0333029	-0.212528	0.000302104	-0.102896	0.0829069	0.1608	0.0065201	0.179356	0.00237164	-0.0917947	0.122073	-0.0967503	0.103105	-0.066036	0.266512	-0.125969	0.0335258	-0.166359	0.00486617	-0.174944	0.00304365	-0.0721113	0.224897	-0.122858	0.0381893	-0.046342	0.435789	-0.0143426	0.809493	-0.0884185	0.136478	-0.0476828	0.422612	-0.0781463
TCGA-KIPAN(N=878)	-0.0685238	0.0423641	-0.104621	0.00190835	0.0309612	0.359496	0.0878017	0.00924172	0.0107301	0.750865	0.0112258	0.739763	0.0186967	0.580084	-0.0309251	0.360056	-0.10234	0.00239653	-0.103284	0.00218214	0.11132	0.000952759	0.110443	0.00104577	-0.0801028	0.0175982	-0.0638131	0.0587467	-0.0880208	0.00906744	-0.113069	0.00078976	-0.140349	3.00029e-05	-0.117056	0.000509902	-0.0672129	0.0464803	-0.0454893	0.178085	-0.222954	2.36961e-11	-0.191931	9.9019e-09	-0.0535941	0.112529	-0.045977	0.173473	-0.160222
TCGA-STAD(N=388)	0.199475	7.61043e-05	0.243589	1.19783e-06	0.0930009	0.0672555	0.0770256	0.129878	-0.0910895	0.0731021	-0.150544	0.00295132	-0.0274997	0.589172	-0.0185571	0.715572	-0.0106003	0.835124	0.0193236	0.704362	0.159178	0.00165859	0.18271	0.000297054	-0.205942	4.36231e-05	-0.180453	0.000353711	-0.184807	0.000252108	-0.19882	8.04338e-05	-0.0748519	0.141096	-0.0595156	0.242172	0.061016	0.230483	0.0217864	0.668791	-0.130029	0.0103504	-0.0937655	0.0650268	-0.0352172	0.489141	-0.0216452	0.670811	0.197599
TCGA-PRAD(N=495)	0.114025	0.0111242	0.177393	7.23955e-05	-0.186234	3.05258e-05	-0.179979	5.64715e-05	-0.146136	0.00111168	-0.115544	0.0100873	-0.198234	8.8525e-06	-0.155209	0.000529288	0.0229388	0.610658	-0.0232368	0.60603	0.30418	4.67917e-12	0.268391	1.29596e-09	-0.0811484	0.0712549	-0.041843	0.352889	-0.189194	2.2655e-05	-0.18255	4.3963e-05	-0.152128	0.000684124	-0.152936	0.000639921	-0.0491129	0.275454	-0.0677394	0.132318	-0.227989	2.93961e-07	-0.147491	0.000997658	0.00600695	0.893949	-0.00606468	0.892935	0.0231416
TCGA-UCEC(N=178)	0.133139	0.0764489	0.134321	0.0738483	-0.101529	0.177495	-0.113386	0.131819	0.0569157	0.450482	-0.00530323	0.94399	0.0943019	0.210544	0.0766867	0.308954	-0.117767	0.117445	-0.179736	0.0163652	0.221557	0.00295733	0.29543	6.24153e-05	-0.0203276	0.787682	0.00818959	0.913603	-0.0995286	0.186232	-0.0725754	0.335685	-0.111286	0.139173	-0.0980488	0.192897	-0.0360728	0.632624	0.000591576	0.993747	-0.0166676	0.825231	-0.111631	0.137944	0.067317	0.371961	0.0268984	0.721537	-0.130736
TCGA-HNSC(N=517)	0.1037	0.0183467	0.134544	0.0021712	-0.0585235	0.183979	-0.018619	0.67276	-0.0287164	0.514726	-0.0490061	0.266029	-0.218392	5.32131e-07	-0.179286	4.13243e-05	-0.0142528	0.746462	-0.0667309	0.129692	0.188327	1.62975e-05	0.190885	1.24238e-05	-0.136148	0.00191804	-0.125243	0.00434341	-0.125147	0.00437356	-0.125401	0.00429414	0.0206802	0.638976	0.0910316	0.0385338	0.0588592	0.181472	0.0836085	0.0574612	-0.0730616	0.0970263	-0.0627697	0.154104	-0.0770657	0.0800056	-0.0403027	0.360432	-0.00901936
TCGA-KIRC(N=528)	0.0244914	0.574443	0.0657205	0.131505	-0.0915722	0.0354131	-0.0758261	0.081731	-0.0861409	0.0478888	-0.0215506	0.621251	0.0393524	0.366815	0.0165327	0.704674	-0.0921434	0.0342783	-0.0995038	0.0222144	0.0434627	0.318861	0.0601224	0.167747	-0.115234	0.00803885	-0.064368	0.139651	-0.060124	0.167735	-0.065058	0.135448	-0.0746444	0.086616	-0.0761079	0.0805999	-0.0354126	0.416766	0.0193735	0.65693	-0.0853936	0.0498641	-0.0707003	0.104643	-0.0204018	0.639974	-0.0418332	0.33736	-0.0522636
TCGA-LUSC(N=491)	0.0784988	0.0822695	0.0817129	0.0704436	0.00697187	0.877535	-0.0171331	0.704907	0.0872494	0.0533503	0.0985802	0.0289515	-0.154996	0.000567744	-0.104998	0.0199597	0.0105015	0.816452	0.00338488	0.940363	0.115802	0.0102253	0.100701	0.0256569	-0.148664	0.000952653	-0.148828	0.00094019	-0.0709608	0.116332	-0.0355221	0.432244	0.0331232	0.46399	-0.0216964	0.631518	-0.106226	0.0185487	-0.112255	0.0128128	0.0291463	0.519362	0.0458922	0.310179	-0.128714	0.00428038	-0.105539	0.0193269	-0.00554666
TCGA-THYM(N=118)	-0.0634545	0.494833	-0.0980582	0.290788	0.00389767	0.966587	0.0125335	0.892845	0.0329395	0.723263	-0.0947048	0.307681	-0.083636	0.367893	-0.0574273	0.53678	-0.0185523	0.841949	-0.072387	0.435994	0.178347	0.0533303	0.287186	0.00161532	-0.32924	0.000272177	-0.360693	6.01192e-05	-0.202323	0.0280087	-0.234128	0.0107173	-0.309198	0.000657106	-0.393866	1.02111e-05	NA	NA	NA	NA	-0.0279533	0.763813	-0.00426139	0.963471	0.0121427	0.896168	0.0348127	0.708218	0.244716
TCGA-LIHC(N=363)	0.154347	0.00319589	0.136962	0.0089802	-0.000415991	0.993698	-0.0571236	0.277707	0.132143	0.0117342	0.136789	0.0090684	-0.123157	0.0189095	-0.116146	0.0269154	-0.144477	0.0058221	-0.166456	0.00145906	0.253034	1.03942e-06	0.259856	5.15766e-07	-0.0511183	0.331443	-0.0479178	0.362648	-0.10848	0.0388487	-0.094082	0.0734068	0.0153814	0.77024	0.0723282	0.169105	-0.0474352	0.367508	-0.0548326	0.297467	-0.144275	0.00589176	-0.163738	0.00174792	-0.0795402	0.130378	-0.0999507	0.0571038	-0.180199
TCGA-THCA(N=503)	-0.0369493	0.40829	-0.0137164	0.758937	0.128192	0.00397961	0.118795	0.00765073	-0.160117	0.000311669	-0.166907	0.00016962	-0.132349	0.00293955	-0.154963	0.000486826	-0.00855678	0.848185	-0.00672257	0.88045	0.0351287	0.431788	0.0547471	0.220306	-0.00961802	0.829629	0.00169674	0.96972	0.00837073	0.851447	-0.00709661	0.873853	-0.0916767	0.0398492	-0.0690313	0.122056	0.0403457	0.366538	0.0716395	0.108544	-0.0409154	0.359804	-0.00456952	0.918575	-0.137335	0.0020213	-0.153177	0.000566375	-0.0438274
TCGA-MESO(N=85)	0.10612	0.333729	-0.0640146	0.560537	0.226313	0.0372771	0.174356	0.110503	-0.0796776	0.468533	-0.235762	0.0298439	0.10119	0.356798	0.00907163	0.934329	NA	NA	NA	NA	-0.0450761	0.682073	-0.0174339	0.874169	0.0814386	0.458729	-0.00931193	0.932593	0.0648381	0.555494	0.0154061	0.888705	0.230436	0.0338629	0.267938	0.0131678	-0.0460716	0.675441	0.0454048	0.679881	0.00298801	0.978348	-0.0992518	0.366132	-0.164072	0.133495	-0.120258	0.272952	-0.0707788
TCGA-READ(N=91)	-0.0170981	0.872201	0.0879381	0.407168	-0.183314	0.0819824	-0.142296	0.178461	-0.169108	0.109056	-0.252598	0.0157081	-0.0294618	0.781609	-0.0609159	0.566238	-0.113304	0.284906	-0.222655	0.0338931	0.00854891	0.935899	0.0731967	0.490493	-0.229852	0.0283956	-0.14161	0.180585	-0.295368	0.00447765	-0.293061	0.00481508	0.0333389	0.753731	0.051755	0.626107	-0.0278213	0.793491	-0.0581928	0.583751	-0.166577	0.114537	0.0174689	0.869455	-0.21184	0.0438179	-0.158516	0.13342	0.0227102
TCGA-SKCM-M(N=351)	0.0954342	0.0741545	0.131682	0.0135483	-0.00350205	0.947874	-0.0253052	0.636586	-0.0579883	0.27861	-0.0544729	0.308837	-0.0741293	0.165819	-0.0573424	0.284008	0.0300501	0.574725	-0.0115569	0.82918	-0.0376096	0.48246	-0.0297865	0.578086	-0.0760305	0.155198	-0.0224957	0.674481	0.0725941	0.174784	0.0809942	0.129899	0.0843775	0.114568	0.0668839	0.2113	0.0037659	0.943953	0.00491877	0.926837	0.0579127	0.279238	0.0693872	0.194667	-0.0564254	0.291792	-0.045652	0.393835	-0.167566
TCGA-SKCM(N=452)	0.0402713	0.393019	0.0362262	0.44231	0.000937024	0.98415	-0.0164443	0.72734	-0.113013	0.016228	-0.150597	0.00132186	-0.0719685	0.126558	-0.0661899	0.160063	0.0235188	0.61799	0.0103386	0.826495	-0.0638984	0.17506	-0.0772483	0.100958	-0.0633529	0.17878	-0.0270475	0.566272	0.0901694	0.055413	0.0960115	0.0413208	0.0772618	0.100898	0.0487417	0.301132	0.00711172	0.880149	0.00974691	0.836281	0.0449957	0.339852	0.0507325	0.281796	-0.020506	0.663706	-0.026271	0.577473	-0.133694
TCGA-PAAD(N=177)	-0.108988	0.148732	-0.016112	0.831443	-0.203685	0.00654373	-0.217151	0.0036929	-0.226663	0.00241517	-0.157184	0.0366731	0.0443806	0.557505	0.0674564	0.372336	-0.111753	0.138637	-0.122647	0.103886	0.199541	0.00775064	0.265582	0.00035334	-0.100387	0.183696	-0.0740115	0.327567	-0.0749244	0.321619	-0.13452	0.0742423	-0.115768	0.124919	-0.0869643	0.249745	-0.0551347	0.466077	-0.0693388	0.35911	-0.055048	0.466779	-0.0274578	0.716768	0.0177592	0.814507	-0.0821652	0.276935	0.1282
TCGA-OV(N=417)	-0.0210281	0.668907	0.00313226	0.949214	-0.0629161	0.200317	-0.0483759	0.324975	-0.124226	0.0112149	-0.145223	0.00298947	-0.0406235	0.408573	-0.0583324	0.235156	0.0671584	0.171566	0.0769302	0.11719	0.111855	0.0225074	0.0943672	0.0544521	-0.00382929	0.937933	-0.0462218	0.347007	-0.0208026	0.672251	-0.0325733	0.507622	-0.119269	0.0149331	-0.119884	0.0144194	0.0582264	0.236008	0.039968	0.416182	-0.0185453	0.706065	-0.0487675	0.32107	-0.0218929	0.656147	-0.0136675	0.781061	0.116502
TCGA-TGCT(N=132)	-0.140915	0.107038	-0.0909825	0.299493	0.00583196	0.947085	0.0404515	0.645143	-0.00244942	0.977763	0.0756167	0.38883	-0.256896	0.00294418	-0.221623	0.010653	-0.0263184	0.764519	-0.002245	0.979618	0.115991	0.18536	0.17152	0.0492445	-0.270618	0.00169889	-0.297849	0.000523295	-0.188014	0.0308606	-0.145231	0.0966077	-0.0211106	0.810127	-0.0126376	0.885643	-0.18209	0.0366482	-0.261142	0.00249115	0.193257	0.0264046	0.171694	0.0490114	-0.288165	0.000806256	-0.32472	0.000145438	-0.0033034
TCGA-PCPG(N=177)	-0.0354026	0.63992	-0.0901564	0.232718	-0.151235	0.0444988	-0.104993	0.164291	-0.150581	0.0454379	-0.237442	0.00146153	-0.117433	0.119548	-0.101859	0.17732	NA	NA	NA	NA	0.17242	0.0217409	0.240057	0.00128944	-0.0725091	0.337509	-0.103228	0.171538	-0.237902	0.00142982	-0.230542	0.00202101	-0.00376869	0.960294	0.00901728	0.905181	NA	NA	NA	NA	-0.0860457	0.254801	-0.0612786	0.4178	0.161824	0.0314073	0.107799	0.153239	0.224561
TCGA-SKCM-P(N=101)	-0.0317664	0.752493	-0.11089	0.269606	0.0830838	0.408794	-0.0245096	0.807781	-0.303929	0.00200247	-0.317284	0.00122526	-0.0565383	0.574402	-0.0940491	0.349535	-0.00159886	0.987339	0.064712	0.520272	-0.0766954	0.445876	-0.149237	0.136356	0.0371534	0.712227	0.0476635	0.635985	0.0382681	0.703988	0.0418353	0.677858	0.0591232	0.557003	0.041506	0.680255	0.105919	0.291795	0.143262	0.152939	-0.0387142	0.700701	-0.0340941	0.735006	0.015473	0.877945	-0.00231231	0.981691	-0.0786209
TCGA-UVM(N=79)	0.00108278	0.992444	0.0738635	0.517675	-0.156549	0.168273	-0.211152	0.061767	-0.0967117	0.396504	-0.0957177	0.401398	0.521068	8.51069e-07	0.461216	1.88764e-05	-0.0213923	0.851559	-0.0853528	0.454517	-0.295853	0.00811555	-0.388689	0.000400201	0.138634	0.22305	0.0766201	0.502127	0.365742	0.000917708	0.318847	0.00418382	0.349554	0.00159056	0.358561	0.00117543	0.0034713	0.975778	-0.0440457	0.699916	-0.262271	0.0195439	-0.306511	0.00600755	0.183979	0.104576	0.212574	0.0599937	-0.405394
TCGA-UCS(N=56)	0.0296204	0.828437	0.00580319	0.966142	0.0264445	0.846596	-0.0077652	0.954705	0.00965338	0.943707	-0.0362222	0.790982	-0.18559	0.170864	-0.160634	0.236943	-0.0399084	0.770266	-0.124654	0.360003	0.0997064	0.464699	0.132702	0.329574	-0.244311	0.0695815	-0.296952	0.0262524	0.198402	0.142694	0.252675	0.0602705	-0.206612	0.126561	-0.155954	0.251063	0.127518	0.348982	0.165298	0.223424	0.125927	0.355077	-0.0239209	0.861083	-0.123735	0.36358	-0.000205371	0.998801	0.15966
TCGA-BLCA(N=405)	0.23945	1.08784e-06	0.287423	3.8347e-09	-0.0503664	0.311962	-0.0547977	0.271245	0.0270893	0.586733	0.0658238	0.186162	-0.0596259	0.231188	-0.0399555	0.422597	-0.184576	0.000187576	-0.148648	0.00270939	0.160922	0.00115536	0.213444	1.47615e-05	-0.130369	0.00862104	-0.0463654	0.352008	-0.137502	0.00557482	-0.0971984	0.0506228	0.0424803	0.393857	0.0313961	0.52867	-0.0899417	0.070589	-0.044914	0.367302	-0.0621857	0.211737	-0.1203	0.015422	-0.091855	0.0647851	-0.0242814	0.626106	-0.0856844
TCGA-ACC(N=77)	0.224152	0.0500233	0.204174	0.0748918	-0.0887211	0.4429	-0.115529	0.317051	0.15494	0.178465	0.110838	0.337232	-0.0367826	0.750793	-0.000914905	0.993699	-0.0398037	0.731072	0.0625835	0.588703	0.129664	0.261038	0.145651	0.206255	-0.10855	0.347362	-0.222645	0.051625	-0.0839706	0.467795	-0.0312177	0.78753	-0.0428221	0.711542	0.00924203	0.936417	0.180793	0.115603	0.151775	0.187609	0.0288776	0.803123	-0.158921	0.167431	0.0242024	0.834501	0.0203873	0.860301	0.0426184
TCGA-KICH(N=65)	-0.058443	0.643769	-0.0111293	0.929885	-0.0530795	0.674534	-0.0070096	0.955806	-0.0708753	0.574774	-0.286373	0.0207401	0.000596087	0.99624	-0.0615787	0.626051	0.084412	0.503788	0.101862	0.419434	0.118111	0.348731	0.110435	0.381159	0.14946	0.234719	0.163441	0.193292	0.142947	0.255972	0.0940206	0.456294	-0.00389909	0.975409	0.00568729	0.964137	0.114513	0.363713	0.0277873	0.826086	-0.127013	0.313341	-0.117112	0.352852	-0.0363808	0.773565	-0.1555	0.216127	-0.131808
TCGA-CHOL(N=36)	0.15974	0.352055	0.282464	0.0950859	-0.262258	0.122297	-0.248643	0.143664	0.16393	0.339401	0.0730168	0.672145	0.142163	0.408188	0.174552	0.308585	-0.0387599	0.822418	-0.00811688	0.962527	0.0703772	0.683371	0.0897188	0.602808	-0.0192567	0.911241	-0.049476	0.774453	-0.102963	0.550128	-0.116282	0.499442	0.233517	0.170471	0.330626	0.0488926	NA	NA	NA	NA	-0.183115	0.285077	0.00158855	0.992664	0.0363125	0.833469	0.0457037	0.791254	-0.037023
TCGA-DLBC(N=46)	-0.0120495	0.936653	0.0653282	0.666218	0.120142	0.426436	0.0654576	0.665595	-0.169833	0.259158	-0.22811	0.127329	0.0447374	0.767825	0.0534436	0.724277	NA	NA	NA	NA	0.117047	0.438534	0.125947	0.404262	0.171651	0.254017	0.0926105	0.540441	0.0543328	0.719874	-0.0382094	0.800957	-0.335834	0.0225029	-0.34448	0.0190609	-0.113184	0.453894	-0.100475	0.506442	0.216157	0.149071	0.291255	0.0495494	-0.243461	0.103011	-0.302964	0.0406945	0.146915
[truncated: 39 more columns]
