# Supplementary material for: Identification of adenylate cyclase 2 methylation in bladder cancer with implications for prognosis and immunosuppressive microenvironment
Source: Front Oncol. 2022 Oct 14;12:1025195. doi: 10.3389/fonc.2022.1025195 (PMC9614257; doi:10.3389/fonc.2022.1025195)
Supplement: Supplementary file 2 [file DataSheet_2.zip › Raw data/DEGs_result/24f9eee4-17ee-11ed-b47d-0242ac130004_Deg_Genes.csv]

up.genes
CA9	Up
SOX15	Up
S100A2	Up
ANXA10	Up
KRT6A	Up
PODN	Down
TAFA5	Down
CPXM2	Down
MRGPRF	Down
CSDC2	Down
PDZRN3	Down
IRAG1	Down
LMOD1	Down
MFAP4	Down
SPON1	Down
FGF7	Down
SMOC2	Down
HEPH	Down
PDLIM3	Down
DACT3	Down
SGCD	Down
DCN	Down
BOC	Down
EMILIN1	Down
CNN1	Down
CLIP3	Down
ACTA2	Down
TAGLN	Down
COMP	Down
PRELP	Down
SFRP4	Down
PLN	Down
HSPB7	Down
CDH11	Down
MYH11	Down
INMT	Down
PTGIS	Down
PGM5	Down
SSC5D	Down
ELN	Down
ISLR	Down
NTM	Down
HSD17B6	Down
DDR2	Down
FBXL7	Down
ZNF521	Down
SOD3	Down
HAND2	Down
SORBS1	Down
DACT1	Down
ACTG2	Down
NXPH3	Down
FBLN5	Down
CHRDL2	Down
HPSE2	Down
DES	Down
LMCD1	Down
COL8A1	Down
FIBIN	Down
MSRB3	Down
FMOD	Down
SYNPO2	Down
FXYD6	Down
GALNT17	Down
LUM	Down
COL14A1	Down
DPYSL3	Down
FNDC1	Down
ADRA2A	Down
OLFML1	Down
COL3A1	Down
TNS1	Down
LIMS2	Down
AOC3	Down
RARRES2	Down
MXRA8	Down
ADAM33	Down
PCP4	Down
TIMP2	Down
SFRP2	Down
ITGA11	Down
HSPB6	Down
COL6A3	Down
TMEM119	Down
CRISPLD2	Down
COLEC12	Down
AEBP1	Down
P4HA3	Down
TSPAN2	Down
SGCA	Down
CPXM1	Down
KCNMB1	Down
TCEAL7	Down
ACTC1	Down
CASQ2	Down
ZCCHC24	Down
PPP1R12B	Down
MYL9	Down
GREM1	Down
ITGBL1	Down
OLFML3	Down
GAS1	Down
CTSK	Down
ADGRA2	Down
THBS2	Down
MOXD1	Down
LRRN4CL	Down
SCARF2	Down
GATA6	Down
COL1A1	Down
WNT2	Down
PDGFRA	Down
PSD	Down
KCNJ8	Down
MYLK	Down
COL1A2	Down
A2M	Down
FGFR1	Down
RASL12	Down
FLNC	Down
RCAN2	Down
SULF1	Down
POSTN	Down
OGN	Down
PDGFRL	Down
FOXF1	Down
ISM1	Down
PRUNE2	Down
COX7A1	Down
SPARCL1	Down
CCDC80	Down
LRRC32	Down
JCAD	Down
P2RX1	Down
GPC6	Down
ANTXR1	Down
IGFBP5	Down
CILP	Down
FILIP1L	Down
COL5A1	Down
PMP22	Down
COL10A1	Down
SYNM	Down
ASPN	Down
KCNE4	Down
GAS7	Down
SERPINF1	Down
GEM	Down
ANGPTL2	Down
CPA3	Down
IL1R1	Down
CALD1	Down
RAI2	Down
MMP2	Down
CLEC11A	Down
SPARC	Down
CCN2	Down
DPYSL2	Down
GLT8D2	Down
FBLN2	Down
ITGA7	Down
TPSB2	Down
EFEMP2	Down
COL8A2	Down
GYPC	Down
PRRX1	Down
APOD	Down
FBN1	Down
VCAN	Down
MGP	Down
SBSPON	Down
ROR2	Down
ANXA6	Down
FERMT2	Down
SYNDIG1	Down
MFAP5	Down
PCOLCE	Down
BGN	Down
THY1	Down
PDGFC	Down
TPM1	Down
TWIST2	Down
COL16A1	Down
PXDN	Down
PALLD	Down
MAN1A1	Down
GLIS2	Down
SPOCK1	Down
RAMP1	Down
FSTL1	Down
CAVIN2	Down
TPSAB1	Down
C7	Down
GGT5	Down
CCN5	Down
GXYLT2	Down
NEXN	Down
PDGFRB	Down
SLC24A3	Down
TGFB3	Down
ADAM12	Down
CCL11	Down
TPM2	Down
CCDC8	Down
LAMP5	Down
EPDR1	Down
ADAMTS12	Down
DPT	Down
CTHRC1	Down
SPON2	Down
FHL1	Down
LRRC17	Down
CYP27A1	Down
EGR2	Down
HSD11B1	Down
CYBRD1	Down
ADAMTS2	Down
MXRA5	Down
CTSG	Down
CST2	Down
RCN3	Down
NDN	Down
COL6A2	Down
COL11A1	Down
VASN	Down
COL5A2	Down
SFRP1	Down
LRRC15	Down
PRRX2	Down
TMEM176A	Down
CREB3L1	Down
PLPP4	Down
MAOB	Down
HTRA3	Down
CRYAB	Down
TWIST1	Down
CCN1	Down
GNA14	Down
CD248	Down
C11orf96	Down
CHRDL1	Down
HOPX	Down
TUBA1A	Down
PALM	Down
TMEM176B	Down
C1QTNF1	Down
AKAP12	Down
TMEM158	Down
P3H3	Down
CCN4	Down
PKDCC	Down
MEDAG	Down
SELENOM	Down
VCAM1	Down
COL15A1	Down
FAM20C	Down
OLFML2B	Down
CCL19	Down
C1R	Down
RGS2	Down
THBS1	Down
RBPMS2	Down
GAS6	Down
MMP11	Down
C1S	Down
FN1	Down
FAP	Down
CCL21	Down
MYADM	Down
COL6A1	Down
DIO2	Down
LOX	Down
STMN3	Down
COL12A1	Down
PLA2G2A	Down
CXCL12	Down
ACKR1	Down
CNTN1	Down
GPNMB	Down
F13A1	Down
MSC	Down
GFPT2	Down
CYP1B1	Down
SRPX	Down
NNMT	Down
EFEMP1	Down
CLU	Down
PDPN	Down
PTGS1	Down
IGFL2	Down
TGM2	Down
SERPING1	Down
SCARA3	Down
CHI3L1	Down
CCL2	Down
HSPB8	Down
INHBA	Down
FOLR2	Down
FBLN1	Down
CD79A	Down
APOE	Down
GABBR2	Down
SCUBE2	Down
JCHAIN	Down
CES1	Down
SELL	Down
LYZ	Down
TNC	Down
C3	Down
MMP7	Down
PTN	Down
CXCL14	Down
CST1	Down
CCL18	Down
UPK3A	Down
MMP9	Down
RARRES1	Down
IGFL1	Down
UPK1B	Down
UPK1A	Down
