# Supplementary material for: Identification of adenylate cyclase 2 methylation in bladder cancer with implications for prognosis and immunosuppressive microenvironment
Source: Front Oncol. 2022 Oct 14;12:1025195. doi: 10.3389/fonc.2022.1025195 (PMC9614257; doi:10.3389/fonc.2022.1025195)
Supplement: Supplementary file 2 [file DataSheet_2.zip › Raw data/DEGs_result/24f9eee4-17ee-11ed-b47d-0242ac130004_Deg_clusterProfiler.txt]

ID	description	GeneRatio	BgRatio	pValue	FDR	qvalue	geneID	size	DB	enrichmentRatio
hsa04974	hsa04974	Protein digestion and absorption	18/150	103/8093	3.406506e-13	6.847076e-11	5.988278e-11	ELN/COL8A1/COL14A1/COL3A1/COL6A3/COL1A1/COL1A2/COL5A1/COL10A1/CPA3/COL8A2/COL16A1/COL6A2/COL11A1/COL5A2/COL15A1/COL6A1/COL12A1	18	pathway_KEGG	0.120000000
hsa04510	hsa04510	Focal adhesion	19/150	201/8093	4.386219e-09	4.408150e-07	3.855256e-07	COMP/ITGA11/COL6A3/PPP1R12B/MYL9/THBS2/COL1A1/PDGFRA/MYLK/COL1A2/FLNC/ITGA7/PDGFC/PDGFRB/COL6A2/THBS1/FN1/COL6A1/TNC	19	pathway_KEGG	0.126666667
hsa04512	hsa04512	ECM-receptor interaction	12/150	88/8093	6.471225e-08	4.335720e-06	3.791911e-06	COMP/ITGA11/COL6A3/THBS2/COL1A1/COL1A2/ITGA7/COL6A2/THBS1/FN1/COL6A1/TNC	12	pathway_KEGG	0.080000000
hsa05144	hsa05144	Malaria	8/150	50/8093	3.208715e-06	1.612379e-04	1.410146e-04	COMP/THBS2/GYPC/TGFB3/VCAM1/THBS1/ACKR1/CCL2	8	pathway_KEGG	0.053333333
hsa05205	hsa05205	Proteoglycans in cancer	15/150	205/8093	5.423655e-06	2.180309e-04	1.906843e-04	DCN/HPSE2/LUM/PPP1R12B/COL1A1/WNT2/COL1A2/FGFR1/FLNC/MMP2/TWIST2/TWIST1/THBS1/FN1/MMP9	15	pathway_KEGG	0.100000000
hsa05414	hsa05414	Dilated cardiomyopathy	10/150	96/8093	1.021922e-05	3.423440e-04	2.994053e-04	SGCD/PLN/DES/ITGA11/SGCA/ACTC1/ITGA7/TPM1/TGFB3/TPM2	10	pathway_KEGG	0.066666667
hsa04270	hsa04270	Vascular smooth muscle contraction	11/150	133/8093	3.333567e-05	9.572101e-04	8.371515e-04	IRAG1/ACTA2/MYH11/ACTG2/KCNMB1/PPP1R12B/MYL9/MYLK/CALD1/RAMP1/PLA2G2A	11	pathway_KEGG	0.073333333
hsa05410	hsa05410	Hypertrophic cardiomyopathy	9/150	90/8093	3.992670e-05	1.003158e-03	8.773366e-04	SGCD/DES/ITGA11/SGCA/ACTC1/ITGA7/TPM1/TGFB3/TPM2	9	pathway_KEGG	0.060000000
hsa04151	hsa04151	PI3K-Akt signaling pathway	18/150	354/8093	8.977850e-05	2.005053e-03	1.753568e-03	FGF7/COMP/ITGA11/COL6A3/THBS2/COL1A1/PDGFRA/COL1A2/FGFR1/ITGA7/PDGFC/PDGFRB/COL6A2/CREB3L1/THBS1/FN1/COL6A1/TNC	18	pathway_KEGG	0.120000000
hsa04610	hsa04610	Complement and coagulation cascades	8/150	85/8093	1.664003e-04	3.344645e-03	2.925142e-03	A2M/C7/C1R/C1S/F13A1/CLU/SERPING1/C3	8	pathway_KEGG	0.053333333
hsa04810	hsa04810	Regulation of actin cytoskeleton	13/150	218/8093	1.936991e-04	3.539411e-03	3.095478e-03	FGF7/MYH11/ITGA11/PPP1R12B/MYL9/PDGFRA/MYLK/FGFR1/ITGA7/PDGFC/PDGFRB/FN1/CXCL12	13	pathway_KEGG	0.086666667
hsa04933	hsa04933	AGE-RAGE signaling pathway in diabetic complications	8/150	100/8093	5.093234e-04	8.531167e-03	7.461141e-03	COL3A1/COL1A1/COL1A2/MMP2/TGFB3/VCAM1/FN1/CCL2	8	pathway_KEGG	0.053333333
hsa05146	hsa05146	Amoebiasis	8/150	102/8093	5.818173e-04	8.995791e-03	7.867489e-03	COL3A1/COL1A1/COL1A2/IL1R1/TGFB3/CTSG/GNA14/FN1	8	pathway_KEGG	0.053333333
hsa05165	hsa05165	Human papillomavirus infection	15/150	331/8093	1.180023e-03	1.694175e-02	1.481682e-02	COMP/ITGA11/COL6A3/THBS2/COL1A1/WNT2/COL1A2/ITGA7/PDGFRB/COL6A2/CREB3L1/THBS1/FN1/COL6A1/TNC	15	pathway_KEGG	0.100000000
hsa04350	hsa04350	TGF-beta signaling pathway	7/150	94/8093	1.739272e-03	2.330625e-02	2.038305e-02	DCN/FMOD/GREM1/FBN1/TGFB3/THBS1/INHBA	7	pathway_KEGG	0.046666667
hsa04061	hsa04061	Viral protein interaction with cytokine and cytokine receptor	7/150	100/8093	2.480764e-03	3.116459e-02	2.725576e-02	CCL11/CCL19/CCL21/CXCL12/CCL2/CXCL14/CCL18	7	pathway_KEGG	0.046666667
hsa04022	hsa04022	cGMP-PKG signaling pathway	9/150	167/8093	3.782405e-03	4.472138e-02	3.911218e-02	IRAG1/PLN/ADRA2A/KCNMB1/MYL9/KCNJ8/MYLK/CREB3L1/RGS2	9	pathway_KEGG	0.060000000
hsa05219	hsa05219	Bladder cancer	4/150	41/8093	6.741683e-03	7.528213e-02	6.583983e-02	MMP2/THBS1/UPK3A/MMP9	4	pathway_KEGG	0.026666667
hsa05215	hsa05215	Prostate cancer	6/150	97/8093	9.090730e-03	9.617036e-02	8.410814e-02	PDGFRA/FGFR1/PDGFC/PDGFRB/CREB3L1/MMP9	6	pathway_KEGG	0.040000000
hsa04926	hsa04926	Relaxin signaling pathway	7/150	129/8093	9.944872e-03	9.994596e-02	8.741019e-02	ACTA2/COL3A1/COL1A1/COL1A2/MMP2/CREB3L1/MMP9	7	pathway_KEGG	0.046666667
hsa05218	hsa05218	Melanoma	5/150	72/8093	1.057661e-02	1.012332e-01	8.853599e-02	FGF7/PDGFRA/FGFR1/PDGFC/PDGFRB	5	pathway_KEGG	0.033333333
hsa04310	hsa04310	Wnt signaling pathway	8/150	166/8093	1.187451e-02	1.084898e-01	9.488243e-02	SFRP4/SFRP2/WNT2/SERPINF1/ROR2/SFRP1/CCN4/MMP7	8	pathway_KEGG	0.053333333
hsa05415	hsa05415	Diabetic cardiomyopathy	9/150	203/8093	1.302608e-02	1.115989e-01	9.760159e-02	PLN/COL3A1/COL1A1/COL1A2/COX7A1/MMP2/TGFB3/GFPT2/MMP9	9	pathway_KEGG	0.060000000
hsa04020	hsa04020	Calcium signaling pathway	10/150	240/8093	1.359136e-02	1.115989e-01	9.760159e-02	FGF7/PLN/CASQ2/PDGFRA/MYLK/FGFR1/P2RX1/PDGFC/PDGFRB/GNA14	10	pathway_KEGG	0.066666667
hsa05412	hsa05412	Arrhythmogenic right ventricular cardiomyopathy	5/150	77/8093	1.388047e-02	1.115989e-01	9.760159e-02	SGCD/DES/ITGA11/SGCA/ITGA7	5	pathway_KEGG	0.033333333
hsa04670	hsa04670	Leukocyte transendothelial migration	6/150	114/8093	1.902532e-02	1.470804e-01	1.286327e-01	MYL9/MMP2/THY1/VCAM1/CXCL12/MMP9	6	pathway_KEGG	0.040000000
hsa04260	hsa04260	Cardiac muscle contraction	5/150	87/8093	2.243207e-02	1.628817e-01	1.424521e-01	ACTC1/CASQ2/COX7A1/TPM1/TPM2	5	pathway_KEGG	0.033333333
hsa04145	hsa04145	Phagosome	7/150	152/8093	2.268998e-02	1.628817e-01	1.424521e-01	COMP/COLEC12/THBS2/TUBA1A/C1R/THBS1/C3	7	pathway_KEGG	0.046666667
hsa00590	hsa00590	Arachidonic acid metabolism	4/150	61/8093	2.617107e-02	1.813926e-01	1.586414e-01	PTGIS/GGT5/PLA2G2A/PTGS1	4	pathway_KEGG	0.026666667
hsa04611	hsa04611	Platelet activation	6/150	124/8093	2.744974e-02	1.839133e-01	1.608459e-01	COL3A1/COL1A1/MYLK/COL1A2/P2RX1/PTGS1	6	pathway_KEGG	0.040000000
hsa00360	hsa00360	Phenylalanine metabolism	2/150	17/8093	3.868559e-02	2.508324e-01	2.193716e-01	AOC3/MAOB	2	pathway_KEGG	0.013333333
hsa00380	hsa00380	Tryptophan metabolism	3/150	42/8093	4.233888e-02	2.657460e-01	2.324147e-01	INMT/MAOB/CYP1B1	3	pathway_KEGG	0.020000000
hsa04064	hsa04064	NF-kappa B signaling pathway	5/150	104/8093	4.362994e-02	2.657460e-01	2.324147e-01	IL1R1/VCAM1/CCL19/CCL21/CXCL12	5	pathway_KEGG	0.033333333
hsa04060	hsa04060	Cytokine-cytokine receptor interaction	10/150	295/8093	4.718511e-02	2.789472e-01	2.439601e-01	IL1R1/TGFB3/CCL11/CCL19/CCL21/CXCL12/CCL2/INHBA/CXCL14/CCL18	10	pathway_KEGG	0.066666667
hsa05133	hsa05133	Pertussis	4/150	76/8093	5.215408e-02	2.995134e-01	2.619468e-01	C1R/C1S/SERPING1/C3	4	pathway_KEGG	0.026666667
hsa01521	hsa01521	EGFR tyrosine kinase inhibitor resistance	4/150	79/8093	5.858130e-02	3.270789e-01	2.860549e-01	PDGFRA/PDGFC/PDGFRB/GAS6	4	pathway_KEGG	0.026666667
hsa04062	hsa04062	Chemokine signaling pathway	7/150	192/8093	6.572856e-02	3.543306e-01	3.098885e-01	CCL11/CCL19/CCL21/CXCL12/CCL2/CXCL14/CCL18	7	pathway_KEGG	0.046666667
hsa04614	hsa04614	Renin-angiotensin system	2/150	23/8093	6.698788e-02	3.543306e-01	3.098885e-01	CPA3/CTSG	2	pathway_KEGG	0.013333333
hsa04540	hsa04540	Gap junction	4/150	88/8093	8.026221e-02	4.136591e-01	3.617757e-01	PDGFRA/PDGFC/PDGFRB/TUBA1A	4	pathway_KEGG	0.026666667
hsa04340	hsa04340	Hedgehog signaling pathway	3/150	56/8093	8.503251e-02	4.272884e-01	3.736955e-01	BOC/GAS1/SCUBE2	3	pathway_KEGG	0.020000000
hsa05323	hsa05323	Rheumatoid arthritis	4/150	93/8093	9.380468e-02	4.598717e-01	4.021921e-01	CTSK/TGFB3/CXCL12/CCL2	4	pathway_KEGG	0.026666667
hsa00140	hsa00140	Steroid hormone biosynthesis	3/150	61/8093	1.034380e-01	4.950248e-01	4.329360e-01	HSD17B6/HSD11B1/CYP1B1	3	pathway_KEGG	0.020000000
GO:0030198	GO:0030198	extracellular matrix organization	74/309	395/18866	3.092226e-57	6.381916e-54	4.834291e-54	MFAP4/SMOC2/DCN/EMILIN1/COMP/MYH11/ELN/DDR2/FBLN5/HPSE2/COL8A1/FMOD/LUM/COL14A1/COL3A1/TIMP2/SFRP2/ITGA11/COL6A3/CRISPLD2/AEBP1/GREM1/CTSK/COL1A1/PDGFRA/COL1A2/A2M/SULF1/POSTN/FOXF1/CCDC80/ANTXR1/COL5A1/COL10A1/MMP2/SPARC/CCN2/FBLN2/ITGA7/EFEMP2/COL8A2/FBN1/VCAN/MFAP5/BGN/COL16A1/PXDN/TPSAB1/ADAM12/ADAMTS12/DPT/ADAMTS2/CTSG/COL6A2/COL11A1/COL5A2/CREB3L1/CCN1/VCAM1/COL15A1/THBS1/GAS6/MMP11/FN1/FAP…	74	geneontology_Biological_Process	0.239482201
GO:0043062	GO:0043062	extracellular structure organization	74/309	396/18866	3.755173e-57	6.381916e-54	4.834291e-54	MFAP4/SMOC2/DCN/EMILIN1/COMP/MYH11/ELN/DDR2/FBLN5/HPSE2/COL8A1/FMOD/LUM/COL14A1/COL3A1/TIMP2/SFRP2/ITGA11/COL6A3/CRISPLD2/AEBP1/GREM1/CTSK/COL1A1/PDGFRA/COL1A2/A2M/SULF1/POSTN/FOXF1/CCDC80/ANTXR1/COL5A1/COL10A1/MMP2/SPARC/CCN2/FBLN2/ITGA7/EFEMP2/COL8A2/FBN1/VCAN/MFAP5/BGN/COL16A1/PXDN/TPSAB1/ADAM12/ADAMTS12/DPT/ADAMTS2/CTSG/COL6A2/COL11A1/COL5A2/CREB3L1/CCN1/VCAM1/COL15A1/THBS1/GAS6/MMP11/FN1/FAP…	74	geneontology_Biological_Process	0.239482201
GO:0030199	GO:0030199	collagen fibril organization	22/309	55/18866	1.953485e-25	2.213299e-22	1.676570e-22	EMILIN1/COMP/DDR2/FMOD/LUM/COL14A1/COL3A1/SFRP2/AEBP1/GREM1/COL1A1/COL1A2/COL5A1/PXDN/DPT/ADAMTS2/COL11A1/COL5A2/MMP11/LOX/COL12A1/CYP1B1	22	geneontology_Biological_Process	0.071197411
GO:0001503	GO:0001503	ossification	41/309	412/18866	1.308799e-20	1.112152e-17	8.424534e-18	COMP/CDH11/DDR2/HAND2/CHRDL2/SFRP2/ITGA11/TMEM119/GREM1/CTSK/COL1A1/COL1A2/IGFBP5/ASPN/MMP2/CLEC11A/SPARC/CCN2/VCAN/MGP/ROR2/TWIST2/SLC24A3/TGFB3/CTHRC1/EGR2/COL11A1/COL5A2/SFRP1/CREB3L1/TWIST1/CCN1/CHRDL1/CCN4/PKDCC/FAM20C/COL6A1/LOX/GPNMB/TNC/PTN	41	geneontology_Biological_Process	0.132686084
GO:0031589	GO:0031589	cell-substrate adhesion	36/309	359/18866	2.663131e-18	1.810396e-15	1.371372e-15	SMOC2/EMILIN1/SORBS1/FBLN5/COL8A1/COL3A1/LIMS2/ITGA11/GREM1/ITGBL1/COL1A1/POSTN/FOXF1/CCDC80/ANTXR1/CCN2/FBLN2/ITGA7/APOD/FERMT2/THY1/COL16A1/SPOCK1/EPDR1/ADAMTS12/SFRP1/CCN1/VCAM1/THBS1/GAS6/FN1/CCL21/MYADM/PDPN/FBLN1/PTN	36	geneontology_Biological_Process	0.116504854
GO:0061448	GO:0061448	connective tissue development	28/309	262/18866	3.625767e-15	2.053997e-12	1.555899e-12	ACTA2/COMP/HAND2/CHRDL2/LUM/SFRP2/GREM1/CTSK/COL1A1/FGFR1/SULF1/COL5A1/CCN2/PRRX1/MGP/ROR2/ANXA6/BGN/PDGFRB/ADAMTS12/COL11A1/CCN1/CCN4/PKDCC/SELENOM/LOX/EFEMP1/CHI3L1	28	geneontology_Biological_Process	0.090614887
GO:0032963	GO:0032963	collagen metabolic process	19/309	113/18866	2.854537e-14	1.386082e-11	1.049954e-11	MFAP4/EMILIN1/CTSK/COL1A1/COL1A2/COL5A1/MMP2/CCN2/PDGFRB/TGFB3/ADAMTS2/RCN3/CREB3L1/P3H3/COL15A1/MMP11/FAP/MMP7/MMP9	19	geneontology_Biological_Process	0.061488673
GO:0051216	GO:0051216	cartilage development	23/309	197/18866	1.738335e-13	7.385753e-11	5.594695e-11	COMP/HAND2/CHRDL2/LUM/SFRP2/GREM1/CTSK/COL1A1/FGFR1/SULF1/CCN2/PRRX1/MGP/ROR2/ANXA6/BGN/ADAMTS12/COL11A1/CCN1/CCN4/PKDCC/EFEMP1/CHI3L1	23	geneontology_Biological_Process	0.074433657
GO:0006936	GO:0006936	muscle contraction	30/309	362/18866	3.263663e-13	1.132002e-10	8.574899e-11	LMOD1/SGCD/CNN1/ACTA2/COMP/PLN/MYH11/SORBS1/ACTG2/DES/ADRA2A/HSPB6/SGCA/ACTC1/CASQ2/PPP1R12B/MYL9/KCNJ8/MYLK/SULF1/P2RX1/SYNM/KCNE4/CALD1/CCN2/ANXA6/TPM1/TPM2/CRYAB/RGS2	30	geneontology_Biological_Process	0.097087379
GO:0003012	GO:0003012	muscle system process	34/309	467/18866	3.330398e-13	1.132002e-10	8.574899e-11	LMOD1/SGCD/CNN1/ACTA2/COMP/PLN/MYH11/HAND2/SORBS1/ACTG2/DES/LMCD1/ADRA2A/HSPB6/SGCA/ACTC1/CASQ2/PPP1R12B/MYL9/GATA6/KCNJ8/MYLK/SULF1/P2RX1/IGFBP5/SYNM/KCNE4/CALD1/CCN2/ANXA6/TPM1/TPM2/CRYAB/RGS2	34	geneontology_Biological_Process	0.110032362
GO:0010810	GO:0010810	regulation of cell-substrate adhesion	23/309	217/18866	1.360404e-12	4.174988e-10	3.162546e-10	SMOC2/EMILIN1/COL8A1/LIMS2/GREM1/COL1A1/POSTN/FOXF1/CCDC80/FBLN2/APOD/THY1/COL16A1/SPOCK1/SFRP1/CCN1/THBS1/FN1/CCL21/MYADM/PDPN/FBLN1/PTN	23	geneontology_Biological_Process	0.074433657
GO:0030324	GO:0030324	lung development	21/309	177/18866	1.473959e-12	4.174988e-10	3.162546e-10	FGF7/CRISPLD2/GATA6/WNT2/PDGFRA/FGFR1/FOXF1/IGFBP5/SPARC/CCN2/PDGFRB/TGFB3/HSD11B1/ADAMTS2/RCN3/PKDCC/LOX/PDPN/CHI3L1/TNC/PTN	21	geneontology_Biological_Process	0.067961165
GO:0030323	GO:0030323	respiratory tube development	21/309	181/18866	2.285809e-12	5.976510e-10	4.527197e-10	FGF7/CRISPLD2/GATA6/WNT2/PDGFRA/FGFR1/FOXF1/IGFBP5/SPARC/CCN2/PDGFRB/TGFB3/HSD11B1/ADAMTS2/RCN3/PKDCC/LOX/PDPN/CHI3L1/TNC/PTN	21	geneontology_Biological_Process	0.067961165
GO:0060541	GO:0060541	respiratory system development	22/309	204/18866	2.991739e-12	7.263515e-10	5.502100e-10	FGF7/CRISPLD2/GATA6/WNT2/PDGFRA/FGFR1/FOXF1/IGFBP5/SPARC/CCN2/PDGFRB/TGFB3/HSD11B1/ADAMTS2/RCN3/PKDCC/LOX/MSC/PDPN/CHI3L1/TNC/PTN	22	geneontology_Biological_Process	0.071197411
GO:0035987	GO:0035987	endodermal cell differentiation	12/309	46/18866	7.126161e-12	1.614788e-09	1.223199e-09	COL8A1/GATA6/COL5A1/MMP2/ITGA7/COL11A1/COL5A2/FN1/COL6A1/COL12A1/INHBA/MMP9	12	geneontology_Biological_Process	0.038834951
GO:0030282	GO:0030282	bone mineralization	17/309	117/18866	7.740631e-12	1.644400e-09	1.245630e-09	COMP/DDR2/TMEM119/GREM1/COL1A2/ASPN/MGP/ROR2/SLC24A3/TGFB3/TWIST1/CCN1/PKDCC/FAM20C/LOX/GPNMB/PTN	17	geneontology_Biological_Process	0.055016181
GO:0031214	GO:0031214	biomineral tissue development	19/309	163/18866	2.403833e-11	4.539239e-09	3.438466e-09	COMP/DDR2/TMEM119/GREM1/COL1A1/COL1A2/ASPN/MGP/ROR2/SLC24A3/TGFB3/TWIST1/CCN1/PKDCC/FAM20C/GAS6/LOX/GPNMB/PTN	19	geneontology_Biological_Process	0.061488673
GO:0110148	GO:0110148	biomineralization	19/309	163/18866	2.403833e-11	4.539239e-09	3.438466e-09	COMP/DDR2/TMEM119/GREM1/COL1A1/COL1A2/ASPN/MGP/ROR2/SLC24A3/TGFB3/TWIST1/CCN1/PKDCC/FAM20C/GAS6/LOX/GPNMB/PTN	19	geneontology_Biological_Process	0.061488673
GO:0090287	GO:0090287	regulation of cellular response to growth factor stimulus	25/309	310/18866	6.000751e-11	1.073503e-08	8.131766e-09	SMOC2/DCN/EMILIN1/SFRP4/SFRP2/GREM1/ADGRA2/FGFR1/SULF1/JCAD/ASPN/FBN1/FSTL1/TGFB3/ADAMTS12/VASN/SFRP1/CREB3L1/HTRA3/CCN1/CHRDL1/FAM20C/THBS1/RBPMS2/LOX	25	geneontology_Biological_Process	0.080906149
GO:0001706	GO:0001706	endoderm formation	12/309	55/18866	7.044079e-11	1.197141e-08	9.068324e-09	COL8A1/GATA6/COL5A1/MMP2/ITGA7/COL11A1/COL5A2/FN1/COL6A1/COL12A1/INHBA/MMP9	12	geneontology_Biological_Process	0.038834951
GO:0007160	GO:0007160	cell-matrix adhesion	21/309	230/18866	2.216256e-10	3.587168e-08	2.717274e-08	EMILIN1/SORBS1/FBLN5/COL3A1/ITGA11/GREM1/ITGBL1/POSTN/CCN2/ITGA7/APOD/FERMT2/THY1/COL16A1/EPDR1/ADAMTS12/SFRP1/VCAM1/THBS1/FN1/CCL21	21	geneontology_Biological_Process	0.067961165
GO:0001649	GO:0001649	osteoblast differentiation	21/309	231/18866	2.402204e-10	3.711405e-08	2.811383e-08	DDR2/HAND2/SFRP2/ITGA11/TMEM119/GREM1/COL1A1/IGFBP5/VCAN/TWIST2/CTHRC1/SFRP1/CREB3L1/TWIST1/CCN1/CCN4/FAM20C/COL6A1/LOX/GPNMB/TNC	21	geneontology_Biological_Process	0.067961165
GO:0007178	GO:0007178	transmembrane receptor protein serine/threonine kinase signaling pathway	26/309	359/18866	2.604228e-10	3.848597e-08	2.915305e-08	EMILIN1/COMP/SFRP4/FMOD/COL3A1/SFRP2/GREM1/COL1A2/SULF1/LRRC32/CILP/ASPN/FBN1/ROR2/FERMT2/FSTL1/TGFB3/VASN/SFRP1/HTRA3/CCN1/CHRDL1/THBS1/RBPMS2/LOX/INHBA	26	geneontology_Biological_Process	0.084142395
GO:0045765	GO:0045765	regulation of angiogenesis	27/309	403/18866	6.566905e-10	9.300379e-08	7.045022e-08	SMOC2/DCN/EMILIN1/PTGIS/FBLN5/SFRP2/HSPB6/GREM1/ADGRA2/THBS2/GATA6/SULF1/ISM1/JCAD/SERPINF1/SPARC/ADAM12/CCL11/SFRP1/CREB3L1/TWIST1/THBS1/GPNMB/CYP1B1/CHI3L1/C3/PTN	27	geneontology_Biological_Process	0.087378641
GO:0010811	GO:0010811	positive regulation of cell-substrate adhesion	15/309	122/18866	1.485954e-09	2.020303e-07	1.530376e-07	SMOC2/EMILIN1/COL8A1/LIMS2/FOXF1/CCDC80/FBLN2/THY1/COL16A1/SFRP1/CCN1/FN1/CCL21/MYADM/PTN	15	geneontology_Biological_Process	0.048543689
GO:0085029	GO:0085029	extracellular matrix assembly	10/309	44/18866	1.821600e-09	2.381392e-07	1.803900e-07	MFAP4/EMILIN1/MYH11/FBLN5/COL1A2/ANTXR1/EFEMP2/PXDN/GAS6/LOX	10	geneontology_Biological_Process	0.032362460
GO:0030278	GO:0030278	regulation of ossification	19/309	212/18866	2.232797e-09	2.810843e-07	2.129209e-07	COMP/DDR2/HAND2/SFRP2/TMEM119/GREM1/IGFBP5/MGP/TWIST2/TGFB3/CTHRC1/EGR2/SFRP1/TWIST1/CCN1/CCN4/PKDCC/FAM20C/PTN	19	geneontology_Biological_Process	0.061488673
GO:0001704	GO:0001704	formation of primary germ layer	15/309	127/18866	2.616366e-09	3.176082e-07	2.405877e-07	COL8A1/SFRP2/GATA6/FGFR1/FOXF1/COL5A1/MMP2/ITGA7/COL11A1/COL5A2/FN1/COL6A1/COL12A1/INHBA/MMP9	15	geneontology_Biological_Process	0.048543689
GO:0048251	GO:0048251	elastic fiber assembly	6/309	10/18866	3.655516e-09	4.284517e-07	3.245514e-07	MFAP4/EMILIN1/MYH11/FBLN5/EFEMP2/LOX	6	geneontology_Biological_Process	0.019417476
GO:0070167	GO:0070167	regulation of biomineral tissue development	13/309	95/18866	4.974108e-09	5.453869e-07	4.131296e-07	COMP/DDR2/TMEM119/GREM1/ASPN/MGP/TGFB3/TWIST1/CCN1/PKDCC/FAM20C/GAS6/PTN	13	geneontology_Biological_Process	0.042071197
GO:0110149	GO:0110149	regulation of biomineralization	13/309	95/18866	4.974108e-09	5.453869e-07	4.131296e-07	COMP/DDR2/TMEM119/GREM1/ASPN/MGP/TGFB3/TWIST1/CCN1/PKDCC/FAM20C/GAS6/PTN	13	geneontology_Biological_Process	0.042071197
GO:1901342	GO:1901342	regulation of vasculature development	27/309	444/18866	5.347536e-09	5.680086e-07	4.302656e-07	SMOC2/DCN/EMILIN1/PTGIS/FBLN5/SFRP2/HSPB6/GREM1/ADGRA2/THBS2/GATA6/SULF1/ISM1/JCAD/SERPINF1/SPARC/ADAM12/CCL11/SFRP1/CREB3L1/TWIST1/THBS1/GPNMB/CYP1B1/CHI3L1/C3/PTN	27	geneontology_Biological_Process	0.087378641
GO:0007492	GO:0007492	endoderm development	12/309	79/18866	5.789910e-09	5.963607e-07	4.517423e-07	COL8A1/GATA6/COL5A1/MMP2/ITGA7/COL11A1/COL5A2/FN1/COL6A1/COL12A1/INHBA/MMP9	12	geneontology_Biological_Process	0.038834951
GO:0048705	GO:0048705	skeletal system morphogenesis	19/309	228/18866	7.461284e-09	7.402015e-07	5.607014e-07	COMP/SFRP4/SFRP2/TMEM119/GREM1/COL1A1/PDGFRA/FGFR1/MMP2/CCN2/PRRX1/MGP/ROR2/ANXA6/PDGFRB/TGFB3/COL11A1/SFRP1/TWIST1	19	geneontology_Biological_Process	0.061488673
GO:0060348	GO:0060348	bone development	18/309	204/18866	7.621963e-09	7.402015e-07	5.607014e-07	COMP/SFRP4/SFRP2/TMEM119/GREM1/COL1A1/SULF1/SPARC/FBN1/ANXA6/BGN/PDGFC/TGFB3/LRRC17/TWIST1/CCN4/FAM20C/LOX	18	geneontology_Biological_Process	0.058252427
GO:0090288	GO:0090288	negative regulation of cellular response to growth factor stimulus	17/309	182/18866	8.519174e-09	8.043520e-07	6.092953e-07	DCN/EMILIN1/SFRP2/GREM1/ADGRA2/SULF1/ASPN/FBN1/TGFB3/ADAMTS12/VASN/SFRP1/CREB3L1/HTRA3/CHRDL1/THBS1/RBPMS2	17	geneontology_Biological_Process	0.055016181
GO:0022617	GO:0022617	extracellular matrix disassembly	12/309	82/18866	8.965597e-09	8.236234e-07	6.238933e-07	DDR2/TIMP2/CTSK/A2M/MMP2/TPSAB1/CTSG/MMP11/FAP/PDPN/MMP7/MMP9	12	geneontology_Biological_Process	0.038834951
GO:0007369	GO:0007369	gastrulation	17/309	189/18866	1.503248e-08	1.344616e-06	1.018544e-06	COL8A1/SFRP2/GATA6/FGFR1/FOXF1/COL5A1/MMP2/ITGA7/COL11A1/COL5A2/SFRP1/FN1/MYADM/COL6A1/COL12A1/INHBA/MMP9	17	geneontology_Biological_Process	0.055016181
GO:0007517	GO:0007517	muscle organ development	25/309	407/18866	1.655841e-08	1.443129e-06	1.093168e-06	SOX15/SGCD/DCN/TAGLN/ELN/COL3A1/ITGA11/COL6A3/SGCA/ACTC1/GREM1/GATA6/WNT2/MYLK/FGFR1/ITGA7/TPM1/FHL1/EGR2/COL11A1/CRYAB/TWIST1/RGS2/LOX/MSC	25	geneontology_Biological_Process	0.080906149
GO:0071772	GO:0071772	response to BMP	16/309	168/18866	1.783917e-08	1.478911e-06	1.120273e-06	COMP/SFRP4/SFRP2/GREM1/GATA6/SULF1/FBN1/ROR2/FSTL1/TGFB3/ADAMTS12/SFRP1/HTRA3/CCN1/CHRDL1/RBPMS2	16	geneontology_Biological_Process	0.051779935
GO:0071773	GO:0071773	cellular response to BMP stimulus	16/309	168/18866	1.783917e-08	1.478911e-06	1.120273e-06	COMP/SFRP4/SFRP2/GREM1/GATA6/SULF1/FBN1/ROR2/FSTL1/TGFB3/ADAMTS12/SFRP1/HTRA3/CCN1/CHRDL1/RBPMS2	16	geneontology_Biological_Process	0.051779935
GO:0090092	GO:0090092	regulation of transmembrane receptor protein serine/threonine kinase signaling pathway	19/309	254/18866	4.290771e-08	3.472460e-06	2.630383e-06	EMILIN1/SFRP4/SFRP2/GREM1/SULF1/CILP/ASPN/FBN1/FSTL1/TGFB3/VASN/SFRP1/HTRA3/CCN1/CHRDL1/THBS1/RBPMS2/LOX/INHBA	19	geneontology_Biological_Process	0.061488673
GO:0030500	GO:0030500	regulation of bone mineralization	11/309	77/18866	4.869943e-08	3.849520e-06	2.916005e-06	COMP/DDR2/TMEM119/GREM1/MGP/TGFB3/TWIST1/CCN1/PKDCC/FAM20C/PTN	11	geneontology_Biological_Process	0.035598706
GO:0071559	GO:0071559	response to transforming growth factor beta	19/309	258/18866	5.503213e-08	4.251232e-06	3.220301e-06	EMILIN1/FMOD/COL3A1/COL1A1/WNT2/COL1A2/POSTN/LRRC32/CILP/ASPN/FBN1/FERMT2/TGFB3/MXRA5/VASN/SFRP1/HTRA3/THBS1/LOX	19	geneontology_Biological_Process	0.061488673
GO:0060537	GO:0060537	muscle tissue development	24/309	409/18866	7.655624e-08	5.782548e-06	4.380270e-06	SOX15/SGCD/DCN/PLN/MYH11/PGM5/ELN/COL3A1/ACTC1/GREM1/GATA6/WNT2/PDGFRA/MYLK/FGFR1/IGFBP5/TPM1/PDGFRB/EGR2/COL11A1/TWIST1/RGS2/LOX/MSC	24	geneontology_Biological_Process	0.077669903
GO:0006026	GO:0006026	aminoglycan catabolic process	10/309	67/18866	1.305291e-07	9.644964e-06	7.306044e-06	DCN/PRELP/HPSE2/FMOD/LUM/OGN/GPC6/VCAN/BGN/CHI3L1	10	geneontology_Biological_Process	0.032362460
GO:2000146	GO:2000146	negative regulation of cell motility	22/309	365/18866	1.711371e-07	1.228687e-05	9.307281e-06	PODN/DCN/EMILIN1/DPYSL3/COL3A1/SFRP2/GREM1/SULF1/IGFBP5/SERPINF1/APOD/THY1/TPM1/SFRP1/THBS1/CCL21/CXCL12/CYP1B1/CCL2/FBLN1/APOE/PTN	22	geneontology_Biological_Process	0.071197411
GO:0070372	GO:0070372	regulation of ERK1 and ERK2 cascade	20/309	306/18866	1.735127e-07	1.228687e-05	9.307281e-06	EMILIN1/HAND2/PDGFRA/CCN2/PDGFC/PDGFRB/CCL11/CCN1/AKAP12/CCL19/GAS6/FN1/CCL21/PLA2G2A/GPNMB/CHI3L1/CCL2/FBLN1/APOE/CCL18	20	geneontology_Biological_Process	0.064724919
GO:0032964	GO:0032964	collagen biosynthetic process	9/309	53/18866	1.777722e-07	1.233159e-05	9.341157e-06	EMILIN1/COL1A1/COL5A1/CCN2/PDGFRB/TGFB3/RCN3/CREB3L1/P3H3	9	geneontology_Biological_Process	0.029126214
GO:0071560	GO:0071560	cellular response to transforming growth factor beta stimulus	18/309	252/18866	1.959397e-07	1.331998e-05	1.008986e-05	EMILIN1/FMOD/COL3A1/COL1A1/WNT2/COL1A2/POSTN/LRRC32/CILP/ASPN/FBN1/FERMT2/TGFB3/VASN/SFRP1/HTRA3/THBS1/LOX	18	geneontology_Biological_Process	0.058252427
GO:0002062	GO:0002062	chondrocyte differentiation	12/309	108/18866	2.065038e-07	1.376287e-05	1.042535e-05	COMP/SFRP2/GREM1/FGFR1/SULF1/CCN2/ANXA6/ADAMTS12/COL11A1/CCN4/PKDCC/EFEMP1	12	geneontology_Biological_Process	0.038834951
GO:0045667	GO:0045667	regulation of osteoblast differentiation	13/309	131/18866	2.444086e-07	1.597586e-05	1.210169e-05	DDR2/HAND2/SFRP2/TMEM119/GREM1/IGFBP5/TWIST2/CTHRC1/SFRP1/TWIST1/CCN1/CCN4/FAM20C	13	geneontology_Biological_Process	0.042071197
GO:0007596	GO:0007596	blood coagulation	21/309	343/18866	2.536430e-07	1.626665e-05	1.232196e-05	COMP/ADRA2A/COL3A1/MYL9/GATA6/COL1A1/PDGFRA/COL1A2/A2M/P2RX1/GNA14/C1QTNF1/THBS1/GAS6/FN1/FAP/F13A1/PDPN/SERPING1/FBLN1/APOE	21	geneontology_Biological_Process	0.067961165
GO:0030509	GO:0030509	BMP signaling pathway	14/309	155/18866	2.717740e-07	1.710666e-05	1.295827e-05	COMP/SFRP4/SFRP2/GREM1/SULF1/FBN1/ROR2/FSTL1/TGFB3/SFRP1/HTRA3/CCN1/CHRDL1/RBPMS2	14	geneontology_Biological_Process	0.045307443
GO:0007599	GO:0007599	hemostasis	21/309	348/18866	3.222209e-07	1.991325e-05	1.508426e-05	COMP/ADRA2A/COL3A1/MYL9/GATA6/COL1A1/PDGFRA/COL1A2/A2M/P2RX1/GNA14/C1QTNF1/THBS1/GAS6/FN1/FAP/F13A1/PDPN/SERPING1/FBLN1/APOE	21	geneontology_Biological_Process	0.067961165
GO:0050817	GO:0050817	coagulation	21/309	349/18866	3.378300e-07	2.038140e-05	1.543888e-05	COMP/ADRA2A/COL3A1/MYL9/GATA6/COL1A1/PDGFRA/COL1A2/A2M/P2RX1/GNA14/C1QTNF1/THBS1/GAS6/FN1/FAP/F13A1/PDPN/SERPING1/FBLN1/APOE	21	geneontology_Biological_Process	0.067961165
GO:0060485	GO:0060485	mesenchyme development	19/309	290/18866	3.417887e-07	2.038140e-05	1.543888e-05	DACT3/ACTA2/HAND2/ACTG2/SFRP2/ACTC1/GREM1/COL1A1/WNT2/FGFR1/FOXF1/ANXA6/PDGFRB/TGFB3/VASN/SFRP1/TWIST1/FN1/PDPN	19	geneontology_Biological_Process	0.061488673
GO:0030510	GO:0030510	regulation of BMP signaling pathway	11/309	93/18866	3.521797e-07	2.040151e-05	1.545411e-05	SFRP4/SFRP2/GREM1/SULF1/FBN1/FSTL1/SFRP1/HTRA3/CCN1/CHRDL1/RBPMS2	11	geneontology_Biological_Process	0.035598706
GO:0030336	GO:0030336	negative regulation of cell migration	21/309	350/18866	3.541304e-07	2.040151e-05	1.545411e-05	PODN/DCN/EMILIN1/DPYSL3/COL3A1/SFRP2/GREM1/SULF1/IGFBP5/SERPINF1/APOD/THY1/TPM1/SFRP1/THBS1/CCL21/CXCL12/CYP1B1/CCL2/APOE/PTN	21	geneontology_Biological_Process	0.067961165
GO:0070371	GO:0070371	ERK1 and ERK2 cascade	20/309	325/18866	4.542628e-07	2.573399e-05	1.949345e-05	EMILIN1/HAND2/PDGFRA/CCN2/PDGFC/PDGFRB/CCL11/CCN1/AKAP12/CCL19/GAS6/FN1/CCL21/PLA2G2A/GPNMB/CHI3L1/CCL2/FBLN1/APOE/CCL18	20	geneontology_Biological_Process	0.064724919
GO:0070374	GO:0070374	positive regulation of ERK1 and ERK2 cascade	16/309	215/18866	5.456691e-07	3.040540e-05	2.303204e-05	HAND2/PDGFRA/CCN2/PDGFC/PDGFRB/CCL11/AKAP12/CCL19/GAS6/CCL21/PLA2G2A/GPNMB/CHI3L1/CCL2/APOE/CCL18	16	geneontology_Biological_Process	0.051779935
GO:0033002	GO:0033002	muscle cell proliferation	17/309	244/18866	6.100254e-07	3.344316e-05	2.533314e-05	CNN1/ELN/GATA6/WNT2/FGFR1/OGN/IGFBP5/MMP2/APOD/TPM1/PDGFRB/TGFB3/CCN4/THBS1/RBPMS2/TGM2/MMP9	17	geneontology_Biological_Process	0.055016181
GO:0006027	GO:0006027	glycosaminoglycan catabolic process	9/309	61/18866	6.202198e-07	3.346233e-05	2.534766e-05	DCN/PRELP/HPSE2/FMOD/LUM/OGN/GPC6/VCAN/BGN	9	geneontology_Biological_Process	0.029126214
GO:0045785	GO:0045785	positive regulation of cell adhesion	23/309	428/18866	6.780155e-07	3.600898e-05	2.727674e-05	SMOC2/EMILIN1/COL8A1/LIMS2/SFRP2/FOXF1/CCDC80/FBLN2/THY1/TPM1/COL16A1/SFRP1/CCN1/VCAM1/CCL19/FN1/CCL21/MYADM/CXCL12/PDPN/TGM2/CCL2/PTN	23	geneontology_Biological_Process	0.074433657
GO:0071295	GO:0071295	cellular response to vitamin	7/309	32/18866	6.997398e-07	3.659101e-05	2.771763e-05	COL1A1/POSTN/SFRP1/GAS6/FOLR2/TNC/PTN	7	geneontology_Biological_Process	0.022653722
GO:0040013	GO:0040013	negative regulation of locomotion	22/309	397/18866	7.149520e-07	3.682003e-05	2.789111e-05	PODN/DCN/EMILIN1/DPYSL3/COL3A1/SFRP2/GREM1/SULF1/IGFBP5/SERPINF1/APOD/THY1/TPM1/SFRP1/THBS1/CCL21/CXCL12/CYP1B1/CCL2/FBLN1/APOE/PTN	22	geneontology_Biological_Process	0.071197411
GO:0051271	GO:0051271	negative regulation of cellular component movement	22/309	400/18866	8.108635e-07	4.113619e-05	3.116060e-05	PODN/DCN/EMILIN1/DPYSL3/COL3A1/SFRP2/GREM1/SULF1/IGFBP5/SERPINF1/APOD/THY1/TPM1/SFRP1/THBS1/CCL21/CXCL12/CYP1B1/CCL2/FBLN1/APOE/PTN	22	geneontology_Biological_Process	0.071197411
GO:0030574	GO:0030574	collagen catabolic process	8/309	47/18866	8.538284e-07	4.267886e-05	3.232917e-05	CTSK/MMP2/ADAMTS2/COL15A1/MMP11/FAP/MMP7/MMP9	8	geneontology_Biological_Process	0.025889968
GO:0048660	GO:0048660	regulation of smooth muscle cell proliferation	14/309	173/18866	1.036915e-06	5.107933e-05	3.869250e-05	CNN1/ELN/OGN/IGFBP5/MMP2/APOD/TPM1/PDGFRB/TGFB3/CCN4/THBS1/RBPMS2/TGM2/MMP9	14	geneontology_Biological_Process	0.045307443
GO:0018149	GO:0018149	peptide cross-linking	7/309	34/18866	1.087412e-06	5.280163e-05	3.999715e-05	DCN/COL3A1/BGN/THBS1/FN1/F13A1/TGM2	7	geneontology_Biological_Process	0.022653722
GO:0048659	GO:0048659	smooth muscle cell proliferation	14/309	175/18866	1.190314e-06	5.698417e-05	4.316542e-05	CNN1/ELN/OGN/IGFBP5/MMP2/APOD/TPM1/PDGFRB/TGFB3/CCN4/THBS1/RBPMS2/TGM2/MMP9	14	geneontology_Biological_Process	0.045307443
GO:0002576	GO:0002576	platelet degranulation	12/309	129/18866	1.426509e-06	6.707810e-05	5.081155e-05	ISLR/RARRES2/A2M/P2RX1/SPARC/TGFB3/THBS1/GAS6/FN1/F13A1/CLU/SERPING1	12	geneontology_Biological_Process	0.038834951
GO:0048771	GO:0048771	tissue remodeling	14/309	178/18866	1.458607e-06	6.707810e-05	5.081155e-05	DDR2/HAND2/TMEM119/GREM1/CTSK/IGFBP5/MMP2/BGN/TGFB3/CTHRC1/SFRP1/GPNMB/TGM2/PTN	14	geneontology_Biological_Process	0.045307443
GO:0071774	GO:0071774	response to fibroblast growth factor	13/309	153/18866	1.460365e-06	6.707810e-05	5.081155e-05	FGF7/SMOC2/COL1A1/FGFR1/SULF1/POSTN/CCN2/SFRP1/CREB3L1/FAM20C/THBS1/CCL2/TNC	13	geneontology_Biological_Process	0.042071197
GO:0007229	GO:0007229	integrin-mediated signaling pathway	11/309	108/18866	1.603164e-06	7.265539e-05	5.503634e-05	COL3A1/LIMS2/ITGA11/ITGBL1/CCN2/ITGA7/FERMT2/THY1/COL16A1/FN1/PTN	11	geneontology_Biological_Process	0.035598706
GO:0071230	GO:0071230	cellular response to amino acid stimulus	9/309	69/18866	1.807254e-06	8.082707e-05	6.122637e-05	COL3A1/COL1A1/PDGFRA/COL1A2/MMP2/PDGFC/COL16A1/COL5A2/COL6A1	9	geneontology_Biological_Process	0.029126214
GO:0051146	GO:0051146	striated muscle cell differentiation	18/309	295/18866	1.944193e-06	8.490827e-05	6.431788e-05	LMOD1/SGCD/COMP/MYH11/PGM5/TMEM119/ACTC1/CASQ2/GREM1/GATA6/PDGFRA/FLNC/IGFBP5/TPM1/PDGFRB/ADAM12/RGS2/LOX	18	geneontology_Biological_Process	0.058252427
GO:0014706	GO:0014706	striated muscle tissue development	21/309	389/18866	1.949541e-06	8.490827e-05	6.431788e-05	SOX15/SGCD/DCN/PLN/MYH11/PGM5/ELN/ACTC1/GREM1/GATA6/WNT2/PDGFRA/FGFR1/TPM1/PDGFRB/EGR2/COL11A1/TWIST1/RGS2/LOX/MSC	21	geneontology_Biological_Process	0.067961165
GO:0090101	GO:0090101	negative regulation of transmembrane receptor protein serine/threonine kinase signaling pathway	12/309	133/18866	1.973449e-06	8.490827e-05	6.431788e-05	EMILIN1/SFRP2/GREM1/CILP/ASPN/FBN1/TGFB3/VASN/SFRP1/HTRA3/CHRDL1/RBPMS2	12	geneontology_Biological_Process	0.038834951
GO:0042692	GO:0042692	muscle cell differentiation	21/309	390/18866	2.030315e-06	8.626301e-05	6.534408e-05	LMOD1/SGCD/BOC/COMP/MYH11/PGM5/TMEM119/ACTC1/CASQ2/GREM1/GATA6/PDGFRA/FLNC/FOXF1/IGFBP5/TPM1/PDGFRB/ADAM12/RGS2/RBPMS2/LOX	21	geneontology_Biological_Process	0.067961165
GO:0030168	GO:0030168	platelet activation	13/309	158/18866	2.097507e-06	8.801762e-05	6.667320e-05	COMP/ADRA2A/COL3A1/MYL9/COL1A1/PDGFRA/COL1A2/P2RX1/GNA14/C1QTNF1/FN1/PDPN/APOE	13	geneontology_Biological_Process	0.042071197
GO:0048565	GO:0048565	digestive tract development	12/309	135/18866	2.310763e-06	9.578395e-05	7.255618e-05	DACT1/COL3A1/RARRES2/SFRP2/GATA6/PDGFRA/FOXF1/PDGFC/TGFB3/SFRP1/PKDCC/RBPMS2	12	geneontology_Biological_Process	0.038834951
GO:0043200	GO:0043200	response to amino acid	11/309	114/18866	2.741094e-06	1.122527e-04	8.503127e-05	COL3A1/COL1A1/PDGFRA/COL1A2/MMP2/CCN2/PDGFC/COL16A1/COL5A2/COL6A1/PTN	11	geneontology_Biological_Process	0.035598706
GO:0052547	GO:0052547	regulation of peptidase activity	23/309	466/18866	2.877708e-06	1.164444e-04	8.820644e-05	TIMP2/SFRP2/COL6A3/A2M/P2RX1/ANTXR1/SERPINF1/CCN2/PCOLCE/SPOCK1/CST2/RCN3/CRYAB/CCN1/THBS1/GAS6/FN1/SERPING1/FBLN1/C3/CST1/MMP9/RARRES1	23	geneontology_Biological_Process	0.074433657
GO:0045778	GO:0045778	positive regulation of ossification	10/309	94/18866	3.222786e-06	1.288735e-04	9.762149e-05	DDR2/SFRP2/TMEM119/TGFB3/CTHRC1/CCN1/CCN4/PKDCC/FAM20C/PTN	10	geneontology_Biological_Process	0.032362460
GO:0044273	GO:0044273	sulfur compound catabolic process	8/309	56/18866	3.394214e-06	1.341504e-04	1.016187e-04	DCN/PRELP/FMOD/LUM/OGN/VCAN/BGN/GGT5	8	geneontology_Biological_Process	0.025889968
GO:0090130	GO:0090130	tissue migration	20/309	374/18866	3.960856e-06	1.547465e-04	1.172202e-04	S100A2/FGF7/SMOC2/DCN/ACTA2/ACTG2/ACTC1/GREM1/ADGRA2/FGFR1/FOXF1/JCAD/SERPINF1/SPARC/THBS1/FAP/CYP1B1/APOE/PTN/MMP9	20	geneontology_Biological_Process	0.064724919
GO:0071229	GO:0071229	cellular response to acid chemical	9/309	76/18866	4.109856e-06	1.587432e-04	1.202477e-04	COL3A1/COL1A1/PDGFRA/COL1A2/MMP2/PDGFC/COL16A1/COL5A2/COL6A1	9	geneontology_Biological_Process	0.029126214
GO:0055002	GO:0055002	striated muscle cell development	13/309	169/18866	4.432509e-06	1.692820e-04	1.282308e-04	LMOD1/SGCD/COMP/MYH11/PGM5/ACTC1/CASQ2/PDGFRA/FLNC/TPM1/PDGFRB/RGS2/LOX	13	geneontology_Biological_Process	0.042071197
GO:2000027	GO:2000027	regulation of animal organ morphogenesis	16/309	254/18866	4.844831e-06	1.816649e-04	1.376109e-04	FGF7/HAND2/DACT1/LIMS2/SFRP2/GREM1/WNT2/FGFR1/SULF1/GPC6/ASPN/ROR2/CTHRC1/SFRP1/TWIST1/PTN	16	geneontology_Biological_Process	0.051779935
GO:0001667	GO:0001667	ameboidal-type cell migration	23/309	481/18866	4.863638e-06	1.816649e-04	1.376109e-04	S100A2/FGF7/SMOC2/DCN/DDR2/HAND2/TNS1/GREM1/ADGRA2/FGFR1/JCAD/SERPINF1/SPARC/ANXA6/TWIST1/AKAP12/THBS1/FN1/FAP/CYP1B1/APOE/PTN/MMP9	23	geneontology_Biological_Process	0.074433657
GO:0007044	GO:0007044	cell-substrate junction assembly	10/309	99/18866	5.167187e-06	1.909051e-04	1.446103e-04	SORBS1/TNS1/GREM1/APOD/FERMT2/THY1/COL16A1/SFRP1/THBS1/FN1	10	geneontology_Biological_Process	0.032362460
GO:0044344	GO:0044344	cellular response to fibroblast growth factor stimulus	12/309	146/18866	5.240828e-06	1.915438e-04	1.450941e-04	FGF7/SMOC2/COL1A1/FGFR1/SULF1/POSTN/CCN2/SFRP1/CREB3L1/FAM20C/THBS1/CCL2	12	geneontology_Biological_Process	0.038834951
GO:0090257	GO:0090257	regulation of muscle system process	16/309	256/18866	5.354155e-06	1.936040e-04	1.466547e-04	CNN1/PLN/HAND2/LMCD1/ADRA2A/HSPB6/SGCA/CASQ2/PPP1R12B/MYL9/P2RX1/IGFBP5/CCN2/ANXA6/TPM1/RGS2	16	geneontology_Biological_Process	0.051779935
GO:0055123	GO:0055123	digestive system development	12/309	147/18866	5.624276e-06	2.012307e-04	1.524319e-04	DACT1/COL3A1/RARRES2/SFRP2/GATA6/PDGFRA/FOXF1/PDGFC/TGFB3/SFRP1/PKDCC/RBPMS2	12	geneontology_Biological_Process	0.038834951
GO:0031032	GO:0031032	actomyosin structure organization	14/309	200/18866	5.731504e-06	2.029311e-04	1.537199e-04	LMOD1/CNN1/MYH11/PGM5/ELN/SORBS1/ACTC1/CASQ2/PDGFRA/CCN2/TPM1/PDGFRB/TGFB3/SFRP1	14	geneontology_Biological_Process	0.045307443
GO:0050920	GO:0050920	regulation of chemotaxis	15/309	229/18866	5.993948e-06	2.100354e-04	1.591014e-04	SMOC2/RARRES2/GREM1/ADGRA2/PDGFRA/FGFR1/PDGFRB/CCL19/THBS1/GAS6/CCL21/CXCL12/CCL2/PTN/CXCL14	15	geneontology_Biological_Process	0.048543689
GO:0022612	GO:0022612	gland morphogenesis	11/309	124/18866	6.232344e-06	2.161606e-04	1.637413e-04	FGF7/LIMS2/FGFR1/SULF1/IGFBP5/TGFB3/CCL11/SFRP1/TGM2/TNC/PTN	11	geneontology_Biological_Process	0.035598706
GO:0010463	GO:0010463	mesenchymal cell proliferation	7/309	44/18866	6.732204e-06	2.277004e-04	1.724827e-04	FGF7/HAND2/WNT2/FGFR1/FOXF1/PRRX1/PTN	7	geneontology_Biological_Process	0.022653722
GO:0031670	GO:0031670	cellular response to nutrient	7/309	44/18866	6.732204e-06	2.277004e-04	1.724827e-04	COL1A1/POSTN/SFRP1/GAS6/FOLR2/TNC/PTN	7	geneontology_Biological_Process	0.022653722
GO:0150115	GO:0150115	cell-substrate junction organization	10/309	102/18866	6.766033e-06	2.277004e-04	1.724827e-04	SORBS1/TNS1/GREM1/APOD/FERMT2/THY1/COL16A1/SFRP1/THBS1/FN1	10	geneontology_Biological_Process	0.032362460
GO:0033688	GO:0033688	regulation of osteoblast proliferation	6/309	30/18866	7.840080e-06	2.612591e-04	1.979034e-04	FBLN5/TMEM119/GREM1/CTHRC1/SFRP1/CCN1	6	geneontology_Biological_Process	0.019417476
GO:0045766	GO:0045766	positive regulation of angiogenesis	14/309	208/18866	8.992116e-06	2.967398e-04	2.247799e-04	SMOC2/PTGIS/SFRP2/HSPB6/GREM1/GATA6/JCAD/ADAM12/CCL11/TWIST1/THBS1/CYP1B1/CHI3L1/C3	14	geneontology_Biological_Process	0.045307443
GO:0090596	GO:0090596	sensory organ morphogenesis	16/309	269/18866	1.000502e-05	3.269911e-04	2.476952e-04	COL8A1/WNT2/FGFR1/COL5A1/COL8A2/PRRX1/FBN1/ROR2/MFAP5/THY1/CTHRC1/COL11A1/COL5A2/TWIST1/EFEMP1/PTN	16	geneontology_Biological_Process	0.051779935
GO:0055001	GO:0055001	muscle cell development	13/309	183/18866	1.055306e-05	3.416175e-04	2.587747e-04	LMOD1/SGCD/COMP/MYH11/PGM5/ACTC1/CASQ2/PDGFRA/FLNC/TPM1/PDGFRB/RGS2/LOX	13	geneontology_Biological_Process	0.042071197
GO:0002685	GO:0002685	regulation of leukocyte migration	14/309	212/18866	1.116908e-05	3.581482e-04	2.712966e-04	EMILIN1/RARRES2/GREM1/IL1R1/APOD/THY1/CCL19/THBS1/GAS6/CCL21/CXCL12/CCL2/PTN/CXCL14	14	geneontology_Biological_Process	0.045307443
GO:0001101	GO:0001101	response to acid chemical	11/309	132/18866	1.136010e-05	3.608690e-04	2.733577e-04	COL3A1/COL1A1/PDGFRA/COL1A2/MMP2/CCN2/PDGFC/COL16A1/COL5A2/COL6A1/PTN	11	geneontology_Biological_Process	0.035598706
GO:0030239	GO:0030239	myofibril assembly	8/309	67/18866	1.333421e-05	4.196574e-04	3.178898e-04	LMOD1/MYH11/PGM5/ACTC1/CASQ2/PDGFRA/TPM1/PDGFRB	8	geneontology_Biological_Process	0.025889968
GO:0060346	GO:0060346	bone trabecula formation	4/309	10/18866	1.371266e-05	4.276087e-04	3.239129e-04	GREM1/COL1A1/MMP2/SFRP1	4	geneontology_Biological_Process	0.012944984
GO:0010712	GO:0010712	regulation of collagen metabolic process	7/309	49/18866	1.407048e-05	4.347779e-04	3.293435e-04	MFAP4/EMILIN1/CCN2/PDGFRB/TGFB3/CREB3L1/FAP	7	geneontology_Biological_Process	0.022653722
GO:0060326	GO:0060326	cell chemotaxis	17/309	311/18866	1.595662e-05	4.886176e-04	3.701270e-04	SMOC2/RARRES2/GREM1/PDGFRA/FGFR1/PDGFRB/CCL11/CCL19/THBS1/GAS6/CCL21/LOX/CXCL12/CCL2/PTN/CXCL14/CCL18	17	geneontology_Biological_Process	0.055016181
GO:0060021	GO:0060021	roof of mouth development	9/309	91/18866	1.824474e-05	5.498170e-04	4.164855e-04	HAND2/PDGFRA/LRRC32/PRRX1/TGFB3/TWIST1/PKDCC/MSC/INHBA	9	geneontology_Biological_Process	0.029126214
GO:0048146	GO:0048146	positive regulation of fibroblast proliferation	7/309	51/18866	1.844046e-05	5.498170e-04	4.164855e-04	DDR2/WNT2/PDGFRA/PDGFC/PDGFRB/GAS6/FN1	7	geneontology_Biological_Process	0.022653722
GO:1900047	GO:1900047	negative regulation of hemostasis	7/309	51/18866	1.844046e-05	5.498170e-04	4.164855e-04	COMP/PDGFRA/C1QTNF1/THBS1/FAP/SERPING1/APOE	7	geneontology_Biological_Process	0.022653722
GO:0048568	GO:0048568	embryonic organ development	21/309	451/18866	1.882897e-05	5.565187e-04	4.215620e-04	SOX15/HAND2/RARRES2/WNT2/PDGFRA/FGFR1/FOXF1/PRRX1/FBN1/ROR2/MFAP5/PDGFC/PDGFRB/TGFB3/CTHRC1/COL11A1/TWIST1/CCN1/PKDCC/RBPMS2/EFEMP1	21	geneontology_Biological_Process	0.067961165
GO:0033687	GO:0033687	osteoblast proliferation	6/309	35/18866	2.000556e-05	5.840591e-04	4.424238e-04	FBLN5/TMEM119/GREM1/CTHRC1/SFRP1/CCN1	6	geneontology_Biological_Process	0.019417476
GO:0050673	GO:0050673	epithelial cell proliferation	21/309	453/18866	2.010442e-05	5.840591e-04	4.424238e-04	FGF7/COL8A1/LIMS2/SFRP2/WNT2/FGFR1/SULF1/JCAD/IGFBP5/SERPINF1/SPARC/COL8A2/CCL11/SFRP1/TWIST1/THBS1/FAP/CXCL12/CCL2/APOE/PTN	21	geneontology_Biological_Process	0.067961165
GO:0030514	GO:0030514	negative regulation of BMP signaling pathway	7/309	52/18866	2.101292e-05	6.024888e-04	4.563843e-04	SFRP2/GREM1/FBN1/SFRP1/HTRA3/CHRDL1/RBPMS2	7	geneontology_Biological_Process	0.022653722
GO:0097048	GO:0097048	dendritic cell apoptotic process	4/309	11/18866	2.127057e-05	6.024888e-04	4.563843e-04	CCL19/GAS6/CCL21/CXCL12	4	geneontology_Biological_Process	0.012944984
GO:2000668	GO:2000668	regulation of dendritic cell apoptotic process	4/309	11/18866	2.127057e-05	6.024888e-04	4.563843e-04	CCL19/GAS6/CCL21/CXCL12	4	geneontology_Biological_Process	0.012944984
GO:0061035	GO:0061035	regulation of cartilage development	8/309	72/18866	2.279666e-05	6.403790e-04	4.850860e-04	GREM1/CTSK/CCN2/ADAMTS12/CCN1/CCN4/PKDCC/EFEMP1	8	geneontology_Biological_Process	0.025889968
GO:0150063	GO:0150063	visual system development	19/309	388/18866	2.376612e-05	6.621397e-04	5.015697e-04	COL8A1/WNT2/PDGFRA/COL5A1/SERPINF1/COL8A2/FBN1/MFAP5/THY1/PDGFRB/COL5A2/CRYAB/TWIST1/CHRDL1/CYP1B1/EFEMP1/INHBA/C3/PTN	19	geneontology_Biological_Process	0.061488673
GO:0010951	GO:0010951	negative regulation of endopeptidase activity	15/309	258/18866	2.473017e-05	6.833970e-04	5.176721e-04	TIMP2/SFRP2/COL6A3/A2M/SERPINF1/SPOCK1/CST2/CRYAB/THBS1/GAS6/SERPING1/C3/CST1/MMP9/RARRES1	15	geneontology_Biological_Process	0.048543689
GO:0050921	GO:0050921	positive regulation of chemotaxis	11/309	144/18866	2.579674e-05	7.071219e-04	5.356437e-04	SMOC2/RARRES2/FGFR1/PDGFRB/CCL19/THBS1/GAS6/CCL21/CXCL12/PTN/CXCL14	11	geneontology_Biological_Process	0.035598706
GO:0048762	GO:0048762	mesenchymal cell differentiation	14/309	229/18866	2.651687e-05	7.210468e-04	5.461918e-04	DACT3/HAND2/SFRP2/GREM1/COL1A1/WNT2/FGFR1/ANXA6/TGFB3/VASN/SFRP1/TWIST1/FN1/PDPN	14	geneontology_Biological_Process	0.045307443
GO:0002683	GO:0002683	negative regulation of immune system process	21/309	463/18866	2.772444e-05	7.478997e-04	5.665327e-04	EMILIN1/COL3A1/GREM1/A2M/FOXF1/LRRC32/APOD/FBN1/THY1/TGFB3/LRRC17/SFRP1/TMEM176A/TMEM176B/THBS1/CCL21/CXCL12/GPNMB/SERPING1/CCL2/INHBA	21	geneontology_Biological_Process	0.067961165
GO:0006937	GO:0006937	regulation of muscle contraction	12/309	173/18866	2.920982e-05	7.786802e-04	5.898490e-04	CNN1/PLN/ADRA2A/HSPB6/CASQ2/PPP1R12B/MYL9/P2RX1/CCN2/ANXA6/TPM1/RGS2	12	geneontology_Biological_Process	0.038834951
GO:0048880	GO:0048880	sensory system development	19/309	394/18866	2.932364e-05	7.786802e-04	5.898490e-04	COL8A1/WNT2/PDGFRA/COL5A1/SERPINF1/COL8A2/FBN1/MFAP5/THY1/PDGFRB/COL5A2/CRYAB/TWIST1/CHRDL1/CYP1B1/EFEMP1/INHBA/C3/PTN	19	geneontology_Biological_Process	0.061488673
GO:0007179	GO:0007179	transforming growth factor beta receptor signaling pathway	13/309	202/18866	3.013069e-05	7.929635e-04	6.006686e-04	EMILIN1/FMOD/COL3A1/COL1A2/LRRC32/ASPN/FBN1/FERMT2/TGFB3/VASN/HTRA3/THBS1/LOX	13	geneontology_Biological_Process	0.042071197
GO:0071674	GO:0071674	mononuclear cell migration	9/309	97/18866	3.053599e-05	7.929635e-04	6.006686e-04	RARRES2/GREM1/CCL11/CCL19/THBS1/CCL21/CXCL12/CCL2/CCL18	9	geneontology_Biological_Process	0.029126214
GO:0035924	GO:0035924	cellular response to vascular endothelial growth factor stimulus	8/309	75/18866	3.079764e-05	7.929635e-04	6.006686e-04	SMOC2/DCN/GAS1/ADGRA2/PDGFRA/JCAD/PDGFRB/ADAMTS12	8	geneontology_Biological_Process	0.025889968
GO:0048844	GO:0048844	artery morphogenesis	8/309	75/18866	3.079764e-05	7.929635e-04	6.006686e-04	COMP/HAND2/COL3A1/MYLK/FOXF1/PRRX1/PDGFRB/APOE	8	geneontology_Biological_Process	0.025889968
GO:0070482	GO:0070482	response to oxygen levels	19/309	396/18866	3.141882e-05	7.929635e-04	6.006686e-04	CA9/PTGIS/SOD3/KCNMB1/GATA6/COL1A1/POSTN/MMP2/CCN2/PDGFRB/TGFB3/VASN/SFRP1/CRYAB/TWIST1/THBS1/CXCL12/PDPN/PTN	19	geneontology_Biological_Process	0.061488673
GO:0033690	GO:0033690	positive regulation of osteoblast proliferation	4/309	12/18866	3.149458e-05	7.929635e-04	6.006686e-04	FBLN5/TMEM119/CTHRC1/CCN1	4	geneontology_Biological_Process	0.012944984
GO:0042340	GO:0042340	keratan sulfate catabolic process	4/309	12/18866	3.149458e-05	7.929635e-04	6.006686e-04	PRELP/FMOD/LUM/OGN	4	geneontology_Biological_Process	0.012944984
GO:1904018	GO:1904018	positive regulation of vasculature development	14/309	235/18866	3.526084e-05	8.812617e-04	6.675542e-04	SMOC2/PTGIS/SFRP2/HSPB6/GREM1/GATA6/JCAD/ADAM12/CCL11/TWIST1/THBS1/CYP1B1/CHI3L1/C3	14	geneontology_Biological_Process	0.045307443
GO:0010717	GO:0010717	regulation of epithelial to mesenchymal transition	9/309	99/18866	3.594535e-05	8.918121e-04	6.755462e-04	DACT3/SFRP2/GREM1/COL1A1/TGFB3/VASN/SFRP1/TWIST1/PDPN	9	geneontology_Biological_Process	0.029126214
GO:0002688	GO:0002688	regulation of leukocyte chemotaxis	10/309	124/18866	3.776881e-05	9.302621e-04	7.046720e-04	RARRES2/GREM1/CCL19/THBS1/GAS6/CCL21/CXCL12/CCL2/PTN/CXCL14	10	geneontology_Biological_Process	0.032362460
GO:0061041	GO:0061041	regulation of wound healing	11/309	151/18866	4.003708e-05	9.790363e-04	7.416184e-04	SMOC2/ADRA2A/PDGFRA/MYLK/C1QTNF1/CCN4/THBS1/FAP/PDPN/SERPING1/APOE	11	geneontology_Biological_Process	0.035598706
GO:0001837	GO:0001837	epithelial to mesenchymal transition	11/309	152/18866	4.254147e-05	1.032846e-03	7.823793e-04	DACT3/SFRP2/GREM1/COL1A1/WNT2/FGFR1/TGFB3/VASN/SFRP1/TWIST1/PDPN	11	geneontology_Biological_Process	0.035598706
GO:0030501	GO:0030501	positive regulation of bone mineralization	6/309	40/18866	4.416403e-05	1.064635e-03	8.064592e-04	TMEM119/TGFB3/CCN1/PKDCC/FAM20C/PTN	6	geneontology_Biological_Process	0.019417476
GO:0061430	GO:0061430	bone trabecula morphogenesis	4/309	13/18866	4.490607e-05	1.068180e-03	8.091449e-04	GREM1/COL1A1/MMP2/SFRP1	4	geneontology_Biological_Process	0.012944984
GO:0010466	GO:0010466	negative regulation of peptidase activity	15/309	272/18866	4.548685e-05	1.068180e-03	8.091449e-04	TIMP2/SFRP2/COL6A3/A2M/SERPINF1/SPOCK1/CST2/CRYAB/THBS1/GAS6/SERPING1/C3/CST1/MMP9/RARRES1	15	geneontology_Biological_Process	0.048543689
GO:1905330	GO:1905330	regulation of morphogenesis of an epithelium	12/309	181/18866	4.553560e-05	1.068180e-03	8.091449e-04	FGF7/DACT1/SFRP2/GREM1/WNT2/FGFR1/SULF1/GPC6/ROR2/ADAMTS12/CTHRC1/SFRP1	12	geneontology_Biological_Process	0.038834951
GO:0060840	GO:0060840	artery development	9/309	102/18866	4.556816e-05	1.068180e-03	8.091449e-04	COMP/HAND2/COL3A1/MYLK/FOXF1/PRRX1/PDGFRB/LOX/APOE	9	geneontology_Biological_Process	0.029126214
GO:0034766	GO:0034766	negative regulation of ion transmembrane transport	9/309	103/18866	4.922385e-05	1.145972e-03	8.680717e-04	PLN/ADRA2A/CASQ2/KCNE4/GEM/TWIST1/RGS2/THBS1/MMP9	9	geneontology_Biological_Process	0.029126214
GO:1903034	GO:1903034	regulation of response to wounding	12/309	183/18866	5.067891e-05	1.171820e-03	8.876521e-04	SMOC2/ADRA2A/PDGFRA/MYLK/C1QTNF1/CCN4/THBS1/FAP/PDPN/SERPING1/APOE/PTN	12	geneontology_Biological_Process	0.038834951
GO:0048592	GO:0048592	eye morphogenesis	11/309	156/18866	5.395533e-05	1.239150e-03	9.386539e-04	COL8A1/WNT2/COL5A1/COL8A2/FBN1/MFAP5/THY1/COL5A2/TWIST1/EFEMP1/PTN	11	geneontology_Biological_Process	0.035598706
GO:0043271	GO:0043271	negative regulation of ion transport	11/309	157/18866	5.718863e-05	1.304592e-03	9.882259e-04	SFRP4/PLN/ADRA2A/CASQ2/KCNE4/GEM/MAOB/TWIST1/RGS2/THBS1/MMP9	11	geneontology_Biological_Process	0.035598706
GO:0048041	GO:0048041	focal adhesion assembly	8/309	83/18866	6.430227e-05	1.430420e-03	1.083540e-03	SORBS1/GREM1/APOD/FERMT2/THY1/COL16A1/SFRP1/THBS1	8	geneontology_Biological_Process	0.025889968
GO:0048145	GO:0048145	regulation of fibroblast proliferation	8/309	83/18866	6.430227e-05	1.430420e-03	1.083540e-03	DDR2/WNT2/PDGFRA/PDGFC/PDGFRB/SFRP1/GAS6/FN1	8	geneontology_Biological_Process	0.025889968
GO:1900046	GO:1900046	regulation of hemostasis	8/309	83/18866	6.430227e-05	1.430420e-03	1.083540e-03	COMP/PDGFRA/C1QTNF1/THBS1/FAP/PDPN/SERPING1/APOE	8	geneontology_Biological_Process	0.025889968
GO:0042476	GO:0042476	odontogenesis	10/309	132/18866	6.438782e-05	1.430420e-03	1.083540e-03	HAND2/COL1A1/PDGFRA/COL1A2/ASPN/TGFB3/TWIST1/FAM20C/INHBA/TNC	10	geneontology_Biological_Process	0.032362460
GO:0001654	GO:0001654	eye development	18/309	384/18866	6.841435e-05	1.510003e-03	1.143824e-03	COL8A1/WNT2/PDGFRA/COL5A1/SERPINF1/COL8A2/FBN1/MFAP5/THY1/PDGFRB/COL5A2/CRYAB/TWIST1/CHRDL1/CYP1B1/EFEMP1/INHBA/PTN	18	geneontology_Biological_Process	0.058252427
GO:0048144	GO:0048144	fibroblast proliferation	8/309	84/18866	7.007394e-05	1.536654e-03	1.164013e-03	DDR2/WNT2/PDGFRA/PDGFC/PDGFRB/SFRP1/GAS6/FN1	8	geneontology_Biological_Process	0.025889968
GO:0006024	GO:0006024	glycosaminoglycan biosynthetic process	9/309	108/18866	7.143659e-05	1.556493e-03	1.179041e-03	DCN/PRELP/FMOD/LUM/OGN/GPC6/VCAN/BGN/PDGFRB	9	geneontology_Biological_Process	0.029126214
GO:0006939	GO:0006939	smooth muscle contraction	9/309	109/18866	7.676393e-05	1.653850e-03	1.252788e-03	CNN1/ACTA2/COMP/MYH11/ADRA2A/MYLK/SULF1/P2RX1/RGS2	9	geneontology_Biological_Process	0.029126214
GO:1903053	GO:1903053	regulation of extracellular matrix organization	6/309	44/18866	7.687798e-05	1.653850e-03	1.252788e-03	EMILIN1/DDR2/AEBP1/ANTXR1/FAP/PDPN	6	geneontology_Biological_Process	0.019417476
GO:0007568	GO:0007568	aging	16/309	319/18866	7.902205e-05	1.689283e-03	1.279629e-03	DCN/COMP/PRELP/TIMP2/KCNMB1/IGFBP5/SERPINF1/CCN2/APOD/PDGFRB/TGFB3/CCL11/CRYAB/TWIST1/SERPING1/MMP7	16	geneontology_Biological_Process	0.051779935
GO:0072376	GO:0072376	protein activation cascade	5/309	28/18866	8.230324e-05	1.737570e-03	1.316206e-03	A2M/FN1/F13A1/SERPING1/FBLN1	5	geneontology_Biological_Process	0.016181230
GO:0072378	GO:0072378	blood coagulation, fibrin clot formation	5/309	28/18866	8.230324e-05	1.737570e-03	1.316206e-03	A2M/FN1/F13A1/SERPING1/FBLN1	5	geneontology_Biological_Process	0.016181230
GO:0048247	GO:0048247	lymphocyte chemotaxis	7/309	65/18866	9.118760e-05	1.913251e-03	1.449284e-03	CCL11/CCL19/GAS6/CCL21/CCL2/CXCL14/CCL18	7	geneontology_Biological_Process	0.022653722
GO:0010927	GO:0010927	cellular component assembly involved in morphogenesis	9/309	112/18866	9.479104e-05	1.976655e-03	1.497313e-03	LMOD1/MYH11/PGM5/ACTC1/CASQ2/PDGFRA/PMP22/TPM1/PDGFRB	9	geneontology_Biological_Process	0.029126214
GO:0045669	GO:0045669	positive regulation of osteoblast differentiation	7/309	66/18866	1.005935e-04	2.084861e-03	1.579279e-03	DDR2/SFRP2/TMEM119/CTHRC1/CCN1/CCN4/FAM20C	7	geneontology_Biological_Process	0.022653722
GO:0002548	GO:0002548	monocyte chemotaxis	7/309	67/18866	1.107737e-04	2.268192e-03	1.718151e-03	GREM1/CCL11/CCL19/CCL21/CXCL12/CCL2/CCL18	7	geneontology_Biological_Process	0.022653722
GO:0045123	GO:0045123	cellular extravasation	7/309	67/18866	1.107737e-04	2.268192e-03	1.718151e-03	IL1R1/THY1/VCAM1/CCL21/CXCL12/CCL2/SELL	7	geneontology_Biological_Process	0.022653722
GO:0006023	GO:0006023	aminoglycan biosynthetic process	9/309	115/18866	1.162420e-04	2.365907e-03	1.792171e-03	DCN/PRELP/FMOD/LUM/OGN/GPC6/VCAN/BGN/PDGFRB	9	geneontology_Biological_Process	0.029126214
GO:0002687	GO:0002687	positive regulation of leukocyte migration	10/309	142/18866	1.187317e-04	2.376279e-03	1.800028e-03	RARRES2/IL1R1/THY1/CCL19/THBS1/GAS6/CCL21/CXCL12/PTN/CXCL14	10	geneontology_Biological_Process	0.032362460
GO:1901654	GO:1901654	response to ketone	12/309	200/18866	1.187454e-04	2.376279e-03	1.800028e-03	CA9/PLN/FIBIN/SERPINF1/TGFB3/SFRP1/MAOB/CCL19/THBS1/CCL21/TNC/PTN	12	geneontology_Biological_Process	0.038834951
GO:0048738	GO:0048738	cardiac muscle tissue development	13/309	231/18866	1.188489e-04	2.376279e-03	1.800028e-03	SGCD/PLN/MYH11/ACTC1/GREM1/GATA6/WNT2/PDGFRA/FGFR1/TPM1/PDGFRB/COL11A1/RGS2	13	geneontology_Biological_Process	0.042071197
GO:0033273	GO:0033273	response to vitamin	8/309	91/18866	1.237520e-04	2.445541e-03	1.852493e-03	COL1A1/POSTN/SPARC/SFRP1/GAS6/FOLR2/TNC/PTN	8	geneontology_Biological_Process	0.025889968
GO:1904063	GO:1904063	negative regulation of cation transmembrane transport	8/309	91/18866	1.237520e-04	2.445541e-03	1.852493e-03	PLN/ADRA2A/CASQ2/KCNE4/GEM/TWIST1/RGS2/MMP9	8	geneontology_Biological_Process	0.025889968
GO:0070169	GO:0070169	positive regulation of biomineral tissue development	6/309	48/18866	1.265072e-04	2.471253e-03	1.871970e-03	TMEM119/TGFB3/CCN1/PKDCC/FAM20C/PTN	6	geneontology_Biological_Process	0.019417476
GO:0110151	GO:0110151	positive regulation of biomineralization	6/309	48/18866	1.265072e-04	2.471253e-03	1.871970e-03	TMEM119/TGFB3/CCN1/PKDCC/FAM20C/PTN	6	geneontology_Biological_Process	0.019417476
GO:0006022	GO:0006022	aminoglycan metabolic process	11/309	172/18866	1.297444e-04	2.520008e-03	1.908902e-03	DCN/PRELP/HPSE2/FMOD/LUM/OGN/GPC6/VCAN/BGN/PDGFRB/CHI3L1	11	geneontology_Biological_Process	0.035598706
GO:0072676	GO:0072676	lymphocyte migration	9/309	117/18866	1.326883e-04	2.562542e-03	1.941121e-03	APOD/CCL11/CCL19/GAS6/CCL21/CXCL12/CCL2/CXCL14/CCL18	9	geneontology_Biological_Process	0.029126214
GO:0060325	GO:0060325	face morphogenesis	5/309	31/18866	1.366806e-04	2.609985e-03	1.977059e-03	CRISPLD2/COL1A1/PDGFRA/MMP2/TGFB3	5	geneontology_Biological_Process	0.016181230
GO:0061037	GO:0061037	negative regulation of cartilage development	5/309	31/18866	1.366806e-04	2.609985e-03	1.977059e-03	GREM1/CTSK/ADAMTS12/CCN4/EFEMP1	5	geneontology_Biological_Process	0.016181230
GO:0000302	GO:0000302	response to reactive oxygen species	13/309	235/18866	1.410117e-04	2.677648e-03	2.028314e-03	SOD3/FBLN5/COL1A1/PDGFRA/MMP2/APOD/TPM1/PDGFRB/CRYAB/CCL19/CYP1B1/APOE/MMP9	13	geneontology_Biological_Process	0.042071197
GO:0002686	GO:0002686	negative regulation of leukocyte migration	6/309	49/18866	1.421961e-04	2.685136e-03	2.033986e-03	EMILIN1/GREM1/APOD/CCL21/CXCL12/CCL2	6	geneontology_Biological_Process	0.019417476
GO:1902903	GO:1902903	regulation of supramolecular fiber organization	17/309	373/18866	1.521393e-04	2.857026e-03	2.164192e-03	LMOD1/EMILIN1/CLIP3/ELN/SYNPO2/AEBP1/CCN2/TPM1/TGFB3/CCL11/SFRP1/CRYAB/CCL21/MYADM/CXCL12/CLU/APOE	17	geneontology_Biological_Process	0.055016181
GO:0060349	GO:0060349	bone morphogenesis	8/309	94/18866	1.553735e-04	2.901728e-03	2.198054e-03	COMP/SFRP4/SFRP2/TMEM119/COL1A1/ANXA6/TGFB3/TWIST1	8	geneontology_Biological_Process	0.025889968
GO:0030195	GO:0030195	negative regulation of blood coagulation	6/309	50/18866	1.593864e-04	2.927752e-03	2.217767e-03	PDGFRA/C1QTNF1/THBS1/FAP/SERPING1/APOE	6	geneontology_Biological_Process	0.019417476
GO:0048546	GO:0048546	digestive tract morphogenesis	6/309	50/18866	1.593864e-04	2.927752e-03	2.217767e-03	DACT1/SFRP2/PDGFRA/FOXF1/SFRP1/RBPMS2	6	geneontology_Biological_Process	0.019417476
GO:1902547	GO:1902547	regulation of cellular response to vascular endothelial growth factor stimulus	5/309	32/18866	1.598363e-04	2.927752e-03	2.217767e-03	SMOC2/DCN/ADGRA2/JCAD/ADAMTS12	5	geneontology_Biological_Process	0.016181230
GO:0033627	GO:0033627	cell adhesion mediated by integrin	7/309	71/18866	1.602124e-04	2.927752e-03	2.217767e-03	SFRP2/ITGA11/ITGBL1/FBN1/COL16A1/CCL21/CYP1B1	7	geneontology_Biological_Process	0.022653722
GO:0006959	GO:0006959	humoral immune response	17/309	377/18866	1.726789e-04	3.138693e-03	2.377555e-03	KRT6A/MFAP4/RARRES2/A2M/C7/SPON2/CTSG/C1R/C1S/PLA2G2A/CLU/SERPING1/CCL2/JCHAIN/LYZ/C3/CXCL14	17	geneontology_Biological_Process	0.055016181
GO:0051897	GO:0051897	positive regulation of protein kinase B signaling	11/309	178/18866	1.754736e-04	3.172526e-03	2.403183e-03	FGF7/PDGFRA/FGFR1/IGFBP5/PDGFRB/C1QTNF1/CCL19/THBS1/GAS6/CCL21/CHI3L1	11	geneontology_Biological_Process	0.035598706
GO:0038084	GO:0038084	vascular endothelial growth factor signaling pathway	6/309	51/18866	1.781792e-04	3.204397e-03	2.427326e-03	SMOC2/DCN/ADGRA2/PDGFRA/JCAD/PDGFRB	6	geneontology_Biological_Process	0.019417476
GO:0002690	GO:0002690	positive regulation of leukocyte chemotaxis	8/309	96/18866	1.799384e-04	3.219003e-03	2.438389e-03	RARRES2/CCL19/THBS1/GAS6/CCL21/CXCL12/PTN/CXCL14	8	geneontology_Biological_Process	0.025889968
GO:0010464	GO:0010464	regulation of mesenchymal cell proliferation	5/309	33/18866	1.858728e-04	3.307757e-03	2.505620e-03	WNT2/FGFR1/FOXF1/PRRX1/PTN	5	geneontology_Biological_Process	0.016181230
GO:1990868	GO:1990868	response to chemokine	8/309	97/18866	1.933678e-04	3.401105e-03	2.576331e-03	CCL11/CCL19/CCL21/LOX/CXCL12/ACKR1/CCL2/CCL18	8	geneontology_Biological_Process	0.025889968
GO:1990869	GO:1990869	cellular response to chemokine	8/309	97/18866	1.933678e-04	3.401105e-03	2.576331e-03	CCL11/CCL19/CCL21/LOX/CXCL12/ACKR1/CCL2/CCL18	8	geneontology_Biological_Process	0.025889968
GO:0070252	GO:0070252	actin-mediated cell contraction	9/309	123/18866	1.941201e-04	3.401105e-03	2.576331e-03	SGCD/PLN/DES/ACTC1/KCNJ8/KCNE4/TPM1/TPM2/PDPN	9	geneontology_Biological_Process	0.029126214
GO:0032330	GO:0032330	regulation of chondrocyte differentiation	6/309	52/18866	1.986791e-04	3.427971e-03	2.596683e-03	GREM1/CCN2/ADAMTS12/CCN4/PKDCC/EFEMP1	6	geneontology_Biological_Process	0.019417476
GO:0048260	GO:0048260	positive regulation of receptor-mediated endocytosis	6/309	52/18866	1.986791e-04	3.427971e-03	2.596683e-03	SFRP4/GREM1/CCL19/CCL21/CLU/C3	6	geneontology_Biological_Process	0.019417476
GO:0072132	GO:0072132	mesenchyme morphogenesis	6/309	52/18866	1.986791e-04	3.427971e-03	2.596683e-03	ACTA2/ACTG2/ACTC1/FGFR1/FOXF1/TWIST1	6	geneontology_Biological_Process	0.019417476
GO:1903036	GO:1903036	positive regulation of response to wounding	7/309	74/18866	2.079244e-04	3.569369e-03	2.703791e-03	SMOC2/ADRA2A/MYLK/CCN4/THBS1/PDPN/PTN	7	geneontology_Biological_Process	0.022653722
GO:0043491	GO:0043491	protein kinase B signaling	14/309	278/18866	2.106124e-04	3.597345e-03	2.724983e-03	FGF7/PDGFRA/FGFR1/IGFBP5/PDGFRB/RCN3/C1QTNF1/CCL19/THBS1/GAS6/CCL21/LOX/CHI3L1/CCL2	14	geneontology_Biological_Process	0.045307443
GO:0048566	GO:0048566	embryonic digestive tract development	5/309	34/18866	2.150222e-04	3.654303e-03	2.768128e-03	RARRES2/PDGFRA/FOXF1/PKDCC/RBPMS2	5	geneontology_Biological_Process	0.016181230
GO:0045668	GO:0045668	negative regulation of osteoblast differentiation	6/309	53/18866	2.209947e-04	3.737119e-03	2.830861e-03	HAND2/GREM1/IGFBP5/TWIST2/SFRP1/TWIST1	6	geneontology_Biological_Process	0.019417476
GO:0071347	GO:0071347	cellular response to interleukin-1	11/309	183/18866	2.234011e-04	3.759110e-03	2.847520e-03	PTGIS/IL1R1/CCL11/ADAMTS12/SFRP1/AKAP12/CCL19/CCL21/CHI3L1/CCL2/CCL18	11	geneontology_Biological_Process	0.035598706
GO:0045807	GO:0045807	positive regulation of endocytosis	8/309	100/18866	2.386801e-04	3.996423e-03	3.027284e-03	CLIP3/SFRP4/GREM1/CCL19/CCL21/CLU/APOE/C3	8	geneontology_Biological_Process	0.025889968
GO:0006816	GO:0006816	calcium ion transport	18/309	426/18866	2.489358e-04	4.147711e-03	3.141884e-03	PLN/ADRA2A/CASQ2/MYLK/P2RX1/GEM/CCN2/ANXA6/THY1/RAMP1/PDGFRB/SLC24A3/PLPP4/CCL19/GAS6/CCL21/CXCL12/CCL2	18	geneontology_Biological_Process	0.058252427
GO:0034763	GO:0034763	negative regulation of transmembrane transport	9/309	128/18866	2.619038e-04	4.342493e-03	3.289431e-03	PLN/ADRA2A/CASQ2/KCNE4/GEM/TWIST1/RGS2/THBS1/MMP9	9	geneontology_Biological_Process	0.029126214
GO:0061138	GO:0061138	morphogenesis of a branching epithelium	11/309	187/18866	2.693196e-04	4.443773e-03	3.366151e-03	FGF7/SFRP2/GREM1/WNT2/FGFR1/SULF1/FOXF1/CCL11/SFRP1/TGM2/TNC	11	geneontology_Biological_Process	0.035598706
GO:0050819	GO:0050819	negative regulation of coagulation	6/309	55/18866	2.715245e-04	4.458511e-03	3.377315e-03	PDGFRA/C1QTNF1/THBS1/FAP/SERPING1/APOE	6	geneontology_Biological_Process	0.019417476
GO:0034612	GO:0034612	response to tumor necrosis factor	15/309	320/18866	2.740473e-04	4.478302e-03	3.392307e-03	CLIP3/COL1A1/POSTN/GGT5/CCL11/ADAMTS12/SFRP1/AKAP12/CCL19/THBS1/GAS6/CCL21/CHI3L1/CCL2/CCL18	15	geneontology_Biological_Process	0.048543689
GO:0043542	GO:0043542	endothelial cell migration	14/309	286/18866	2.814986e-04	4.552752e-03	3.448702e-03	S100A2/SMOC2/DCN/GREM1/ADGRA2/FGFR1/JCAD/SERPINF1/SPARC/THBS1/FAP/CYP1B1/APOE/PTN	14	geneontology_Biological_Process	0.045307443
GO:0060323	GO:0060323	head morphogenesis	5/309	36/18866	2.836293e-04	4.552752e-03	3.448702e-03	CRISPLD2/COL1A1/PDGFRA/MMP2/TGFB3	5	geneontology_Biological_Process	0.016181230
GO:0030203	GO:0030203	glycosaminoglycan metabolic process	10/309	158/18866	2.839610e-04	4.552752e-03	3.448702e-03	DCN/PRELP/HPSE2/FMOD/LUM/OGN/GPC6/VCAN/BGN/PDGFRB	10	geneontology_Biological_Process	0.032362460
GO:0035051	GO:0035051	cardiocyte differentiation	10/309	158/18866	2.839610e-04	4.552752e-03	3.448702e-03	SGCD/MYH11/HAND2/ACTC1/GREM1/GATA6/PDGFRA/PDGFRB/TWIST1/RGS2	10	geneontology_Biological_Process	0.032362460
GO:0048661	GO:0048661	positive regulation of smooth muscle cell proliferation	8/309	103/18866	2.923434e-04	4.665142e-03	3.533837e-03	IGFBP5/MMP2/PDGFRB/CCN4/THBS1/RBPMS2/TGM2/MMP9	8	geneontology_Biological_Process	0.025889968
GO:0050678	GO:0050678	regulation of epithelial cell proliferation	17/309	395/18866	2.980544e-04	4.734052e-03	3.586036e-03	FGF7/LIMS2/SFRP2/WNT2/FGFR1/SULF1/JCAD/SERPINF1/SPARC/CCL11/SFRP1/TWIST1/THBS1/CXCL12/CCL2/APOE/PTN	17	geneontology_Biological_Process	0.055016181
GO:0060688	GO:0060688	regulation of morphogenesis of a branching structure	6/309	56/18866	2.999741e-04	4.742381e-03	3.592346e-03	FGF7/GREM1/WNT2/FGFR1/SULF1/SFRP1	6	geneontology_Biological_Process	0.019417476
GO:0052548	GO:0052548	regulation of endopeptidase activity	18/309	434/18866	3.115074e-04	4.895991e-03	3.708705e-03	TIMP2/SFRP2/COL6A3/A2M/P2RX1/SERPINF1/CCN2/SPOCK1/CST2/CRYAB/CCN1/THBS1/GAS6/SERPING1/C3/CST1/MMP9/RARRES1	18	geneontology_Biological_Process	0.058252427
GO:0097529	GO:0097529	myeloid leukocyte migration	12/309	222/18866	3.125714e-04	4.895991e-03	3.708705e-03	EMILIN1/RARRES2/GREM1/IL1R1/ROR2/CCL11/CCL19/THBS1/CCL21/CXCL12/CCL2/CCL18	12	geneontology_Biological_Process	0.038834951
GO:0051346	GO:0051346	negative regulation of hydrolase activity	19/309	473/18866	3.182118e-04	4.961476e-03	3.758310e-03	PLN/TIMP2/SFRP2/COL6A3/A2M/SERPINF1/SPOCK1/CCDC8/CST2/CRYAB/RGS2/THBS1/GAS6/SERPING1/C3/PTN/CST1/MMP9/RARRES1	19	geneontology_Biological_Process	0.061488673
GO:0016485	GO:0016485	protein processing	12/309	223/18866	3.256059e-04	5.053581e-03	3.828079e-03	CPXM2/SPON1/COMP/AEBP1/CPXM1/GAS1/CPA3/ADAMTS2/CTSG/C1R/THBS1/CES1	12	geneontology_Biological_Process	0.038834951
GO:0016525	GO:0016525	negative regulation of angiogenesis	11/309	192/18866	3.376944e-04	5.212856e-03	3.948730e-03	DCN/EMILIN1/FBLN5/THBS2/SULF1/ISM1/SERPINF1/SPARC/CREB3L1/THBS1/PTN	11	geneontology_Biological_Process	0.035598706
GO:0001502	GO:0001502	cartilage condensation	4/309	21/18866	3.389353e-04	5.212856e-03	3.948730e-03	CCN2/MGP/ROR2/COL11A1	4	geneontology_Biological_Process	0.012944984
GO:0043687	GO:0043687	post-translational protein modification	16/309	363/18866	3.437133e-04	5.262529e-03	3.986357e-03	FBXL7/MXRA8/SPARCL1/IGFBP5/FBN1/VCAN/FSTL1/CCDC8/CCN1/CHRDL1/FAM20C/GAS6/FN1/APOE/TNC/C3	16	geneontology_Biological_Process	0.051779935
GO:0072001	GO:0072001	renal system development	14/309	292/18866	3.472959e-04	5.293538e-03	4.009846e-03	DCN/ACTA2/GREM1/PDGFRA/FGFR1/SULF1/FOXF1/SERPINF1/FBN1/GLIS2/PDGFRB/SFRP1/UPK3A/MMP9	14	geneontology_Biological_Process	0.045307443
GO:0034446	GO:0034446	substrate adhesion-dependent cell spreading	8/309	106/18866	3.554803e-04	5.394097e-03	4.086019e-03	LIMS2/POSTN/ANTXR1/FERMT2/FN1/MYADM/PDPN/FBLN1	8	geneontology_Biological_Process	0.025889968
GO:0010631	GO:0010631	epithelial cell migration	16/309	365/18866	3.651566e-04	5.516299e-03	4.178587e-03	S100A2/FGF7/SMOC2/DCN/GREM1/ADGRA2/FGFR1/JCAD/SERPINF1/SPARC/THBS1/FAP/CYP1B1/APOE/PTN/MMP9	16	geneontology_Biological_Process	0.051779935
GO:2000181	GO:2000181	negative regulation of blood vessel morphogenesis	11/309	194/18866	3.688615e-04	5.547611e-03	4.202306e-03	DCN/EMILIN1/FBLN5/THBS2/SULF1/ISM1/SERPINF1/SPARC/CREB3L1/THBS1/PTN	11	geneontology_Biological_Process	0.035598706
GO:0001655	GO:0001655	urogenital system development	15/309	330/18866	3.796068e-04	5.684068e-03	4.305672e-03	DCN/ACTA2/GREM1/PDGFRA/FGFR1/SULF1/FOXF1/SERPINF1/FBN1/GLIS2/PDGFRB/SFRP1/TNC/UPK3A/MMP9	15	geneontology_Biological_Process	0.048543689
GO:1901136	GO:1901136	carbohydrate derivative catabolic process	11/309	195/18866	3.853297e-04	5.744455e-03	4.351415e-03	DCN/PRELP/HPSE2/FMOD/LUM/OGN/GPC6/VCAN/BGN/ADAMTS12/CHI3L1	11	geneontology_Biological_Process	0.035598706
GO:0030193	GO:0030193	regulation of blood coagulation	7/309	82/18866	3.929989e-04	5.833202e-03	4.418640e-03	PDGFRA/C1QTNF1/THBS1/FAP/PDPN/SERPING1/APOE	7	geneontology_Biological_Process	0.022653722
GO:0048732	GO:0048732	gland development	18/309	443/18866	3.978671e-04	5.853734e-03	4.434194e-03	FGF7/HAND2/LIMS2/GATA6/WNT2/PDGFRA/FGFR1/SULF1/FOXF1/IGFBP5/SERPINF1/PDGFRB/TGFB3/CCL11/SFRP1/TGM2/TNC/PTN	18	geneontology_Biological_Process	0.058252427
GO:0090132	GO:0090132	epithelium migration	16/309	368/18866	3.994831e-04	5.853734e-03	4.434194e-03	S100A2/FGF7/SMOC2/DCN/GREM1/ADGRA2/FGFR1/JCAD/SERPINF1/SPARC/THBS1/FAP/CYP1B1/APOE/PTN/MMP9	16	geneontology_Biological_Process	0.051779935
GO:0048008	GO:0048008	platelet-derived growth factor receptor signaling pathway	6/309	59/18866	3.995488e-04	5.853734e-03	4.434194e-03	PDGFRA/PDGFRL/APOD/PDGFC/PDGFRB/LOX	6	geneontology_Biological_Process	0.019417476
GO:0045861	GO:0045861	negative regulation of proteolysis	16/309	369/18866	4.115267e-04	5.958466e-03	4.513528e-03	TIMP2/SFRP2/COL6A3/GAS1/A2M/SERPINF1/SPOCK1/CST2/CRYAB/THBS1/GAS6/SERPING1/C3/CST1/MMP9/RARRES1	16	geneontology_Biological_Process	0.051779935
GO:0071356	GO:0071356	cellular response to tumor necrosis factor	14/309	297/18866	4.117871e-04	5.958466e-03	4.513528e-03	CLIP3/COL1A1/POSTN/CCL11/ADAMTS12/SFRP1/AKAP12/CCL19/THBS1/GAS6/CCL21/CHI3L1/CCL2/CCL18	14	geneontology_Biological_Process	0.045307443
GO:0051051	GO:0051051	negative regulation of transport	19/309	483/18866	4.119563e-04	5.958466e-03	4.513528e-03	SFRP4/PLN/ADRA2A/CASQ2/FOXF1/LRRC32/KCNE4/GEM/APOD/SFRP1/MAOB/CRYAB/TWIST1/PKDCC/RGS2/THBS1/INHBA/APOE/MMP9	19	geneontology_Biological_Process	0.061488673
GO:0019730	GO:0019730	antimicrobial humoral response	9/309	137/18866	4.331196e-04	6.238023e-03	4.725292e-03	KRT6A/RARRES2/SPON2/CTSG/PLA2G2A/CLU/JCHAIN/LYZ/CXCL14	9	geneontology_Biological_Process	0.029126214
GO:0036293	GO:0036293	response to decreased oxygen levels	16/309	371/18866	4.365550e-04	6.260972e-03	4.742676e-03	CA9/PTGIS/SOD3/KCNMB1/GATA6/POSTN/MMP2/CCN2/TGFB3/VASN/SFRP1/CRYAB/TWIST1/THBS1/CXCL12/PTN	16	geneontology_Biological_Process	0.051779935
GO:0050886	GO:0050886	endocrine process	7/309	84/18866	4.553826e-04	6.503553e-03	4.926430e-03	FGFR1/CPA3/CTSG/C1QTNF1/SELENOM/INHBA/CES1	7	geneontology_Biological_Process	0.022653722
GO:0030595	GO:0030595	leukocyte chemotaxis	12/309	232/18866	4.651161e-04	6.614769e-03	5.010676e-03	RARRES2/GREM1/CCL11/CCL19/THBS1/GAS6/CCL21/CXCL12/CCL2/PTN/CXCL14/CCL18	12	geneontology_Biological_Process	0.038834951
GO:0040036	GO:0040036	regulation of fibroblast growth factor receptor signaling pathway	5/309	40/18866	4.692857e-04	6.635782e-03	5.026594e-03	SMOC2/SULF1/CREB3L1/FAM20C/THBS1	5	geneontology_Biological_Process	0.016181230
GO:0007162	GO:0007162	negative regulation of cell adhesion	14/309	301/18866	4.704982e-04	6.635782e-03	5.026594e-03	COL1A1/POSTN/LRRC32/APOD/SPOCK1/C1QTNF1/THBS1/CCL21/MYADM/CXCL12/GPNMB/CYP1B1/FBLN1/TNC	14	geneontology_Biological_Process	0.045307443
GO:0018108	GO:0018108	peptidyl-tyrosine phosphorylation	16/309	374/18866	4.765503e-04	6.678722e-03	5.059121e-03	FGF7/DDR2/ADRA2A/SFRP2/GREM1/PDGFRA/FGFR1/ROR2/THY1/PDGFC/PDGFRB/SFRP1/PKDCC/GAS6/CNTN1/EFEMP1	16	geneontology_Biological_Process	0.051779935
GO:0090303	GO:0090303	positive regulation of wound healing	6/309	61/18866	4.790971e-04	6.678722e-03	5.059121e-03	SMOC2/ADRA2A/MYLK/CCN4/THBS1/PDPN	6	geneontology_Biological_Process	0.019417476
GO:0034350	GO:0034350	regulation of glial cell apoptotic process	3/309	10/18866	4.794375e-04	6.678722e-03	5.059121e-03	AKAP12/GAS6/CCL2	3	geneontology_Biological_Process	0.009708738
GO:0048562	GO:0048562	embryonic organ morphogenesis	14/309	302/18866	4.862435e-04	6.734776e-03	5.101581e-03	HAND2/PDGFRA/FGFR1/FOXF1/PRRX1/FBN1/ROR2/MFAP5/TGFB3/CTHRC1/COL11A1/TWIST1/RBPMS2/EFEMP1	14	geneontology_Biological_Process	0.045307443
GO:2000050	GO:2000050	regulation of non-canonical Wnt signaling pathway	4/309	23/18866	4.886912e-04	6.734776e-03	5.101581e-03	SFRP4/DACT1/SFRP2/SFRP1	4	geneontology_Biological_Process	0.012944984
GO:0110110	GO:0110110	positive regulation of animal organ morphogenesis	7/309	85/18866	4.894056e-04	6.734776e-03	5.101581e-03	FGF7/HAND2/GREM1/WNT2/FGFR1/TWIST1/PTN	7	geneontology_Biological_Process	0.022653722
GO:0001763	GO:0001763	morphogenesis of a branching structure	11/309	201/18866	4.976549e-04	6.793289e-03	5.145905e-03	FGF7/SFRP2/GREM1/WNT2/FGFR1/SULF1/FOXF1/CCL11/SFRP1/TGM2/TNC	11	geneontology_Biological_Process	0.035598706
GO:0031099	GO:0031099	regeneration	11/309	201/18866	4.976549e-04	6.793289e-03	5.145905e-03	SOX15/SGCA/POSTN/PRRX1/APOD/THY1/GAS6/CXCL12/NNMT/TNC/PTN	11	geneontology_Biological_Process	0.035598706
GO:0060048	GO:0060048	cardiac muscle contraction	9/309	140/18866	5.073850e-04	6.898406e-03	5.225531e-03	SGCD/PLN/ACTC1/CASQ2/KCNJ8/KCNE4/CCN2/TPM1/RGS2	9	geneontology_Biological_Process	0.029126214
GO:0018212	GO:0018212	peptidyl-tyrosine modification	16/309	377/18866	5.196554e-04	7.037087e-03	5.330582e-03	FGF7/DDR2/ADRA2A/SFRP2/GREM1/PDGFRA/FGFR1/ROR2/THY1/PDGFC/PDGFRB/SFRP1/PKDCC/GAS6/CNTN1/EFEMP1	16	geneontology_Biological_Process	0.051779935
GO:0070527	GO:0070527	platelet aggregation	6/309	62/18866	5.232322e-04	7.057406e-03	5.345973e-03	COMP/MYL9/PDGFRA/C1QTNF1/FN1/PDPN	6	geneontology_Biological_Process	0.019417476
GO:0048286	GO:0048286	lung alveolus development	5/309	41/18866	5.273769e-04	7.085194e-03	5.367023e-03	GATA6/FOXF1/IGFBP5/TGFB3/PKDCC	5	geneontology_Biological_Process	0.016181230
GO:0051893	GO:0051893	regulation of focal adhesion assembly	6/309	63/18866	5.704652e-04	7.603965e-03	5.759991e-03	GREM1/APOD/THY1/COL16A1/SFRP1/THBS1	6	geneontology_Biological_Process	0.019417476
GO:0090109	GO:0090109	regulation of cell-substrate junction assembly	6/309	63/18866	5.704652e-04	7.603965e-03	5.759991e-03	GREM1/APOD/THY1/COL16A1/SFRP1/THBS1	6	geneontology_Biological_Process	0.019417476
GO:0032331	GO:0032331	negative regulation of chondrocyte differentiation	4/309	24/18866	5.789179e-04	7.626907e-03	5.777369e-03	GREM1/ADAMTS12/CCN4/EFEMP1	4	geneontology_Biological_Process	0.012944984
GO:0033622	GO:0033622	integrin activation	4/309	24/18866	5.789179e-04	7.626907e-03	5.777369e-03	FERMT2/COL16A1/FN1/CXCL12	4	geneontology_Biological_Process	0.012944984
GO:0098743	GO:0098743	cell aggregation	4/309	24/18866	5.789179e-04	7.626907e-03	5.777369e-03	CCN2/MGP/ROR2/COL11A1	4	geneontology_Biological_Process	0.012944984
GO:0090279	GO:0090279	regulation of calcium ion import	5/309	42/18866	5.907087e-04	7.752197e-03	5.872276e-03	PLN/PDGFRB/PLPP4/CXCL12/CCL2	5	geneontology_Biological_Process	0.016181230
GO:0032410	GO:0032410	negative regulation of transporter activity	7/309	88/18866	6.037821e-04	7.833036e-03	5.933511e-03	PLN/ADRA2A/CASQ2/KCNE4/GEM/TWIST1/MMP9	7	geneontology_Biological_Process	0.022653722
GO:0050818	GO:0050818	regulation of coagulation	7/309	88/18866	6.037821e-04	7.833036e-03	5.933511e-03	PDGFRA/C1QTNF1/THBS1/FAP/PDPN/SERPING1/APOE	7	geneontology_Biological_Process	0.022653722
GO:0070098	GO:0070098	chemokine-mediated signaling pathway	7/309	88/18866	6.037821e-04	7.833036e-03	5.933511e-03	CCL11/CCL19/CCL21/CXCL12/ACKR1/CCL2/CCL18	7	geneontology_Biological_Process	0.022653722
GO:1901343	GO:1901343	negative regulation of vasculature development	11/309	207/18866	6.361599e-04	8.198880e-03	6.210638e-03	DCN/EMILIN1/FBLN5/THBS2/SULF1/ISM1/SERPINF1/SPARC/CREB3L1/THBS1/PTN	11	geneontology_Biological_Process	0.035598706
GO:0050680	GO:0050680	negative regulation of epithelial cell proliferation	10/309	175/18866	6.368062e-04	8.198880e-03	6.210638e-03	LIMS2/SFRP2/SULF1/SERPINF1/SPARC/SFRP1/THBS1/CCL2/APOE/PTN	10	geneontology_Biological_Process	0.032362460
GO:0002604	GO:0002604	regulation of dendritic cell antigen processing and presentation	3/309	11/18866	6.512502e-04	8.321802e-03	6.303751e-03	CCL19/THBS1/CCL21	3	geneontology_Biological_Process	0.009708738
GO:0032908	GO:0032908	regulation of transforming growth factor beta1 production	3/309	11/18866	6.512502e-04	8.321802e-03	6.303751e-03	LUM/GATA6/THBS1	3	geneontology_Biological_Process	0.009708738
GO:0010470	GO:0010470	regulation of gastrulation	5/309	43/18866	6.595766e-04	8.396633e-03	6.360435e-03	SFRP2/FGFR1/COL5A1/COL5A2/MYADM	5	geneontology_Biological_Process	0.016181230
GO:0002053	GO:0002053	positive regulation of mesenchymal cell proliferation	4/309	25/18866	6.803649e-04	8.596879e-03	6.512121e-03	WNT2/FGFR1/FOXF1/PRRX1	4	geneontology_Biological_Process	0.012944984
GO:0045992	GO:0045992	negative regulation of embryonic development	4/309	25/18866	6.803649e-04	8.596879e-03	6.512121e-03	SFRP2/SULF1/COL5A1/COL5A2	4	geneontology_Biological_Process	0.012944984
GO:0009612	GO:0009612	response to mechanical stimulus	11/309	209/18866	6.889185e-04	8.672719e-03	6.569570e-03	DCN/COL3A1/COL1A1/POSTN/COL11A1/THBS1/CXCL12/CHI3L1/TNC/MMP7/PTN	11	geneontology_Biological_Process	0.035598706
GO:0006941	GO:0006941	striated muscle contraction	10/309	178/18866	7.264007e-04	9.102870e-03	6.895409e-03	SGCD/PLN/ACTC1/CASQ2/KCNJ8/SYNM/KCNE4/CCN2/TPM1/RGS2	10	geneontology_Biological_Process	0.032362460
GO:0008543	GO:0008543	fibroblast growth factor receptor signaling pathway	8/309	118/18866	7.284438e-04	9.102870e-03	6.895409e-03	FGF7/SMOC2/FGFR1/SULF1/CCN2/CREB3L1/FAM20C/THBS1	8	geneontology_Biological_Process	0.025889968
GO:0150116	GO:0150116	regulation of cell-substrate junction organization	6/309	66/18866	7.322390e-04	9.108843e-03	6.899934e-03	GREM1/APOD/THY1/COL16A1/SFRP1/THBS1	6	geneontology_Biological_Process	0.019417476
GO:0032965	GO:0032965	regulation of collagen biosynthetic process	5/309	44/18866	7.342816e-04	9.108843e-03	6.899934e-03	EMILIN1/CCN2/PDGFRB/TGFB3/CREB3L1	5	geneontology_Biological_Process	0.016181230
GO:0046849	GO:0046849	bone remodeling	7/309	91/18866	7.384291e-04	9.126984e-03	6.913675e-03	TMEM119/GREM1/CTSK/TGFB3/CTHRC1/SFRP1/PTN	7	geneontology_Biological_Process	0.022653722
GO:0070555	GO:0070555	response to interleukin-1	11/309	211/18866	7.452684e-04	9.178142e-03	6.952427e-03	PTGIS/IL1R1/CCL11/ADAMTS12/SFRP1/AKAP12/CCL19/CCL21/CHI3L1/CCL2/CCL18	11	geneontology_Biological_Process	0.035598706
GO:0032967	GO:0032967	positive regulation of collagen biosynthetic process	4/309	26/18866	7.937795e-04	9.670453e-03	7.325352e-03	CCN2/PDGFRB/TGFB3/CREB3L1	4	geneontology_Biological_Process	0.012944984
GO:0060343	GO:0060343	trabecula formation	4/309	26/18866	7.937795e-04	9.670453e-03	7.325352e-03	GREM1/COL1A1/MMP2/SFRP1	4	geneontology_Biological_Process	0.012944984
GO:1903010	GO:1903010	regulation of bone development	4/309	26/18866	7.937795e-04	9.670453e-03	7.325352e-03	TMEM119/GREM1/FBN1/LOX	4	geneontology_Biological_Process	0.012944984
GO:0070838	GO:0070838	divalent metal ion transport	18/309	471/18866	8.120924e-04	9.858222e-03	7.467587e-03	PLN/ADRA2A/CASQ2/MYLK/P2RX1/GEM/CCN2/ANXA6/THY1/RAMP1/PDGFRB/SLC24A3/PLPP4/CCL19/GAS6/CCL21/CXCL12/CCL2	18	geneontology_Biological_Process	0.058252427
GO:0001822	GO:0001822	kidney development	13/309	283/18866	8.344242e-04	1.009327e-02	7.645632e-03	DCN/ACTA2/GREM1/PDGFRA/FGFR1/SULF1/SERPINF1/FBN1/GLIS2/PDGFRB/SFRP1/UPK3A/MMP9	13	geneontology_Biological_Process	0.042071197
GO:0001867	GO:0001867	complement activation, lectin pathway	3/309	12/18866	8.578353e-04	1.013034e-02	7.673713e-03	MFAP4/A2M/SERPING1	3	geneontology_Biological_Process	0.009708738
GO:0002002	GO:0002002	regulation of angiotensin levels in blood	3/309	12/18866	8.578353e-04	1.013034e-02	7.673713e-03	CPA3/CTSG/CES1	3	geneontology_Biological_Process	0.009708738
GO:0002003	GO:0002003	angiotensin maturation	3/309	12/18866	8.578353e-04	1.013034e-02	7.673713e-03	CPA3/CTSG/CES1	3	geneontology_Biological_Process	0.009708738
GO:0002468	GO:0002468	dendritic cell antigen processing and presentation	3/309	12/18866	8.578353e-04	1.013034e-02	7.673713e-03	CCL19/THBS1/CCL21	3	geneontology_Biological_Process	0.009708738
GO:0030208	GO:0030208	dermatan sulfate biosynthetic process	3/309	12/18866	8.578353e-04	1.013034e-02	7.673713e-03	DCN/VCAN/BGN	3	geneontology_Biological_Process	0.009708738
GO:0032905	GO:0032905	transforming growth factor beta1 production	3/309	12/18866	8.578353e-04	1.013034e-02	7.673713e-03	LUM/GATA6/THBS1	3	geneontology_Biological_Process	0.009708738
GO:0010812	GO:0010812	negative regulation of cell-substrate adhesion	6/309	68/18866	8.583595e-04	1.013034e-02	7.673713e-03	COL1A1/POSTN/APOD/SPOCK1/THBS1/FBLN1	6	geneontology_Biological_Process	0.019417476
GO:0007015	GO:0007015	actin filament organization	17/309	434/18866	8.613319e-04	1.013034e-02	7.673713e-03	LMOD1/PDLIM3/ELN/SORBS1/SYNPO2/DPYSL3/ACTC1/GAS7/CCN2/TPM1/TGFB3/CCL11/TPM2/SFRP1/CCL21/MYADM/CXCL12	17	geneontology_Biological_Process	0.055016181
GO:0010959	GO:0010959	regulation of metal ion transport	16/309	396/18866	8.782384e-04	1.029356e-02	7.797355e-03	PLN/FXYD6/ADRA2A/KCNMB1/CASQ2/MYLK/P2RX1/KCNE4/GEM/THY1/PDGFRB/FHL1/PLPP4/CXCL12/CNTN1/CCL2	16	geneontology_Biological_Process	0.051779935
GO:0001666	GO:0001666	response to hypoxia	15/309	359/18866	9.033727e-04	1.055177e-02	7.992945e-03	CA9/PTGIS/SOD3/KCNMB1/GATA6/POSTN/MMP2/TGFB3/VASN/SFRP1/CRYAB/TWIST1/THBS1/CXCL12/PTN	15	geneontology_Biological_Process	0.048543689
GO:0006706	GO:0006706	steroid catabolic process	4/309	27/18866	9.199117e-04	1.067160e-02	8.083722e-03	HSD17B6/CYP27A1/HSD11B1/APOE	4	geneontology_Biological_Process	0.012944984
GO:0010714	GO:0010714	positive regulation of collagen metabolic process	4/309	27/18866	9.199117e-04	1.067160e-02	8.083722e-03	CCN2/PDGFRB/TGFB3/CREB3L1	4	geneontology_Biological_Process	0.012944984
GO:0042698	GO:0042698	ovulation cycle	6/309	69/18866	9.273796e-04	1.068530e-02	8.094096e-03	PDGFRA/SERPINF1/TGFB3/INHBA/MMP7/PTN	6	geneontology_Biological_Process	0.019417476
GO:0048662	GO:0048662	negative regulation of smooth muscle cell proliferation	6/309	69/18866	9.273796e-04	1.068530e-02	8.094096e-03	CNN1/OGN/IGFBP5/APOD/TPM1/TGFB3	6	geneontology_Biological_Process	0.019417476
GO:0001936	GO:0001936	regulation of endothelial cell proliferation	10/309	184/18866	9.368744e-04	1.075823e-02	8.149342e-03	WNT2/FGFR1/SULF1/JCAD/SPARC/CCL11/THBS1/CXCL12/CCL2/APOE	10	geneontology_Biological_Process	0.032362460
GO:0030048	GO:0030048	actin filament-based movement	9/309	153/18866	9.599955e-04	1.091844e-02	8.270700e-03	SGCD/PLN/DES/ACTC1/KCNJ8/KCNE4/TPM1/TPM2/PDPN	9	geneontology_Biological_Process	0.029126214
GO:0045834	GO:0045834	positive regulation of lipid metabolic process	9/309	153/18866	9.599955e-04	1.091844e-02	8.270700e-03	SORBS1/PDGFRA/PDGFRB/TWIST1/CCN1/CCL19/CCL21/APOE/CES1	9	geneontology_Biological_Process	0.029126214
GO:0072511	GO:0072511	divalent inorganic cation transport	18/309	478/18866	9.604629e-04	1.091844e-02	8.270700e-03	PLN/ADRA2A/CASQ2/MYLK/P2RX1/GEM/CCN2/ANXA6/THY1/RAMP1/PDGFRB/SLC24A3/PLPP4/CCL19/GAS6/CCL21/CXCL12/CCL2	18	geneontology_Biological_Process	0.058252427
GO:0051896	GO:0051896	regulation of protein kinase B signaling	12/309	253/18866	9.956814e-04	1.128107e-02	8.545392e-03	FGF7/PDGFRA/FGFR1/IGFBP5/PDGFRB/RCN3/C1QTNF1/CCL19/THBS1/GAS6/CCL21/CHI3L1	12	geneontology_Biological_Process	0.038834951
GO:0008217	GO:0008217	regulation of blood pressure	10/309	187/18866	1.059506e-03	1.190970e-02	9.021581e-03	ACTA2/COL1A2/POSTN/P2RX1/CPA3/TPM1/CTSG/GAS6/PTGS1/CES1	10	geneontology_Biological_Process	0.032362460
GO:0018146	GO:0018146	keratan sulfate biosynthetic process	4/309	28/18866	1.059513e-03	1.190970e-02	9.021581e-03	PRELP/FMOD/LUM/OGN	4	geneontology_Biological_Process	0.012944984
GO:0001952	GO:0001952	regulation of cell-matrix adhesion	8/309	125/18866	1.061677e-03	1.190970e-02	9.021581e-03	GREM1/POSTN/APOD/THY1/COL16A1/SFRP1/THBS1/CCL21	8	geneontology_Biological_Process	0.025889968
GO:0060324	GO:0060324	face development	5/309	48/18866	1.097667e-03	1.215820e-02	9.209818e-03	CRISPLD2/COL1A1/PDGFRA/MMP2/TGFB3	5	geneontology_Biological_Process	0.016181230
GO:0008360	GO:0008360	regulation of cell shape	9/309	156/18866	1.100950e-03	1.215820e-02	9.209818e-03	ITGA7/FERMT2/TPM1/CCL11/PALM/FN1/PDPN/CCL2/PTN	9	geneontology_Biological_Process	0.029126214
GO:1901861	GO:1901861	regulation of muscle tissue development	9/309	156/18866	1.100950e-03	1.215820e-02	9.209818e-03	SOX15/GREM1/GATA6/WNT2/FGFR1/IGFBP5/TWIST1/RGS2/LOX	9	geneontology_Biological_Process	0.029126214
GO:0019336	GO:0019336	phenol-containing compound catabolic process	3/309	13/18866	1.101714e-03	1.215820e-02	9.209818e-03	MOXD1/MAOB/DIO2	3	geneontology_Biological_Process	0.009708738
GO:0030205	GO:0030205	dermatan sulfate metabolic process	3/309	13/18866	1.101714e-03	1.215820e-02	9.209818e-03	DCN/VCAN/BGN	3	geneontology_Biological_Process	0.009708738
GO:0055007	GO:0055007	cardiac muscle cell differentiation	8/309	126/18866	1.117875e-03	1.229663e-02	9.314673e-03	SGCD/MYH11/ACTC1/GREM1/GATA6/PDGFRA/PDGFRB/RGS2	8	geneontology_Biological_Process	0.025889968
GO:0017015	GO:0017015	regulation of transforming growth factor beta receptor signaling pathway	8/309	127/18866	1.176423e-03	1.287259e-02	9.750967e-03	EMILIN1/ASPN/FBN1/TGFB3/VASN/HTRA3/THBS1/LOX	8	geneontology_Biological_Process	0.025889968
GO:0003007	GO:0003007	heart morphogenesis	12/309	258/18866	1.177810e-03	1.287259e-02	9.750967e-03	ELN/HAND2/SFRP2/ACTC1/GATA6/WNT2/FOXF1/COL5A1/TPM1/COL11A1/TWIST1/CCN1	12	geneontology_Biological_Process	0.038834951
GO:0010171	GO:0010171	body morphogenesis	5/309	49/18866	1.206244e-03	1.313416e-02	9.949104e-03	CRISPLD2/COL1A1/PDGFRA/MMP2/TGFB3	5	geneontology_Biological_Process	0.016181230
GO:0019835	GO:0019835	cytolysis	4/309	29/18866	1.213335e-03	1.313416e-02	9.949104e-03	KRT6A/C7/PLA2G2A/LYZ	4	geneontology_Biological_Process	0.012944984
GO:0050901	GO:0050901	leukocyte tethering or rolling	4/309	29/18866	1.213335e-03	1.313416e-02	9.949104e-03	VCAM1/CCL21/CXCL12/SELL	4	geneontology_Biological_Process	0.012944984
GO:0043010	GO:0043010	camera-type eye development	14/309	332/18866	1.217609e-03	1.313858e-02	9.952453e-03	COL8A1/WNT2/PDGFRA/SERPINF1/COL8A2/FBN1/THY1/PDGFRB/CRYAB/TWIST1/CYP1B1/EFEMP1/INHBA/PTN	14	geneontology_Biological_Process	0.045307443
GO:0035265	GO:0035265	organ growth	10/309	191/18866	1.243151e-03	1.337174e-02	1.012907e-02	FGF7/COMP/DDR2/FBLN5/GATA6/WNT2/FGFR1/ANXA6/PDGFRB/RGS2	10	geneontology_Biological_Process	0.032362460
GO:1903844	GO:1903844	regulation of cellular response to transforming growth factor beta stimulus	8/309	129/18866	1.300850e-03	1.391950e-02	1.054400e-02	EMILIN1/ASPN/FBN1/TGFB3/VASN/HTRA3/THBS1/LOX	8	geneontology_Biological_Process	0.025889968
GO:0044706	GO:0044706	multi-multicellular organism process	11/309	226/18866	1.302266e-03	1.391950e-02	1.054400e-02	PTGIS/P2RX1/IGFBP5/MMP2/COL16A1/TGFB3/RGS2/FBLN1/MMP7/PTN/MMP9	11	geneontology_Biological_Process	0.035598706
GO:0051491	GO:0051491	positive regulation of filopodium assembly	4/309	30/18866	1.382128e-03	1.453237e-02	1.100824e-02	DPYSL3/TGFB3/PALM/CCL21	4	geneontology_Biological_Process	0.012944984
GO:1900746	GO:1900746	regulation of vascular endothelial growth factor signaling pathway	4/309	30/18866	1.382128e-03	1.453237e-02	1.100824e-02	SMOC2/DCN/ADGRA2/JCAD	4	geneontology_Biological_Process	0.012944984
GO:0030207	GO:0030207	chondroitin sulfate catabolic process	3/309	14/18866	1.385256e-03	1.453237e-02	1.100824e-02	DCN/VCAN/BGN	3	geneontology_Biological_Process	0.009708738
GO:0035791	GO:0035791	platelet-derived growth factor receptor-beta signaling pathway	3/309	14/18866	1.385256e-03	1.453237e-02	1.100824e-02	PDGFRL/PDGFRB/LOX	3	geneontology_Biological_Process	0.009708738
GO:1902430	GO:1902430	negative regulation of amyloid-beta formation	3/309	14/18866	1.385256e-03	1.453237e-02	1.100824e-02	SPON1/CLU/APOE	3	geneontology_Biological_Process	0.009708738
GO:1903054	GO:1903054	negative regulation of extracellular matrix organization	3/309	14/18866	1.385256e-03	1.453237e-02	1.100824e-02	EMILIN1/ANTXR1/FAP	3	geneontology_Biological_Process	0.009708738
GO:0003206	GO:0003206	cardiac chamber morphogenesis	8/309	131/18866	1.435531e-03	1.501344e-02	1.137266e-02	HAND2/SFRP2/GATA6/WNT2/FOXF1/TPM1/COL11A1/CCN1	8	geneontology_Biological_Process	0.025889968
GO:0043277	GO:0043277	apoptotic cell clearance	5/309	51/18866	1.446951e-03	1.508646e-02	1.142797e-02	THBS1/GAS6/TGM2/CCL2/C3	5	geneontology_Biological_Process	0.016181230
GO:0007565	GO:0007565	female pregnancy	10/309	196/18866	1.508401e-03	1.567907e-02	1.187687e-02	PTGIS/IGFBP5/MMP2/COL16A1/TGFB3/RGS2/FBLN1/MMP7/PTN/MMP9	10	geneontology_Biological_Process	0.032362460
GO:0060415	GO:0060415	muscle tissue morphogenesis	6/309	76/18866	1.537508e-03	1.590604e-02	1.204880e-02	COL3A1/ACTC1/WNT2/MYLK/TPM1/COL11A1	6	geneontology_Biological_Process	0.019417476
GO:0006979	GO:0006979	response to oxidative stress	17/309	458/18866	1.539596e-03	1.590604e-02	1.204880e-02	SOD3/FBLN5/MSRB3/COL1A1/PDGFRA/MMP2/APOD/TPM1/PXDN/PDGFRB/CRYAB/CCL19/CYP1B1/PTGS1/SCARA3/APOE/MMP9	17	geneontology_Biological_Process	0.055016181
GO:0022604	GO:0022604	regulation of cell morphogenesis	18/309	499/18866	1.552215e-03	1.598782e-02	1.211075e-02	LIMS2/POSTN/SPARC/DPYSL2/ITGA7/FERMT2/THY1/TPM1/CCL11/PALM/FN1/MYADM/CXCL12/PDPN/CCL2/FBLN1/APOE/PTN	18	geneontology_Biological_Process	0.058252427
GO:0098868	GO:0098868	bone growth	4/309	31/18866	1.566639e-03	1.608763e-02	1.218635e-02	COMP/DDR2/FBLN5/ANXA6	4	geneontology_Biological_Process	0.012944984
GO:0032413	GO:0032413	negative regulation of ion transmembrane transporter activity	6/309	77/18866	1.644918e-03	1.684059e-02	1.275672e-02	PLN/ADRA2A/CASQ2/KCNE4/GEM/MMP9	6	geneontology_Biological_Process	0.019417476
GO:0045995	GO:0045995	regulation of embryonic development	8/309	134/18866	1.658071e-03	1.692428e-02	1.282011e-02	SFRP2/WNT2/FGFR1/SULF1/COL5A1/COL5A2/SFRP1/MYADM	8	geneontology_Biological_Process	0.025889968
GO:0001935	GO:0001935	endothelial cell proliferation	10/309	199/18866	1.688460e-03	1.705725e-02	1.292084e-02	WNT2/FGFR1/SULF1/JCAD/SPARC/CCL11/THBS1/CXCL12/CCL2/APOE	10	geneontology_Biological_Process	0.032362460
GO:0010763	GO:0010763	positive regulation of fibroblast migration	3/309	15/18866	1.710686e-03	1.705725e-02	1.292084e-02	DDR2/AKAP12/THBS1	3	geneontology_Biological_Process	0.009708738
GO:0034349	GO:0034349	glial cell apoptotic process	3/309	15/18866	1.710686e-03	1.705725e-02	1.292084e-02	AKAP12/GAS6/CCL2	3	geneontology_Biological_Process	0.009708738
GO:0038065	GO:0038065	collagen-activated signaling pathway	3/309	15/18866	1.710686e-03	1.705725e-02	1.292084e-02	DDR2/ITGA11/COL1A1	3	geneontology_Biological_Process	0.009708738
GO:0050651	GO:0050651	dermatan sulfate proteoglycan biosynthetic process	3/309	15/18866	1.710686e-03	1.705725e-02	1.292084e-02	DCN/VCAN/BGN	3	geneontology_Biological_Process	0.009708738
GO:0090177	GO:0090177	establishment of planar polarity involved in neural tube closure	3/309	15/18866	1.710686e-03	1.705725e-02	1.292084e-02	SFRP2/CTHRC1/SFRP1	3	geneontology_Biological_Process	0.009708738
GO:2000095	GO:2000095	regulation of Wnt signaling pathway, planar cell polarity pathway	3/309	15/18866	1.710686e-03	1.705725e-02	1.292084e-02	DACT1/SFRP2/SFRP1	3	geneontology_Biological_Process	0.009708738
GO:0001701	GO:0001701	in utero embryonic development	15/309	383/18866	1.713403e-03	1.705725e-02	1.292084e-02	SOX15/HAND2/GATA6/WNT2/PDGFRA/FGFR1/FOXF1/TPM1/PDGFRB/TGFB3/PLPP4/TWIST1/CCN1/HOPX/STMN3	15	geneontology_Biological_Process	0.048543689
GO:0097305	GO:0097305	response to alcohol	11/309	234/18866	1.717235e-03	1.705725e-02	1.292084e-02	KCNMB1/ACTC1/SPARC/SFRP1/MAOB/CCL19/RGS2/CCL21/INHBA/CES1/TNC	11	geneontology_Biological_Process	0.035598706
GO:1900024	GO:1900024	regulation of substrate adhesion-dependent cell spreading	5/309	53/18866	1.721282e-03	1.705725e-02	1.292084e-02	LIMS2/POSTN/MYADM/PDPN/FBLN1	5	geneontology_Biological_Process	0.016181230
GO:0061045	GO:0061045	negative regulation of wound healing	6/309	78/18866	1.757934e-03	1.736447e-02	1.315356e-02	PDGFRA/C1QTNF1/THBS1/FAP/SERPING1/APOE	6	geneontology_Biological_Process	0.019417476
GO:0002063	GO:0002063	chondrocyte development	4/309	32/18866	1.767611e-03	1.736447e-02	1.315356e-02	COMP/SFRP2/SULF1/COL11A1	4	geneontology_Biological_Process	0.012944984
GO:0034694	GO:0034694	response to prostaglandin	4/309	32/18866	1.767611e-03	1.736447e-02	1.315356e-02	SFRP1/CCL19/CCL21/TNC	4	geneontology_Biological_Process	0.012944984
GO:0002691	GO:0002691	regulation of cellular extravasation	4/309	33/18866	1.985781e-03	1.934003e-02	1.465004e-02	IL1R1/THY1/CCL21/CXCL12	4	geneontology_Biological_Process	0.012944984
GO:0042339	GO:0042339	keratan sulfate metabolic process	4/309	33/18866	1.985781e-03	1.934003e-02	1.465004e-02	PRELP/FMOD/LUM/OGN	4	geneontology_Biological_Process	0.012944984
GO:0043552	GO:0043552	positive regulation of phosphatidylinositol 3-kinase activity	4/309	33/18866	1.985781e-03	1.934003e-02	1.465004e-02	PDGFRA/PDGFRB/CCL19/CCL21	4	geneontology_Biological_Process	0.012944984
GO:0007584	GO:0007584	response to nutrient	9/309	171/18866	2.078053e-03	2.008584e-02	1.521499e-02	SFRP2/COL1A1/POSTN/SPARC/SFRP1/GAS6/FOLR2/TNC/PTN	9	geneontology_Biological_Process	0.029126214
GO:0010934	GO:0010934	macrophage cytokine production	3/309	16/18866	2.080087e-03	2.008584e-02	1.521499e-02	TGFB3/SPON2/GAS6	3	geneontology_Biological_Process	0.009708738
GO:0050655	GO:0050655	dermatan sulfate proteoglycan metabolic process	3/309	16/18866	2.080087e-03	2.008584e-02	1.521499e-02	DCN/VCAN/BGN	3	geneontology_Biological_Process	0.009708738
GO:0034329	GO:0034329	cell junction assembly	16/309	434/18866	2.245747e-03	2.162406e-02	1.638019e-02	CDH11/SORBS1/TNS1/LIMS2/GREM1/THBS2/FLNC/GPC6/APOD/FERMT2/SYNDIG1/THY1/COL16A1/SFRP1/THBS1/FN1	16	geneontology_Biological_Process	0.051779935
GO:0032355	GO:0032355	response to estradiol	8/309	141/18866	2.283935e-03	2.192964e-02	1.661167e-02	COL1A1/POSTN/CCN2/GGT5/PDGFRB/SFRP1/CRYAB/PTN	8	geneontology_Biological_Process	0.025889968
GO:1902905	GO:1902905	positive regulation of supramolecular fiber organization	10/309	208/18866	2.335503e-03	2.236162e-02	1.693889e-02	LMOD1/SYNPO2/CCN2/TPM1/TGFB3/CCL11/SFRP1/CCL21/CLU/APOE	10	geneontology_Biological_Process	0.032362460
GO:1905517	GO:1905517	macrophage migration	5/309	57/18866	2.381643e-03	2.273934e-02	1.722501e-02	EMILIN1/RARRES2/ROR2/THBS1/CCL2	5	geneontology_Biological_Process	0.016181230
GO:0048644	GO:0048644	muscle organ morphogenesis	6/309	83/18866	2.413717e-03	2.290302e-02	1.734900e-02	COL3A1/ACTC1/WNT2/MYLK/TPM1/COL11A1	6	geneontology_Biological_Process	0.019417476
GO:0055013	GO:0055013	cardiac muscle cell development	6/309	83/18866	2.413717e-03	2.290302e-02	1.734900e-02	SGCD/MYH11/ACTC1/PDGFRA/PDGFRB/RGS2	6	geneontology_Biological_Process	0.019417476
GO:0042493	GO:0042493	response to drug	15/309	397/18866	2.419001e-03	2.290302e-02	1.734900e-02	CA9/TIMP2/SFRP2/ACTC1/GATA6/COL1A1/APOD/SFRP1/MAOB/THBS1/GAS6/LOX/NNMT/INHBA/PTN	15	geneontology_Biological_Process	0.048543689
GO:0007435	GO:0007435	salivary gland morphogenesis	4/309	35/18866	2.476638e-03	2.304860e-02	1.745928e-02	FGF7/FGFR1/TGFB3/TGM2	4	geneontology_Biological_Process	0.012944984
GO:0048333	GO:0048333	mesodermal cell differentiation	4/309	35/18866	2.476638e-03	2.304860e-02	1.745928e-02	SFRP2/FGFR1/FOXF1/INHBA	4	geneontology_Biological_Process	0.012944984
GO:0110111	GO:0110111	negative regulation of animal organ morphogenesis	4/309	35/18866	2.476638e-03	2.304860e-02	1.745928e-02	LIMS2/GREM1/SULF1/ASPN	4	geneontology_Biological_Process	0.012944984
GO:1901020	GO:1901020	negative regulation of calcium ion transmembrane transporter activity	4/309	35/18866	2.476638e-03	2.304860e-02	1.745928e-02	PLN/ADRA2A/CASQ2/GEM	4	geneontology_Biological_Process	0.012944984
GO:0010715	GO:0010715	regulation of extracellular matrix disassembly	3/309	17/18866	2.495406e-03	2.304860e-02	1.745928e-02	DDR2/FAP/PDPN	3	geneontology_Biological_Process	0.009708738
GO:0042249	GO:0042249	establishment of planar polarity of embryonic epithelium	3/309	17/18866	2.495406e-03	2.304860e-02	1.745928e-02	SFRP2/CTHRC1/SFRP1	3	geneontology_Biological_Process	0.009708738
GO:0046851	GO:0046851	negative regulation of bone remodeling	3/309	17/18866	2.495406e-03	2.304860e-02	1.745928e-02	TMEM119/GREM1/SFRP1	3	geneontology_Biological_Process	0.009708738
GO:1902992	GO:1902992	negative regulation of amyloid precursor protein catabolic process	3/309	17/18866	2.495406e-03	2.304860e-02	1.745928e-02	SPON1/CLU/APOE	3	geneontology_Biological_Process	0.009708738
GO:1904948	GO:1904948	midbrain dopaminergic neuron differentiation	3/309	17/18866	2.495406e-03	2.304860e-02	1.745928e-02	SFRP2/WNT2/SFRP1	3	geneontology_Biological_Process	0.009708738
GO:0002573	GO:0002573	myeloid leukocyte differentiation	10/309	210/18866	2.503327e-03	2.305910e-02	1.746723e-02	TSPAN2/FBN1/ROR2/LRRC17/SFRP1/CCN4/FAM20C/CCL19/INHBA/MMP9	10	geneontology_Biological_Process	0.032362460
GO:0030279	GO:0030279	negative regulation of ossification	6/309	84/18866	2.564358e-03	2.355744e-02	1.784472e-02	HAND2/GREM1/IGFBP5/TWIST2/SFRP1/TWIST1	6	geneontology_Biological_Process	0.019417476
GO:1903510	GO:1903510	mucopolysaccharide metabolic process	7/309	113/18866	2.599108e-03	2.381232e-02	1.803779e-02	DCN/PRELP/FMOD/LUM/OGN/VCAN/BGN	7	geneontology_Biological_Process	0.022653722
GO:0032092	GO:0032092	positive regulation of protein binding	6/309	85/18866	2.721950e-03	2.487072e-02	1.883953e-02	SPON1/DACT1/RAMP1/CTHRC1/APOE/MMP9	6	geneontology_Biological_Process	0.019417476
GO:0010543	GO:0010543	regulation of platelet activation	4/309	36/18866	2.750764e-03	2.493766e-02	1.889023e-02	PDGFRA/C1QTNF1/PDPN/APOE	4	geneontology_Biological_Process	0.012944984
GO:0071634	GO:0071634	regulation of transforming growth factor beta production	4/309	36/18866	2.750764e-03	2.493766e-02	1.889023e-02	LUM/GATA6/LRRC32/THBS1	4	geneontology_Biological_Process	0.012944984
GO:0048608	GO:0048608	reproductive structure development	16/309	443/18866	2.751286e-03	2.493766e-02	1.889023e-02	SOX15/DCN/PTGIS/SFRP2/GATA6/WNT2/PDGFRA/SULF1/SERPINF1/ROR2/PDGFRB/SFRP1/CCN1/INHBA/TNC/PTN	16	geneontology_Biological_Process	0.051779935
GO:0031102	GO:0031102	neuron projection regeneration	5/309	59/18866	2.773153e-03	2.506901e-02	1.898973e-02	PRRX1/APOD/THY1/TNC/PTN	5	geneontology_Biological_Process	0.016181230
GO:0060047	GO:0060047	heart contraction	12/309	287/18866	2.861273e-03	2.579306e-02	1.953820e-02	SGCD/PLN/HSPB7/DES/FXYD6/ACTC1/CASQ2/KCNJ8/KCNE4/CCN2/TPM1/RGS2	12	geneontology_Biological_Process	0.038834951
GO:0030449	GO:0030449	regulation of complement activation	7/309	115/18866	2.868425e-03	2.579306e-02	1.953820e-02	A2M/C7/C1R/C1S/CLU/SERPING1/C3	7	geneontology_Biological_Process	0.022653722
GO:0034109	GO:0034109	homotypic cell-cell adhesion	6/309	86/18866	2.886689e-03	2.588880e-02	1.961072e-02	COMP/MYL9/PDGFRA/C1QTNF1/FN1/PDPN	6	geneontology_Biological_Process	0.019417476
GO:0032970	GO:0032970	regulation of actin filament-based process	15/309	405/18866	2.920459e-03	2.611897e-02	1.978508e-02	LMOD1/PLN/ELN/SYNPO2/PDGFRA/CCN2/TPM1/PDGFRB/TGFB3/CCL11/SFRP1/CCL21/MYADM/CXCL12/PDPN	15	geneontology_Biological_Process	0.048543689
GO:0072593	GO:0072593	reactive oxygen species metabolic process	12/309	288/18866	2.943093e-03	2.611897e-02	1.978508e-02	PTGIS/SOD3/FBLN5/CCN2/PXDN/PDGFRB/MAOB/CRYAB/CCN1/THBS1/CYP1B1/CLU	12	geneontology_Biological_Process	0.038834951
GO:0048557	GO:0048557	embryonic digestive tract morphogenesis	3/309	18/18866	2.958460e-03	2.611897e-02	1.978508e-02	PDGFRA/FOXF1/RBPMS2	3	geneontology_Biological_Process	0.009708738
GO:0060977	GO:0060977	coronary vasculature morphogenesis	3/309	18/18866	2.958460e-03	2.611897e-02	1.978508e-02	SGCD/HAND2/PDGFRB	3	geneontology_Biological_Process	0.009708738
GO:0061298	GO:0061298	retina vasculature development in camera-type eye	3/309	18/18866	2.958460e-03	2.611897e-02	1.978508e-02	PDGFRA/PDGFRB/CYP1B1	3	geneontology_Biological_Process	0.009708738
GO:1990000	GO:1990000	amyloid fibril formation	3/309	18/18866	2.958460e-03	2.611897e-02	1.978508e-02	CRYAB/CLU/APOE	3	geneontology_Biological_Process	0.009708738
GO:0048747	GO:0048747	muscle fiber development	5/309	60/18866	2.985447e-03	2.628895e-02	1.991383e-02	SGCD/COMP/MYH11/FLNC/LOX	5	geneontology_Biological_Process	0.016181230
GO:0061458	GO:0061458	reproductive system development	16/309	447/18866	3.004517e-03	2.632096e-02	1.993808e-02	SOX15/DCN/PTGIS/SFRP2/GATA6/WNT2/PDGFRA/SULF1/SERPINF1/ROR2/PDGFRB/SFRP1/CCN1/INHBA/TNC/PTN	16	geneontology_Biological_Process	0.051779935
GO:0048048	GO:0048048	embryonic eye morphogenesis	4/309	37/18866	3.044967e-03	2.632096e-02	1.993808e-02	FBN1/MFAP5/TWIST1/EFEMP1	4	geneontology_Biological_Process	0.012944984
GO:0060428	GO:0060428	lung epithelium development	4/309	37/18866	3.044967e-03	2.632096e-02	1.993808e-02	FGF7/GATA6/WNT2/RCN3	4	geneontology_Biological_Process	0.012944984
GO:0090218	GO:0090218	positive regulation of lipid kinase activity	4/309	37/18866	3.044967e-03	2.632096e-02	1.993808e-02	PDGFRA/PDGFRB/CCL19/CCL21	4	geneontology_Biological_Process	0.012944984
GO:0048736	GO:0048736	appendage development	9/309	181/18866	3.046322e-03	2.632096e-02	1.993808e-02	COMP/HAND2/SFRP2/GREM1/FGFR1/PRRX1/ROR2/TWIST1/PKDCC	9	geneontology_Biological_Process	0.029126214
GO:0060173	GO:0060173	limb development	9/309	181/18866	3.046322e-03	2.632096e-02	1.993808e-02	COMP/HAND2/SFRP2/GREM1/FGFR1/PRRX1/ROR2/TWIST1/PKDCC	9	geneontology_Biological_Process	0.029126214
GO:0030512	GO:0030512	negative regulation of transforming growth factor beta receptor signaling pathway	6/309	87/18866	3.058776e-03	2.632096e-02	1.993808e-02	EMILIN1/ASPN/FBN1/TGFB3/VASN/HTRA3	6	geneontology_Biological_Process	0.019417476
GO:1904705	GO:1904705	regulation of vascular associated smooth muscle cell proliferation	6/309	87/18866	3.058776e-03	2.632096e-02	1.993808e-02	CNN1/IGFBP5/MMP2/TPM1/TGFB3/MMP9	6	geneontology_Biological_Process	0.019417476
GO:1990874	GO:1990874	vascular associated smooth muscle cell proliferation	6/309	87/18866	3.058776e-03	2.632096e-02	1.993808e-02	CNN1/IGFBP5/MMP2/TPM1/TGFB3/MMP9	6	geneontology_Biological_Process	0.019417476
GO:0016049	GO:0016049	cell growth	17/309	490/18866	3.102094e-03	2.662631e-02	2.016938e-02	DACT3/FBLN5/SFRP2/GREM1/POSTN/IGFBP5/DPYSL2/SPOCK1/FHL1/NDN/SFRP1/CRYAB/RGS2/FN1/CXCL12/INHBA/APOE	17	geneontology_Biological_Process	0.055016181
GO:0051924	GO:0051924	regulation of calcium ion transport	11/309	253/18866	3.145201e-03	2.692831e-02	2.039815e-02	PLN/ADRA2A/CASQ2/MYLK/P2RX1/GEM/THY1/PDGFRB/PLPP4/CXCL12/CCL2	11	geneontology_Biological_Process	0.035598706
GO:0014068	GO:0014068	positive regulation of phosphatidylinositol 3-kinase signaling	6/309	88/18866	3.238409e-03	2.765667e-02	2.094988e-02	DCN/PDGFRA/FGFR1/ROR2/PDGFC/PDGFRB	6	geneontology_Biological_Process	0.019417476
GO:0030177	GO:0030177	positive regulation of Wnt signaling pathway	9/309	183/18866	3.276931e-03	2.791551e-02	2.114595e-02	SFRP4/DACT1/SFRP2/ADGRA2/COL1A1/SULF1/ROR2/SFRP1/CCN4	9	geneontology_Biological_Process	0.029126214
GO:0035107	GO:0035107	appendage morphogenesis	8/309	150/18866	3.345467e-03	2.826843e-02	2.141329e-02	HAND2/SFRP2/GREM1/FGFR1/PRRX1/ROR2/TWIST1/PKDCC	8	geneontology_Biological_Process	0.025889968
GO:0035108	GO:0035108	limb morphogenesis	8/309	150/18866	3.345467e-03	2.826843e-02	2.141329e-02	HAND2/SFRP2/GREM1/FGFR1/PRRX1/ROR2/TWIST1/PKDCC	8	geneontology_Biological_Process	0.025889968
GO:0097530	GO:0097530	granulocyte migration	8/309	150/18866	3.345467e-03	2.826843e-02	2.141329e-02	RARRES2/IL1R1/CCL11/CCL19/THBS1/CCL21/CCL2/CCL18	8	geneontology_Biological_Process	0.025889968
GO:0003156	GO:0003156	regulation of animal organ formation	4/309	38/18866	3.359943e-03	2.826843e-02	2.141329e-02	HAND2/WNT2/FGFR1/SULF1	4	geneontology_Biological_Process	0.012944984
GO:0071604	GO:0071604	transforming growth factor beta production	4/309	38/18866	3.359943e-03	2.826843e-02	2.141329e-02	LUM/GATA6/LRRC32/THBS1	4	geneontology_Biological_Process	0.012944984
GO:0051604	GO:0051604	protein maturation	12/309	293/18866	3.381172e-03	2.837680e-02	2.149538e-02	CPXM2/SPON1/COMP/AEBP1/CPXM1/GAS1/CPA3/ADAMTS2/CTSG/C1R/THBS1/CES1	12	geneontology_Biological_Process	0.038834951
GO:0090090	GO:0090090	negative regulation of canonical Wnt signaling pathway	9/309	184/18866	3.397277e-03	2.842823e-02	2.153434e-02	DACT3/SFRP4/DACT1/SFRP2/GREM1/ROR2/CTHRC1/SFRP1/APOE	9	geneontology_Biological_Process	0.029126214
GO:0055006	GO:0055006	cardiac cell development	6/309	89/18866	3.425791e-03	2.842823e-02	2.153434e-02	SGCD/MYH11/ACTC1/PDGFRA/PDGFRB/RGS2	6	geneontology_Biological_Process	0.019417476
GO:1903845	GO:1903845	negative regulation of cellular response to transforming growth factor beta stimulus	6/309	89/18866	3.425791e-03	2.842823e-02	2.153434e-02	EMILIN1/ASPN/FBN1/TGFB3/VASN/HTRA3	6	geneontology_Biological_Process	0.019417476
GO:0032233	GO:0032233	positive regulation of actin filament bundle assembly	5/309	62/18866	3.444842e-03	2.842823e-02	2.153434e-02	SYNPO2/CCN2/TPM1/TGFB3/SFRP1	5	geneontology_Biological_Process	0.016181230
GO:0001991	GO:0001991	regulation of systemic arterial blood pressure by circulatory renin-angiotensin	3/309	19/18866	3.470938e-03	2.842823e-02	2.153434e-02	CPA3/CTSG/CES1	3	geneontology_Biological_Process	0.009708738
GO:0010544	GO:0010544	negative regulation of platelet activation	3/309	19/18866	3.470938e-03	2.842823e-02	2.153434e-02	PDGFRA/C1QTNF1/APOE	3	geneontology_Biological_Process	0.009708738
GO:0035988	GO:0035988	chondrocyte proliferation	3/309	19/18866	3.470938e-03	2.842823e-02	2.153434e-02	COMP/DDR2/CCN2	3	geneontology_Biological_Process	0.009708738
GO:0048245	GO:0048245	eosinophil chemotaxis	3/309	19/18866	3.470938e-03	2.842823e-02	2.153434e-02	CCL11/CCL21/CCL2	3	geneontology_Biological_Process	0.009708738
GO:0055003	GO:0055003	cardiac myofibril assembly	3/309	19/18866	3.470938e-03	2.842823e-02	2.153434e-02	ACTC1/PDGFRA/PDGFRB	3	geneontology_Biological_Process	0.009708738
GO:0060973	GO:0060973	cell migration involved in heart development	3/309	19/18866	3.470938e-03	2.842823e-02	2.153434e-02	HAND2/PDGFRB/TWIST1	3	geneontology_Biological_Process	0.009708738
GO:0006029	GO:0006029	proteoglycan metabolic process	6/309	90/18866	3.621123e-03	2.958701e-02	2.241211e-02	DCN/SULF1/VCAN/BGN/ADAMTS12/COL11A1	6	geneontology_Biological_Process	0.019417476
GO:0007431	GO:0007431	salivary gland development	4/309	39/18866	3.696377e-03	2.998565e-02	2.271408e-02	FGF7/FGFR1/TGFB3/TGM2	4	geneontology_Biological_Process	0.012944984
GO:0030049	GO:0030049	muscle filament sliding	4/309	39/18866	3.696377e-03	2.998565e-02	2.271408e-02	DES/ACTC1/TPM1/TPM2	4	geneontology_Biological_Process	0.012944984
GO:0033275	GO:0033275	actin-myosin filament sliding	4/309	39/18866	3.696377e-03	2.998565e-02	2.271408e-02	DES/ACTC1/TPM1/TPM2	4	geneontology_Biological_Process	0.012944984
GO:0003015	GO:0003015	heart process	12/309	297/18866	3.768360e-03	3.046539e-02	2.307748e-02	SGCD/PLN/HSPB7/DES/FXYD6/ACTC1/CASQ2/KCNJ8/KCNE4/CCN2/TPM1/RGS2	12	geneontology_Biological_Process	0.038834951
GO:0016202	GO:0016202	regulation of striated muscle tissue development	8/309	153/18866	3.773442e-03	3.046539e-02	2.307748e-02	SOX15/GREM1/GATA6/WNT2/FGFR1/TWIST1/RGS2/LOX	8	geneontology_Biological_Process	0.025889968
GO:0034103	GO:0034103	regulation of tissue remodeling	6/309	91/18866	3.824607e-03	3.080531e-02	2.333497e-02	DDR2/HAND2/TMEM119/GREM1/SFRP1/GPNMB	6	geneontology_Biological_Process	0.019417476
GO:2000401	GO:2000401	regulation of lymphocyte migration	5/309	64/18866	3.952946e-03	3.176374e-02	2.406098e-02	APOD/CCL21/CXCL12/CCL2/CXCL14	5	geneontology_Biological_Process	0.016181230
GO:0043583	GO:0043583	ear development	10/309	224/18866	3.967194e-03	3.180305e-02	2.409075e-02	FGFR1/SPARC/PRRX1/ROR2/PDGFRB/TGFB3/CTHRC1/COL11A1/TWIST1/CXCL14	10	geneontology_Biological_Process	0.032362460
GO:0002577	GO:0002577	regulation of antigen processing and presentation	3/309	20/18866	4.034407e-03	3.226577e-02	2.444126e-02	CCL19/THBS1/CCL21	3	geneontology_Biological_Process	0.009708738
GO:0010719	GO:0010719	negative regulation of epithelial to mesenchymal transition	4/309	40/18866	4.054943e-03	3.235387e-02	2.450801e-02	DACT3/SFRP2/VASN/SFRP1	4	geneontology_Biological_Process	0.012944984
GO:0001558	GO:0001558	regulation of cell growth	15/309	420/18866	4.091835e-03	3.257177e-02	2.467306e-02	DACT3/FBLN5/SFRP2/GREM1/IGFBP5/DPYSL2/SPOCK1/FHL1/SFRP1/CRYAB/RGS2/FN1/CXCL12/INHBA/APOE	15	geneontology_Biological_Process	0.048543689
GO:0010632	GO:0010632	regulation of epithelial cell migration	12/309	301/18866	4.190513e-03	3.327933e-02	2.520904e-02	FGF7/SMOC2/DCN/ADGRA2/FGFR1/JCAD/SERPINF1/SPARC/THBS1/APOE/PTN/MMP9	12	geneontology_Biological_Process	0.038834951
GO:0048645	GO:0048645	animal organ formation	5/309	65/18866	4.226123e-03	3.348390e-02	2.536400e-02	HAND2/GATA6/WNT2/FGFR1/SULF1	5	geneontology_Biological_Process	0.016181230
GO:1903035	GO:1903035	negative regulation of response to wounding	6/309	93/18866	4.256846e-03	3.364888e-02	2.548897e-02	PDGFRA/C1QTNF1/THBS1/FAP/SERPING1/APOE	6	geneontology_Biological_Process	0.019417476
GO:0048634	GO:0048634	regulation of muscle organ development	8/309	157/18866	4.408546e-03	3.468668e-02	2.627510e-02	SOX15/GREM1/GATA6/WNT2/FGFR1/TWIST1/RGS2/LOX	8	geneontology_Biological_Process	0.025889968
GO:0051017	GO:0051017	actin filament bundle assembly	8/309	157/18866	4.408546e-03	3.468668e-02	2.627510e-02	ELN/SORBS1/SYNPO2/DPYSL3/CCN2/TPM1/TGFB3/SFRP1	8	geneontology_Biological_Process	0.025889968
GO:1903170	GO:1903170	negative regulation of calcium ion transmembrane transport	4/309	41/18866	4.436301e-03	3.482445e-02	2.637946e-02	PLN/ADRA2A/CASQ2/GEM	4	geneontology_Biological_Process	0.012944984
GO:0035929	GO:0035929	steroid hormone secretion	3/309	21/18866	4.650319e-03	3.608775e-02	2.733641e-02	C1QTNF1/SELENOM/INHBA	3	geneontology_Biological_Process	0.009708738
GO:0043691	GO:0043691	reverse cholesterol transport	3/309	21/18866	4.650319e-03	3.608775e-02	2.733641e-02	CLU/APOE/CES1	3	geneontology_Biological_Process	0.009708738
GO:0090280	GO:0090280	positive regulation of calcium ion import	3/309	21/18866	4.650319e-03	3.608775e-02	2.733641e-02	PDGFRB/CXCL12/CCL2	3	geneontology_Biological_Process	0.009708738
GO:1902548	GO:1902548	negative regulation of cellular response to vascular endothelial growth factor stimulus	3/309	21/18866	4.650319e-03	3.608775e-02	2.733641e-02	DCN/ADGRA2/ADAMTS12	3	geneontology_Biological_Process	0.009708738
GO:1903055	GO:1903055	positive regulation of extracellular matrix organization	3/309	21/18866	4.650319e-03	3.608775e-02	2.733641e-02	EMILIN1/DDR2/PDPN	3	geneontology_Biological_Process	0.009708738
GO:0003073	GO:0003073	regulation of systemic arterial blood pressure	6/309	95/18866	4.724138e-03	3.657710e-02	2.770709e-02	POSTN/CPA3/TPM1/CTSG/GAS6/CES1	6	geneontology_Biological_Process	0.019417476
GO:1904037	GO:1904037	positive regulation of epithelial cell apoptotic process	4/309	42/18866	4.841100e-03	3.739750e-02	2.832854e-02	SFRP4/CD248/THBS1/CCL2	4	geneontology_Biological_Process	0.012944984
GO:0014066	GO:0014066	regulation of phosphatidylinositol 3-kinase signaling	7/309	127/18866	4.959464e-03	3.796671e-02	2.875972e-02	DCN/PDGFRA/FGFR1/ROR2/PDGFC/PDGFRB/TWIST1	7	geneontology_Biological_Process	0.022653722
GO:0030326	GO:0030326	embryonic limb morphogenesis	7/309	127/18866	4.959464e-03	3.796671e-02	2.875972e-02	HAND2/SFRP2/GREM1/FGFR1/PRRX1/ROR2/TWIST1	7	geneontology_Biological_Process	0.022653722
GO:0035113	GO:0035113	embryonic appendage morphogenesis	7/309	127/18866	4.959464e-03	3.796671e-02	2.875972e-02	HAND2/SFRP2/GREM1/FGFR1/PRRX1/ROR2/TWIST1	7	geneontology_Biological_Process	0.022653722
GO:0071621	GO:0071621	granulocyte chemotaxis	7/309	127/18866	4.959464e-03	3.796671e-02	2.875972e-02	RARRES2/CCL11/CCL19/THBS1/CCL21/CCL2/CCL18	7	geneontology_Biological_Process	0.022653722
GO:0061572	GO:0061572	actin filament bundle organization	8/309	161/18866	5.122864e-03	3.912947e-02	2.964051e-02	ELN/SORBS1/SYNPO2/DPYSL3/CCN2/TPM1/TGFB3/SFRP1	8	geneontology_Biological_Process	0.025889968
GO:1904062	GO:1904062	regulation of cation transmembrane transport	13/309	349/18866	5.179173e-03	3.947087e-02	2.989912e-02	PLN/FXYD6/ADRA2A/KCNMB1/CASQ2/KCNE4/GEM/THY1/FHL1/TWIST1/RGS2/CCL2/MMP9	13	geneontology_Biological_Process	0.042071197
GO:0048839	GO:0048839	inner ear development	9/309	197/18866	5.300769e-03	4.018381e-02	3.043917e-02	FGFR1/SPARC/PRRX1/ROR2/PDGFRB/TGFB3/CTHRC1/COL11A1/CXCL14	9	geneontology_Biological_Process	0.029126214
GO:0010560	GO:0010560	positive regulation of glycoprotein biosynthetic process	3/309	22/18866	5.320011e-03	4.018381e-02	3.043917e-02	RAMP1/CCL19/CCL21	3	geneontology_Biological_Process	0.009708738
GO:0034104	GO:0034104	negative regulation of tissue remodeling	3/309	22/18866	5.320011e-03	4.018381e-02	3.043917e-02	TMEM119/GREM1/SFRP1	3	geneontology_Biological_Process	0.009708738
GO:0055093	GO:0055093	response to hyperoxia	3/309	22/18866	5.320011e-03	4.018381e-02	3.043917e-02	COL1A1/PDGFRB/PDPN	3	geneontology_Biological_Process	0.009708738
GO:0045444	GO:0045444	fat cell differentiation	10/309	235/18866	5.536001e-03	4.172255e-02	3.160476e-02	CLIP3/RARRES2/SFRP2/EGR2/SFRP1/CCN4/MEDAG/RGS2/MMP11/DIO2	10	geneontology_Biological_Process	0.032362460
GO:0048706	GO:0048706	embryonic skeletal system development	7/309	130/18866	5.626426e-03	4.231023e-02	3.204993e-02	COL1A1/PDGFRA/SULF1/PRRX1/TGFB3/COL11A1/TWIST1	7	geneontology_Biological_Process	0.022653722
GO:0031346	GO:0031346	positive regulation of cell projection organization	14/309	394/18866	5.699098e-03	4.266300e-02	3.231715e-02	DPYSL3/FGFR1/SERPINF1/ROR2/TGFB3/PALM/CCL19/RGS2/FN1/CCL21/CXCL12/CNTN1/APOE/PTN	14	geneontology_Biological_Process	0.045307443
GO:0060560	GO:0060560	developmental growth involved in morphogenesis	10/309	236/18866	5.699705e-03	4.266300e-02	3.231715e-02	SFRP2/POSTN/DPYSL2/CCL11/NDN/SFRP1/FN1/CXCL12/APOE/TNC	10	geneontology_Biological_Process	0.032362460
GO:0046661	GO:0046661	male sex differentiation	8/309	164/18866	5.714287e-03	4.266300e-02	3.231715e-02	SOX15/SFRP2/GATA6/PDGFRA/ROR2/PDGFRB/SFRP1/INHBA	8	geneontology_Biological_Process	0.025889968
GO:0097028	GO:0097028	dendritic cell differentiation	4/309	44/18866	5.723544e-03	4.266300e-02	3.231715e-02	TMEM176A/TMEM176B/CCL19/GAS6	4	geneontology_Biological_Process	0.012944984
GO:0050830	GO:0050830	defense response to Gram-positive bacterium	6/309	99/18866	5.770423e-03	4.291831e-02	3.251055e-02	KRT6A/SSC5D/RARRES2/CTSG/PLA2G2A/LYZ	6	geneontology_Biological_Process	0.019417476
GO:1901888	GO:1901888	regulation of cell junction assembly	9/309	200/18866	5.839033e-03	4.333379e-02	3.282527e-02	GREM1/THBS2/GPC6/APOD/SYNDIG1/THY1/COL16A1/SFRP1/THBS1	9	geneontology_Biological_Process	0.029126214
GO:0010952	GO:0010952	positive regulation of peptidase activity	9/309	201/18866	6.027524e-03	4.428009e-02	3.354210e-02	SFRP2/P2RX1/ANTXR1/CCN2/PCOLCE/RCN3/CCN1/FN1/FBLN1	9	geneontology_Biological_Process	0.029126214
GO:0010594	GO:0010594	regulation of endothelial cell migration	10/309	238/18866	6.038447e-03	4.428009e-02	3.354210e-02	SMOC2/DCN/ADGRA2/FGFR1/JCAD/SERPINF1/SPARC/THBS1/APOE/PTN	10	geneontology_Biological_Process	0.032362460
GO:0051043	GO:0051043	regulation of membrane protein ectodomain proteolysis	3/309	23/18866	6.044708e-03	4.428009e-02	3.354210e-02	ADRA2A/TIMP2/APOE	3	geneontology_Biological_Process	0.009708738
GO:0060445	GO:0060445	branching involved in salivary gland morphogenesis	3/309	23/18866	6.044708e-03	4.428009e-02	3.354210e-02	FGF7/FGFR1/TGM2	3	geneontology_Biological_Process	0.009708738
GO:0071305	GO:0071305	cellular response to vitamin D	3/309	23/18866	6.044708e-03	4.428009e-02	3.354210e-02	SFRP1/TNC/PTN	3	geneontology_Biological_Process	0.009708738
GO:0072677	GO:0072677	eosinophil migration	3/309	23/18866	6.044708e-03	4.428009e-02	3.354210e-02	CCL11/CCL21/CCL2	3	geneontology_Biological_Process	0.009708738
GO:0110053	GO:0110053	regulation of actin filament organization	11/309	278/18866	6.334131e-03	4.630046e-02	3.507252e-02	LMOD1/ELN/SYNPO2/CCN2/TPM1/TGFB3/CCL11/SFRP1/CCL21/MYADM/CXCL12	11	geneontology_Biological_Process	0.035598706
GO:0002920	GO:0002920	regulation of humoral immune response	7/309	134/18866	6.617462e-03	4.826771e-02	3.656271e-02	A2M/C7/C1R/C1S/CLU/SERPING1/C3	7	geneontology_Biological_Process	0.022653722
GO:0032956	GO:0032956	regulation of actin cytoskeleton organization	13/309	360/18866	6.664675e-03	4.850799e-02	3.674472e-02	LMOD1/ELN/SYNPO2/PDGFRA/CCN2/TPM1/PDGFRB/TGFB3/CCL11/SFRP1/CCL21/MYADM/CXCL12	13	geneontology_Biological_Process	0.042071197
GO:0010761	GO:0010761	fibroblast migration	4/309	46/18866	6.707174e-03	4.860913e-02	3.682134e-02	DDR2/TNS1/AKAP12/THBS1	4	geneontology_Biological_Process	0.012944984
GO:0051489	GO:0051489	regulation of filopodium assembly	4/309	46/18866	6.707174e-03	4.860913e-02	3.682134e-02	DPYSL3/TGFB3/PALM/CCL21	4	geneontology_Biological_Process	0.012944984
GO:0002407	GO:0002407	dendritic cell chemotaxis	3/309	24/18866	6.825536e-03	4.894514e-02	3.707586e-02	CCL19/GAS6/CCL21	3	geneontology_Biological_Process	0.009708738
GO:0003094	GO:0003094	glomerular filtration	3/309	24/18866	6.825536e-03	4.894514e-02	3.707586e-02	SULF1/GAS6/JCHAIN	3	geneontology_Biological_Process	0.009708738
GO:0034505	GO:0034505	tooth mineralization	3/309	24/18866	6.825536e-03	4.894514e-02	3.707586e-02	COL1A1/ASPN/FAM20C	3	geneontology_Biological_Process	0.009708738
GO:0034695	GO:0034695	response to prostaglandin E	3/309	24/18866	6.825536e-03	4.894514e-02	3.707586e-02	SFRP1/CCL19/CCL21	3	geneontology_Biological_Process	0.009708738
GO:0048745	GO:0048745	smooth muscle tissue development	3/309	24/18866	6.825536e-03	4.894514e-02	3.707586e-02	COL3A1/MYLK/PDGFRB	3	geneontology_Biological_Process	0.009708738
GO:0003208	GO:0003208	cardiac ventricle morphogenesis	5/309	73/18866	6.915288e-03	4.938038e-02	3.740556e-02	HAND2/SFRP2/FOXF1/TPM1/COL11A1	5	geneontology_Biological_Process	0.016181230
GO:0010517	GO:0010517	regulation of phospholipase activity	5/309	73/18866	6.915288e-03	4.938038e-02	3.740556e-02	PDGFRA/FGFR1/PDGFRB/CCN1/RGS2	5	geneontology_Biological_Process	0.016181230
GO:0034614	GO:0034614	cellular response to reactive oxygen species	8/309	170/18866	7.051756e-03	5.024931e-02	3.806377e-02	SOD3/FBLN5/PDGFRA/MMP2/TPM1/PDGFRB/CYP1B1/MMP9	8	geneontology_Biological_Process	0.025889968
GO:0030225	GO:0030225	macrophage differentiation	4/309	47/18866	7.238399e-03	5.136392e-02	3.890808e-02	TSPAN2/ROR2/INHBA/MMP9	4	geneontology_Biological_Process	0.012944984
GO:0060986	GO:0060986	endocrine hormone secretion	4/309	47/18866	7.238399e-03	5.136392e-02	3.890808e-02	FGFR1/C1QTNF1/SELENOM/INHBA	4	geneontology_Biological_Process	0.012944984
GO:0050866	GO:0050866	negative regulation of cell activation	9/309	207/18866	7.258897e-03	5.140207e-02	3.893698e-02	EMILIN1/PDGFRA/FOXF1/LRRC32/SFRP1/C1QTNF1/GPNMB/INHBA/APOE	9	geneontology_Biological_Process	0.029126214
GO:0043270	GO:0043270	positive regulation of ion transport	11/309	284/18866	7.387096e-03	5.220112e-02	3.954226e-02	ADRA2A/KCNMB1/MYLK/P2RX1/THY1/PDGFRB/FHL1/CXCL12/CNTN1/CCL2/APOE	11	geneontology_Biological_Process	0.035598706
GO:0044070	GO:0044070	regulation of anion transport	6/309	105/18866	7.643577e-03	5.337763e-02	4.043346e-02	SFRP4/FGFR1/RGS2/THBS1/APOE/CES1	6	geneontology_Biological_Process	0.019417476
GO:0048259	GO:0048259	regulation of receptor-mediated endocytosis	6/309	105/18866	7.643577e-03	5.337763e-02	4.043346e-02	SFRP4/GREM1/CCL19/CCL21/CLU/C3	6	geneontology_Biological_Process	0.019417476
GO:1902106	GO:1902106	negative regulation of leukocyte differentiation	6/309	105/18866	7.643577e-03	5.337763e-02	4.043346e-02	FBN1/LRRC17/SFRP1/TMEM176A/TMEM176B/INHBA	6	geneontology_Biological_Process	0.019417476
GO:0014829	GO:0014829	vascular associated smooth muscle contraction	3/309	25/18866	7.663513e-03	5.337763e-02	4.043346e-02	ACTA2/COMP/P2RX1	3	geneontology_Biological_Process	0.009708738
GO:0051894	GO:0051894	positive regulation of focal adhesion assembly	3/309	25/18866	7.663513e-03	5.337763e-02	4.043346e-02	THY1/COL16A1/SFRP1	3	geneontology_Biological_Process	0.009708738
GO:0097205	GO:0097205	renal filtration	3/309	25/18866	7.663513e-03	5.337763e-02	4.043346e-02	SULF1/GAS6/JCHAIN	3	geneontology_Biological_Process	0.009708738
GO:2001026	GO:2001026	regulation of endothelial cell chemotaxis	3/309	25/18866	7.663513e-03	5.337763e-02	4.043346e-02	SMOC2/FGFR1/THBS1	3	geneontology_Biological_Process	0.009708738
GO:0014911	GO:0014911	positive regulation of smooth muscle cell migration	4/309	48/18866	7.796647e-03	5.408327e-02	4.096799e-02	POSTN/IGFBP5/PDGFRB/CCN4	4	geneontology_Biological_Process	0.012944984
GO:0048701	GO:0048701	embryonic cranial skeleton morphogenesis	4/309	48/18866	7.796647e-03	5.408327e-02	4.096799e-02	PDGFRA/PRRX1/TGFB3/TWIST1	4	geneontology_Biological_Process	0.012944984
GO:0030038	GO:0030038	contractile actin filament bundle assembly	6/309	106/18866	7.993804e-03	5.522549e-02	4.183321e-02	ELN/SORBS1/CCN2/TPM1/TGFB3/SFRP1	6	geneontology_Biological_Process	0.019417476
GO:0043149	GO:0043149	stress fiber assembly	6/309	106/18866	7.993804e-03	5.522549e-02	4.183321e-02	ELN/SORBS1/CCN2/TPM1/TGFB3/SFRP1	6	geneontology_Biological_Process	0.019417476
GO:0003205	GO:0003205	cardiac chamber development	8/309	174/18866	8.066515e-03	5.550220e-02	4.204282e-02	HAND2/SFRP2/GATA6/WNT2/FOXF1/TPM1/COL11A1/CCN1	8	geneontology_Biological_Process	0.025889968
GO:0051099	GO:0051099	positive regulation of binding	8/309	174/18866	8.066515e-03	5.550220e-02	4.204282e-02	SPON1/HAND2/DACT1/RAMP1/CTHRC1/TWIST1/APOE/MMP9	8	geneontology_Biological_Process	0.025889968
GO:0006898	GO:0006898	receptor-mediated endocytosis	12/309	328/18866	8.129770e-03	5.582442e-02	4.228691e-02	SFRP4/COLEC12/GREM1/SPARC/RAMP1/CCL19/CCL21/CLU/FOLR2/APOE/JCHAIN/C3	12	geneontology_Biological_Process	0.038834951
GO:1901616	GO:1901616	organic hydroxy compound catabolic process	5/309	76/18866	8.176430e-03	5.594989e-02	4.238195e-02	MOXD1/CYP27A1/MAOB/DIO2/APOE	5	geneontology_Biological_Process	0.016181230
GO:0050679	GO:0050679	positive regulation of epithelial cell proliferation	9/309	211/18866	8.180964e-03	5.594989e-02	4.238195e-02	FGF7/WNT2/FGFR1/JCAD/CCL11/SFRP1/TWIST1/CXCL12/PTN	9	geneontology_Biological_Process	0.029126214
GO:0045862	GO:0045862	positive regulation of proteolysis	13/309	370/18866	8.292190e-03	5.659669e-02	4.287190e-02	SPON1/ADRA2A/SFRP2/P2RX1/ANTXR1/CCN2/PCOLCE/RCN3/CCN1/FN1/CLU/FBLN1/APOE	13	geneontology_Biological_Process	0.042071197
GO:0030850	GO:0030850	prostate gland development	4/309	49/18866	8.382461e-03	5.687023e-02	4.307910e-02	SULF1/SERPINF1/SFRP1/TNC	4	geneontology_Biological_Process	0.012944984
GO:0061383	GO:0061383	trabecula morphogenesis	4/309	49/18866	8.382461e-03	5.687023e-02	4.307910e-02	GREM1/COL1A1/MMP2/SFRP1	4	geneontology_Biological_Process	0.012944984
GO:2000107	GO:2000107	negative regulation of leukocyte apoptotic process	4/309	49/18866	8.382461e-03	5.687023e-02	4.307910e-02	CCL19/GAS6/CCL21/CXCL12	4	geneontology_Biological_Process	0.012944984
GO:0009636	GO:0009636	response to toxic substance	10/309	250/18866	8.412746e-03	5.696200e-02	4.314862e-02	INMT/SOD3/FBLN5/PXDN/PDGFRB/MAOB/CYP1B1/PTGS1/APOE/CES1	10	geneontology_Biological_Process	0.032362460
GO:0003081	GO:0003081	regulation of systemic arterial blood pressure by renin-angiotensin	3/309	26/18866	8.559566e-03	5.704699e-02	4.321300e-02	CPA3/CTSG/CES1	3	geneontology_Biological_Process	0.009708738
GO:0030206	GO:0030206	chondroitin sulfate biosynthetic process	3/309	26/18866	8.559566e-03	5.704699e-02	4.321300e-02	DCN/VCAN/BGN	3	geneontology_Biological_Process	0.009708738
GO:0040037	GO:0040037	negative regulation of fibroblast growth factor receptor signaling pathway	3/309	26/18866	8.559566e-03	5.704699e-02	4.321300e-02	SULF1/CREB3L1/THBS1	3	geneontology_Biological_Process	0.009708738
GO:0042730	GO:0042730	fibrinolysis	3/309	26/18866	8.559566e-03	5.704699e-02	4.321300e-02	THBS1/FAP/SERPING1	3	geneontology_Biological_Process	0.009708738
GO:0060561	GO:0060561	apoptotic process involved in morphogenesis	3/309	26/18866	8.559566e-03	5.704699e-02	4.321300e-02	HAND2/CRYAB/CCN1	3	geneontology_Biological_Process	0.009708738
GO:0060740	GO:0060740	prostate gland epithelium morphogenesis	3/309	26/18866	8.559566e-03	5.704699e-02	4.321300e-02	SULF1/SFRP1/TNC	3	geneontology_Biological_Process	0.009708738
GO:0072012	GO:0072012	glomerulus vasculature development	3/309	26/18866	8.559566e-03	5.704699e-02	4.321300e-02	ACTA2/PDGFRA/PDGFRB	3	geneontology_Biological_Process	0.009708738
GO:1903020	GO:1903020	positive regulation of glycoprotein metabolic process	3/309	26/18866	8.559566e-03	5.704699e-02	4.321300e-02	RAMP1/CCL19/CCL21	3	geneontology_Biological_Process	0.009708738
GO:0010634	GO:0010634	positive regulation of epithelial cell migration	8/309	176/18866	8.613219e-03	5.729223e-02	4.339877e-02	FGF7/SMOC2/ADGRA2/FGFR1/JCAD/SPARC/THBS1/MMP9	8	geneontology_Biological_Process	0.025889968
GO:0008584	GO:0008584	male gonad development	7/309	141/18866	8.656265e-03	5.746610e-02	4.353048e-02	SOX15/SFRP2/GATA6/PDGFRA/PDGFRB/SFRP1/INHBA	7	geneontology_Biological_Process	0.022653722
GO:0060071	GO:0060071	Wnt signaling pathway, planar cell polarity pathway	6/309	108/18866	8.728659e-03	5.783375e-02	4.380897e-02	DACT1/SFRP2/GPC6/ROR2/CTHRC1/SFRP1	6	geneontology_Biological_Process	0.019417476
GO:0007224	GO:0007224	smoothened signaling pathway	7/309	142/18866	8.981353e-03	5.880509e-02	4.454475e-02	BOC/GAS1/FOXF1/PRRX1/ROR2/GLIS2/SFRP1	7	geneontology_Biological_Process	0.022653722
GO:0046546	GO:0046546	development of primary male sexual characteristics	7/309	142/18866	8.981353e-03	5.880509e-02	4.454475e-02	SOX15/SFRP2/GATA6/PDGFRA/PDGFRB/SFRP1/INHBA	7	geneontology_Biological_Process	0.022653722
GO:0003044	GO:0003044	regulation of systemic arterial blood pressure mediated by a chemical signal	4/309	50/18866	8.996365e-03	5.880509e-02	4.454475e-02	CPA3/TPM1/CTSG/CES1	4	geneontology_Biological_Process	0.012944984
GO:0008038	GO:0008038	neuron recognition	4/309	50/18866	8.996365e-03	5.880509e-02	4.454475e-02	NTM/PALLD/NEXN/NDN	4	geneontology_Biological_Process	0.012944984
GO:0010718	GO:0010718	positive regulation of epithelial to mesenchymal transition	4/309	50/18866	8.996365e-03	5.880509e-02	4.454475e-02	COL1A1/TGFB3/TWIST1/PDPN	4	geneontology_Biological_Process	0.012944984
GO:0032760	GO:0032760	positive regulation of tumor necrosis factor production	4/309	50/18866	8.996365e-03	5.880509e-02	4.454475e-02	SPON2/TWIST1/CCL19/CLU	4	geneontology_Biological_Process	0.012944984
GO:1903727	GO:1903727	positive regulation of phospholipid metabolic process	4/309	50/18866	8.996365e-03	5.880509e-02	4.454475e-02	PDGFRA/PDGFRB/CCL19/CCL21	4	geneontology_Biological_Process	0.012944984
GO:0006956	GO:0006956	complement activation	8/309	178/18866	9.187204e-03	5.993725e-02	4.540237e-02	MFAP4/A2M/C7/C1R/C1S/CLU/SERPING1/C3	8	geneontology_Biological_Process	0.025889968
GO:0030111	GO:0030111	regulation of Wnt signaling pathway	13/309	375/18866	9.215669e-03	6.000778e-02	4.545579e-02	DACT3/SFRP4/DACT1/SFRP2/GREM1/ADGRA2/COL1A1/SULF1/ROR2/CTHRC1/SFRP1/CCN4/APOE	13	geneontology_Biological_Process	0.042071197
GO:0035296	GO:0035296	regulation of tube diameter	7/309	143/18866	9.315309e-03	6.042506e-02	4.577189e-02	ACTA2/COMP/ADRA2A/KCNMB1/P2RX1/RGS2/APOE	7	geneontology_Biological_Process	0.022653722
GO:0097746	GO:0097746	regulation of blood vessel diameter	7/309	143/18866	9.315309e-03	6.042506e-02	4.577189e-02	ACTA2/COMP/ADRA2A/KCNMB1/P2RX1/RGS2/APOE	7	geneontology_Biological_Process	0.022653722
GO:0032680	GO:0032680	regulation of tumor necrosis factor production	6/309	110/18866	9.510698e-03	6.101861e-02	4.622149e-02	SPON2/TWIST1/CCL19/GAS6/GPNMB/CLU	6	geneontology_Biological_Process	0.019417476
GO:0090175	GO:0090175	regulation of establishment of planar polarity	6/309	110/18866	9.510698e-03	6.101861e-02	4.622149e-02	DACT1/SFRP2/GPC6/ROR2/CTHRC1/SFRP1	6	geneontology_Biological_Process	0.019417476
GO:0003416	GO:0003416	endochondral bone growth	3/309	27/18866	9.514522e-03	6.101861e-02	4.622149e-02	COMP/DDR2/ANXA6	3	geneontology_Biological_Process	0.009708738
GO:0031954	GO:0031954	positive regulation of protein autophosphorylation	3/309	27/18866	9.514522e-03	6.101861e-02	4.622149e-02	GREM1/PDGFC/GPNMB	3	geneontology_Biological_Process	0.009708738
GO:1901623	GO:1901623	regulation of lymphocyte chemotaxis	3/309	27/18866	9.514522e-03	6.101861e-02	4.622149e-02	CCL21/CCL2/CXCL14	3	geneontology_Biological_Process	0.009708738
GO:2000353	GO:2000353	positive regulation of endothelial cell apoptotic process	3/309	27/18866	9.514522e-03	6.101861e-02	4.622149e-02	CD248/THBS1/CCL2	3	geneontology_Biological_Process	0.009708738
GO:0042246	GO:0042246	tissue regeneration	5/309	79/18866	9.588803e-03	6.119299e-02	4.635359e-02	SOX15/SGCA/POSTN/APOD/PTN	5	geneontology_Biological_Process	0.016181230
GO:0002762	GO:0002762	negative regulation of myeloid leukocyte differentiation	4/309	51/18866	9.638868e-03	6.119299e-02	4.635359e-02	FBN1/LRRC17/SFRP1/INHBA	4	geneontology_Biological_Process	0.012944984
GO:0035272	GO:0035272	exocrine system development	4/309	51/18866	9.638868e-03	6.119299e-02	4.635359e-02	FGF7/FGFR1/TGFB3/TGM2	4	geneontology_Biological_Process	0.012944984
GO:0060976	GO:0060976	coronary vasculature development	4/309	51/18866	9.638868e-03	6.119299e-02	4.635359e-02	SGCD/HAND2/GATA6/PDGFRB	4	geneontology_Biological_Process	0.012944984
GO:0071675	GO:0071675	regulation of mononuclear cell migration	4/309	51/18866	9.638868e-03	6.119299e-02	4.635359e-02	RARRES2/GREM1/THBS1/CXCL12	4	geneontology_Biological_Process	0.012944984
GO:0035150	GO:0035150	regulation of tube size	7/309	144/18866	9.658267e-03	6.119299e-02	4.635359e-02	ACTA2/COMP/ADRA2A/KCNMB1/P2RX1/RGS2/APOE	7	geneontology_Biological_Process	0.022653722
GO:0060828	GO:0060828	regulation of canonical Wnt signaling pathway	11/309	295/18866	9.667737e-03	6.119299e-02	4.635359e-02	DACT3/SFRP4/DACT1/SFRP2/GREM1/ADGRA2/COL1A1/ROR2/CTHRC1/SFRP1/APOE	11	geneontology_Biological_Process	0.035598706
GO:0001738	GO:0001738	morphogenesis of a polarized epithelium	7/309	145/18866	1.001036e-02	6.324392e-02	4.790716e-02	DACT1/SFRP2/FOXF1/GPC6/ROR2/CTHRC1/SFRP1	7	geneontology_Biological_Process	0.022653722
GO:0003151	GO:0003151	outflow tract morphogenesis	5/309	80/18866	1.009462e-02	6.365791e-02	4.822076e-02	ELN/HAND2/SFRP2/GATA6/TWIST1	5	geneontology_Biological_Process	0.016181230
GO:0030178	GO:0030178	negative regulation of Wnt signaling pathway	9/309	219/18866	1.028973e-02	6.406812e-02	4.853149e-02	DACT3/SFRP4/DACT1/SFRP2/GREM1/ROR2/CTHRC1/SFRP1/APOE	9	geneontology_Biological_Process	0.029126214
GO:0003179	GO:0003179	heart valve morphogenesis	4/309	52/18866	1.031046e-02	6.406812e-02	4.853149e-02	EMILIN1/ELN/TWIST1/CCN1	4	geneontology_Biological_Process	0.012944984
GO:0051496	GO:0051496	positive regulation of stress fiber assembly	4/309	52/18866	1.031046e-02	6.406812e-02	4.853149e-02	CCN2/TPM1/TGFB3/SFRP1	4	geneontology_Biological_Process	0.012944984
GO:0060425	GO:0060425	lung morphogenesis	4/309	52/18866	1.031046e-02	6.406812e-02	4.853149e-02	FGF7/WNT2/FOXF1/TNC	4	geneontology_Biological_Process	0.012944984
GO:0071622	GO:0071622	regulation of granulocyte chemotaxis	4/309	52/18866	1.031046e-02	6.406812e-02	4.853149e-02	RARRES2/CCL19/THBS1/CCL21	4	geneontology_Biological_Process	0.012944984
GO:1903557	GO:1903557	positive regulation of tumor necrosis factor superfamily cytokine production	4/309	52/18866	1.031046e-02	6.406812e-02	4.853149e-02	SPON2/TWIST1/CCL19/CLU	4	geneontology_Biological_Process	0.012944984
GO:2001238	GO:2001238	positive regulation of extrinsic apoptotic signaling pathway	4/309	52/18866	1.031046e-02	6.406812e-02	4.853149e-02	SFRP1/THBS1/SRPX/INHBA	4	geneontology_Biological_Process	0.012944984
GO:2001258	GO:2001258	negative regulation of cation channel activity	4/309	52/18866	1.031046e-02	6.406812e-02	4.853149e-02	CASQ2/KCNE4/GEM/MMP9	4	geneontology_Biological_Process	0.012944984
GO:0060070	GO:0060070	canonical Wnt signaling pathway	12/309	339/18866	1.039070e-02	6.444889e-02	4.881993e-02	DACT3/SFRP4/DACT1/SFRP2/GREM1/ADGRA2/COL1A1/WNT2/ROR2/CTHRC1/SFRP1/APOE	12	geneontology_Biological_Process	0.038834951
GO:0003180	GO:0003180	aortic valve morphogenesis	3/309	28/18866	1.052912e-02	6.471698e-02	4.902301e-02	EMILIN1/ELN/TWIST1	3	geneontology_Biological_Process	0.009708738
GO:0010575	GO:0010575	positive regulation of vascular endothelial growth factor production	3/309	28/18866	1.052912e-02	6.471698e-02	4.902301e-02	SULF1/CYP1B1/C3	3	geneontology_Biological_Process	0.009708738
GO:0060512	GO:0060512	prostate gland morphogenesis	3/309	28/18866	1.052912e-02	6.471698e-02	4.902301e-02	SULF1/SFRP1/TNC	3	geneontology_Biological_Process	0.009708738
GO:0061437	GO:0061437	renal system vasculature development	3/309	28/18866	1.052912e-02	6.471698e-02	4.902301e-02	ACTA2/PDGFRA/PDGFRB	3	geneontology_Biological_Process	0.009708738
GO:0061440	GO:0061440	kidney vasculature development	3/309	28/18866	1.052912e-02	6.471698e-02	4.902301e-02	ACTA2/PDGFRA/PDGFRB	3	geneontology_Biological_Process	0.009708738
GO:0001937	GO:0001937	negative regulation of endothelial cell proliferation	5/309	81/18866	1.061844e-02	6.508336e-02	4.930053e-02	SULF1/SPARC/THBS1/CCL2/APOE	5	geneontology_Biological_Process	0.016181230
GO:0055074	GO:0055074	calcium ion homeostasis	15/309	468/18866	1.062703e-02	6.508336e-02	4.930053e-02	SGCD/PLN/CASQ2/PDGFRA/P2RX1/ANXA6/THY1/SLC24A3/CCL11/C1QTNF1/CCL19/CCL21/CXCL12/TGM2/APOE	15	geneontology_Biological_Process	0.048543689
GO:0043433	GO:0043433	negative regulation of DNA-binding transcription factor activity	8/309	183/18866	1.074677e-02	6.569830e-02	4.976635e-02	SFRP4/PTGIS/HAND2/TCEAL7/GLIS2/TWIST1/GAS6/CYP1B1	8	geneontology_Biological_Process	0.025889968
GO:1903555	GO:1903555	regulation of tumor necrosis factor superfamily cytokine production	6/309	113/18866	1.077563e-02	6.575651e-02	4.981045e-02	SPON2/TWIST1/CCL19/GAS6/GPNMB/CLU	6	geneontology_Biological_Process	0.019417476
GO:0042445	GO:0042445	hormone metabolic process	9/309	221/18866	1.087561e-02	6.578676e-02	4.983336e-02	HSD17B6/CTSK/PDGFRA/CPA3/CTSG/SELENOM/DIO2/CYP1B1/CES1	9	geneontology_Biological_Process	0.029126214
GO:0061756	GO:0061756	leukocyte adhesion to vascular endothelial cell	4/309	53/18866	1.101162e-02	6.578676e-02	4.983336e-02	VCAM1/CCL21/CXCL12/SELL	4	geneontology_Biological_Process	0.012944984
GO:0001553	GO:0001553	luteinization	2/309	10/18866	1.103220e-02	6.578676e-02	4.983336e-02	PDGFRA/INHBA	2	geneontology_Biological_Process	0.006472492
GO:0010269	GO:0010269	response to selenium ion	2/309	10/18866	1.103220e-02	6.578676e-02	4.983336e-02	MAOB/SELENOM	2	geneontology_Biological_Process	0.006472492
GO:0019062	GO:0019062	virion attachment to host cell	2/309	10/18866	1.103220e-02	6.578676e-02	4.983336e-02	LRRC15/GAS6	2	geneontology_Biological_Process	0.006472492
GO:0019614	GO:0019614	catechol-containing compound catabolic process	2/309	10/18866	1.103220e-02	6.578676e-02	4.983336e-02	MOXD1/MAOB	2	geneontology_Biological_Process	0.006472492
GO:0035581	GO:0035581	sequestering of extracellular ligand from receptor	2/309	10/18866	1.103220e-02	6.578676e-02	4.983336e-02	GREM1/FBN1	2	geneontology_Biological_Process	0.006472492
GO:0042424	GO:0042424	catecholamine catabolic process	2/309	10/18866	1.103220e-02	6.578676e-02	4.983336e-02	MOXD1/MAOB	2	geneontology_Biological_Process	0.006472492
GO:0048739	GO:0048739	cardiac muscle fiber development	2/309	10/18866	1.103220e-02	6.578676e-02	4.983336e-02	SGCD/MYH11	2	geneontology_Biological_Process	0.006472492
GO:0060502	GO:0060502	epithelial cell proliferation involved in lung morphogenesis	2/309	10/18866	1.103220e-02	6.578676e-02	4.983336e-02	FGF7/WNT2	2	geneontology_Biological_Process	0.006472492
GO:1904338	GO:1904338	regulation of dopaminergic neuron differentiation	2/309	10/18866	1.103220e-02	6.578676e-02	4.983336e-02	SFRP2/SFRP1	2	geneontology_Biological_Process	0.006472492
GO:2000288	GO:2000288	positive regulation of myoblast proliferation	2/309	10/18866	1.103220e-02	6.578676e-02	4.983336e-02	SOX15/GATA6	2	geneontology_Biological_Process	0.006472492
GO:2000425	GO:2000425	regulation of apoptotic cell clearance	2/309	10/18866	1.103220e-02	6.578676e-02	4.983336e-02	CCL2/C3	2	geneontology_Biological_Process	0.006472492
GO:0043405	GO:0043405	regulation of MAP kinase activity	12/309	342/18866	1.108473e-02	6.598422e-02	4.998293e-02	ADRA2A/SFRP2/FGFR1/ROR2/PDGFC/PDGFRB/TGFB3/SFRP1/CCL19/RGS2/THBS1/APOE	12	geneontology_Biological_Process	0.038834951
GO:0010721	GO:0010721	negative regulation of cell development	12/309	343/18866	1.132385e-02	6.728983e-02	5.097193e-02	DPYSL3/COL3A1/POSTN/PMP22/FBN1/THY1/SPOCK1/CCL11/RGS2/FBLN1/APOE/PTN	12	geneontology_Biological_Process	0.038834951
GO:0036296	GO:0036296	response to increased oxygen levels	3/309	29/18866	1.160402e-02	6.823888e-02	5.169084e-02	COL1A1/PDGFRB/PDPN	3	geneontology_Biological_Process	0.009708738
GO:0036336	GO:0036336	dendritic cell migration	3/309	29/18866	1.160402e-02	6.823888e-02	5.169084e-02	CCL19/GAS6/CCL21	3	geneontology_Biological_Process	0.009708738
GO:0045671	GO:0045671	negative regulation of osteoclast differentiation	3/309	29/18866	1.160402e-02	6.823888e-02	5.169084e-02	FBN1/LRRC17/SFRP1	3	geneontology_Biological_Process	0.009708738
GO:0060351	GO:0060351	cartilage development involved in endochondral bone morphogenesis	3/309	29/18866	1.160402e-02	6.823888e-02	5.169084e-02	COMP/COL1A1/ANXA6	3	geneontology_Biological_Process	0.009708738
GO:0060441	GO:0060441	epithelial tube branching involved in lung morphogenesis	3/309	29/18866	1.160402e-02	6.823888e-02	5.169084e-02	WNT2/FOXF1/TNC	3	geneontology_Biological_Process	0.009708738
GO:0150117	GO:0150117	positive regulation of cell-substrate junction organization	3/309	29/18866	1.160402e-02	6.823888e-02	5.169084e-02	THY1/COL16A1/SFRP1	3	geneontology_Biological_Process	0.009708738
GO:1903522	GO:1903522	regulation of blood circulation	11/309	303/18866	1.164197e-02	6.834377e-02	5.177030e-02	PLN/HSPB7/DES/FXYD6/ADRA2A/CASQ2/P2RX1/KCNE4/CCN2/TPM1/RGS2	11	geneontology_Biological_Process	0.035598706
GO:0050730	GO:0050730	regulation of peptidyl-tyrosine phosphorylation	10/309	263/18866	1.173339e-02	6.876168e-02	5.208686e-02	FGF7/ADRA2A/SFRP2/GREM1/THY1/PDGFC/PDGFRB/SFRP1/GAS6/CNTN1	10	geneontology_Biological_Process	0.032362460
GO:0090263	GO:0090263	positive regulation of canonical Wnt signaling pathway	7/309	150/18866	1.191263e-02	6.969195e-02	5.279154e-02	SFRP4/DACT1/SFRP2/ADGRA2/COL1A1/ROR2/SFRP1	7	geneontology_Biological_Process	0.022653722
GO:0048863	GO:0048863	stem cell differentiation	10/309	264/18866	1.202473e-02	7.022690e-02	5.319676e-02	HAND2/GREM1/GATA6/PDGFRA/A2M/ANXA6/SFRP1/TWIST1/FN1/PTN	10	geneontology_Biological_Process	0.032362460
GO:0032640	GO:0032640	tumor necrosis factor production	6/309	116/18866	1.215540e-02	7.086827e-02	5.368260e-02	SPON2/TWIST1/CCL19/GAS6/GPNMB/CLU	6	geneontology_Biological_Process	0.019417476
GO:0016331	GO:0016331	morphogenesis of embryonic epithelium	7/309	151/18866	1.232237e-02	7.159612e-02	5.423394e-02	SFRP2/GREM1/WNT2/SULF1/CTHRC1/SFRP1/TWIST1	7	geneontology_Biological_Process	0.022653722
GO:0035567	GO:0035567	non-canonical Wnt signaling pathway	7/309	151/18866	1.232237e-02	7.159612e-02	5.423394e-02	SFRP4/DACT1/SFRP2/GPC6/ROR2/CTHRC1/SFRP1	7	geneontology_Biological_Process	0.022653722
GO:0008037	GO:0008037	cell recognition	9/309	226/18866	1.244974e-02	7.221274e-02	5.470103e-02	NTM/COLEC12/VCAN/PALLD/NEXN/NDN/CCL19/CCL21/FOLR2	9	geneontology_Biological_Process	0.029126214
GO:0001954	GO:0001954	positive regulation of cell-matrix adhesion	4/309	55/18866	1.250443e-02	7.228328e-02	5.475446e-02	THY1/COL16A1/SFRP1/CCL21	4	geneontology_Biological_Process	0.012944984
GO:0060350	GO:0060350	endochondral bone morphogenesis	4/309	55/18866	1.250443e-02	7.228328e-02	5.475446e-02	COMP/TMEM119/COL1A1/ANXA6	4	geneontology_Biological_Process	0.012944984
GO:0003401	GO:0003401	axis elongation	3/309	30/18866	1.273979e-02	7.302283e-02	5.531467e-02	SFRP2/SFRP1/TNC	3	geneontology_Biological_Process	0.009708738
GO:0019934	GO:0019934	cGMP-mediated signaling	3/309	30/18866	1.273979e-02	7.302283e-02	5.531467e-02	IRAG1/THBS1/APOE	3	geneontology_Biological_Process	0.009708738
GO:0061082	GO:0061082	myeloid leukocyte cytokine production	3/309	30/18866	1.273979e-02	7.302283e-02	5.531467e-02	TGFB3/SPON2/GAS6	3	geneontology_Biological_Process	0.009708738
GO:0070168	GO:0070168	negative regulation of biomineral tissue development	3/309	30/18866	1.273979e-02	7.302283e-02	5.531467e-02	GREM1/ASPN/GAS6	3	geneontology_Biological_Process	0.009708738
GO:0110150	GO:0110150	negative regulation of biomineralization	3/309	30/18866	1.273979e-02	7.302283e-02	5.531467e-02	GREM1/ASPN/GAS6	3	geneontology_Biological_Process	0.009708738
GO:0043154	GO:0043154	negative regulation of cysteine-type endopeptidase activity involved in apoptotic process	5/309	85/18866	1.289949e-02	7.368967e-02	5.581980e-02	SFRP2/CRYAB/THBS1/GAS6/MMP9	5	geneontology_Biological_Process	0.016181230
GO:0070509	GO:0070509	calcium ion import	5/309	85/18866	1.289949e-02	7.368967e-02	5.581980e-02	PLN/PDGFRB/PLPP4/CXCL12/CCL2	5	geneontology_Biological_Process	0.016181230
GO:0003018	GO:0003018	vascular process in circulatory system	8/309	190/18866	1.324863e-02	7.420546e-02	5.621051e-02	ACTA2/COMP/ADRA2A/KCNMB1/P2RX1/AKAP12/RGS2/APOE	8	geneontology_Biological_Process	0.025889968
GO:0030308	GO:0030308	negative regulation of cell growth	8/309	190/18866	1.324863e-02	7.420546e-02	5.621051e-02	DACT3/SFRP2/GREM1/FHL1/SFRP1/CRYAB/RGS2/INHBA	8	geneontology_Biological_Process	0.025889968
GO:0001755	GO:0001755	neural crest cell migration	4/309	56/18866	1.329695e-02	7.420546e-02	5.621051e-02	HAND2/ANXA6/TWIST1/FN1	4	geneontology_Biological_Process	0.012944984
GO:0001820	GO:0001820	serotonin secretion	2/309	11/18866	1.333908e-02	7.420546e-02	5.621051e-02	P2RX1/MAOB	2	geneontology_Biological_Process	0.006472492
GO:0006707	GO:0006707	cholesterol catabolic process	2/309	11/18866	1.333908e-02	7.420546e-02	5.621051e-02	CYP27A1/APOE	2	geneontology_Biological_Process	0.006472492
GO:0016127	GO:0016127	sterol catabolic process	2/309	11/18866	1.333908e-02	7.420546e-02	5.621051e-02	CYP27A1/APOE	2	geneontology_Biological_Process	0.006472492
GO:0019371	GO:0019371	cyclooxygenase pathway	2/309	11/18866	1.333908e-02	7.420546e-02	5.621051e-02	PTGIS/PTGS1	2	geneontology_Biological_Process	0.006472492
GO:0032060	GO:0032060	bleb assembly	2/309	11/18866	1.333908e-02	7.420546e-02	5.621051e-02	MYLK/PMP22	2	geneontology_Biological_Process	0.006472492
GO:0035747	GO:0035747	natural killer cell chemotaxis	2/309	11/18866	1.333908e-02	7.420546e-02	5.621051e-02	CCL2/CXCL14	2	geneontology_Biological_Process	0.006472492
GO:0042447	GO:0042447	hormone catabolic process	2/309	11/18866	1.333908e-02	7.420546e-02	5.621051e-02	HSD17B6/DIO2	2	geneontology_Biological_Process	0.006472492
GO:0043589	GO:0043589	skin morphogenesis	2/309	11/18866	1.333908e-02	7.420546e-02	5.621051e-02	COL1A1/COL1A2	2	geneontology_Biological_Process	0.006472492
GO:0061307	GO:0061307	cardiac neural crest cell differentiation involved in heart development	2/309	11/18866	1.333908e-02	7.420546e-02	5.621051e-02	HAND2/TWIST1	2	geneontology_Biological_Process	0.006472492
GO:0061308	GO:0061308	cardiac neural crest cell development involved in heart development	2/309	11/18866	1.333908e-02	7.420546e-02	5.621051e-02	HAND2/TWIST1	2	geneontology_Biological_Process	0.006472492
GO:0072321	GO:0072321	chaperone-mediated protein transport	2/309	11/18866	1.333908e-02	7.420546e-02	5.621051e-02	CLIP3/CLU	2	geneontology_Biological_Process	0.006472492
GO:1903011	GO:1903011	negative regulation of bone development	2/309	11/18866	1.333908e-02	7.420546e-02	5.621051e-02	GREM1/FBN1	2	geneontology_Biological_Process	0.006472492
GO:1905902	GO:1905902	regulation of mesoderm formation	2/309	11/18866	1.333908e-02	7.420546e-02	5.621051e-02	SFRP2/FGFR1	2	geneontology_Biological_Process	0.006472492
GO:0014910	GO:0014910	regulation of smooth muscle cell migration	5/309	86/18866	1.351756e-02	7.507547e-02	5.686954e-02	POSTN/IGFBP5/TPM1/PDGFRB/CCN4	5	geneontology_Biological_Process	0.016181230
GO:0014065	GO:0014065	phosphatidylinositol 3-kinase signaling	7/309	154/18866	1.361252e-02	7.546894e-02	5.716760e-02	DCN/PDGFRA/FGFR1/ROR2/PDGFC/PDGFRB/TWIST1	7	geneontology_Biological_Process	0.022653722
GO:0051283	GO:0051283	negative regulation of sequestering of calcium ion	6/309	119/18866	1.365502e-02	7.546894e-02	5.716760e-02	PLN/CASQ2/ANXA6/THY1/CCL19/CCL21	6	geneontology_Biological_Process	0.019417476
GO:0071706	GO:0071706	tumor necrosis factor superfamily cytokine production	6/309	119/18866	1.365502e-02	7.546894e-02	5.716760e-02	SPON2/TWIST1/CCL19/GAS6/GPNMB/CLU	6	geneontology_Biological_Process	0.019417476
GO:0050650	GO:0050650	chondroitin sulfate proteoglycan biosynthetic process	3/309	31/18866	1.393691e-02	7.652918e-02	5.797073e-02	DCN/VCAN/BGN	3	geneontology_Biological_Process	0.009708738
GO:1902230	GO:1902230	negative regulation of intrinsic apoptotic signaling pathway in response to DNA damage	3/309	31/18866	1.393691e-02	7.652918e-02	5.797073e-02	SFRP2/CXCL12/CLU	3	geneontology_Biological_Process	0.009708738
GO:1902624	GO:1902624	positive regulation of neutrophil migration	3/309	31/18866	1.393691e-02	7.652918e-02	5.797073e-02	IL1R1/CCL19/CCL21	3	geneontology_Biological_Process	0.009708738
GO:1903792	GO:1903792	negative regulation of anion transport	3/309	31/18866	1.393691e-02	7.652918e-02	5.797073e-02	SFRP4/RGS2/THBS1	3	geneontology_Biological_Process	0.009708738
GO:0044272	GO:0044272	sulfur compound biosynthetic process	8/309	192/18866	1.403581e-02	7.694795e-02	5.828794e-02	DCN/PRELP/FMOD/LUM/OGN/VCAN/BGN/GGT5	8	geneontology_Biological_Process	0.025889968
GO:0061005	GO:0061005	cell differentiation involved in kidney development	4/309	57/18866	1.412074e-02	7.728891e-02	5.854622e-02	ACTA2/GREM1/GLIS2/MMP9	4	geneontology_Biological_Process	0.012944984
GO:1902904	GO:1902904	negative regulation of supramolecular fiber organization	7/309	156/18866	1.452469e-02	7.937206e-02	6.012420e-02	LMOD1/EMILIN1/CLIP3/CRYAB/MYADM/CLU/APOE	7	geneontology_Biological_Process	0.022653722
GO:0051282	GO:0051282	regulation of sequestering of calcium ion	6/309	121/18866	1.472375e-02	8.033071e-02	6.085038e-02	PLN/CASQ2/ANXA6/THY1/CCL19/CCL21	6	geneontology_Biological_Process	0.019417476
GO:0007566	GO:0007566	embryo implantation	4/309	58/18866	1.497621e-02	8.144661e-02	6.169567e-02	PTGIS/MMP2/FBLN1/MMP9	4	geneontology_Biological_Process	0.012944984
GO:0043551	GO:0043551	regulation of phosphatidylinositol 3-kinase activity	4/309	58/18866	1.497621e-02	8.144661e-02	6.169567e-02	PDGFRA/PDGFRB/CCL19/CCL21	4	geneontology_Biological_Process	0.012944984
GO:0003176	GO:0003176	aortic valve development	3/309	32/18866	1.519580e-02	8.185506e-02	6.200507e-02	EMILIN1/ELN/TWIST1	3	geneontology_Biological_Process	0.009708738
GO:0035767	GO:0035767	endothelial cell chemotaxis	3/309	32/18866	1.519580e-02	8.185506e-02	6.200507e-02	SMOC2/FGFR1/THBS1	3	geneontology_Biological_Process	0.009708738
GO:0045761	GO:0045761	regulation of adenylate cyclase activity	3/309	32/18866	1.519580e-02	8.185506e-02	6.200507e-02	TIMP2/PALM/GABBR2	3	geneontology_Biological_Process	0.009708738
GO:0070528	GO:0070528	protein kinase C signaling	3/309	32/18866	1.519580e-02	8.185506e-02	6.200507e-02	FIBIN/AKAP12/MYADM	3	geneontology_Biological_Process	0.009708738
GO:0070570	GO:0070570	regulation of neuron projection regeneration	3/309	32/18866	1.519580e-02	8.185506e-02	6.200507e-02	PRRX1/THY1/PTN	3	geneontology_Biological_Process	0.009708738
GO:0071875	GO:0071875	adrenergic receptor signaling pathway	3/309	32/18866	1.519580e-02	8.185506e-02	6.200507e-02	PLN/ADRA2A/RGS2	3	geneontology_Biological_Process	0.009708738
GO:0045471	GO:0045471	response to ethanol	6/309	122/18866	1.527934e-02	8.204501e-02	6.214895e-02	KCNMB1/ACTC1/SPARC/MAOB/RGS2/TNC	6	geneontology_Biological_Process	0.019417476
GO:1990266	GO:1990266	neutrophil migration	6/309	122/18866	1.527934e-02	8.204501e-02	6.214895e-02	IL1R1/CCL11/CCL19/CCL21/CCL2/CCL18	6	geneontology_Biological_Process	0.019417476
GO:0034765	GO:0034765	regulation of ion transmembrane transport	15/309	489/18866	1.531005e-02	8.208024e-02	6.217564e-02	PLN/FXYD6/ADRA2A/KCNMB1/CASQ2/KCNJ8/KCNE4/GEM/THY1/FHL1/TWIST1/RGS2/THBS1/CCL2/MMP9	15	geneontology_Biological_Process	0.048543689
GO:0014033	GO:0014033	neural crest cell differentiation	5/309	89/18866	1.549074e-02	8.291815e-02	6.281036e-02	HAND2/ANXA6/SFRP1/TWIST1/FN1	5	geneontology_Biological_Process	0.016181230
GO:0001768	GO:0001768	establishment of T cell polarity	2/309	12/18866	1.583533e-02	8.313552e-02	6.297502e-02	CCL19/CCL21	2	geneontology_Biological_Process	0.006472492
GO:0038063	GO:0038063	collagen-activated tyrosine kinase receptor signaling pathway	2/309	12/18866	1.583533e-02	8.313552e-02	6.297502e-02	DDR2/COL1A1	2	geneontology_Biological_Process	0.006472492
GO:0044650	GO:0044650	adhesion of symbiont to host cell	2/309	12/18866	1.583533e-02	8.313552e-02	6.297502e-02	LRRC15/GAS6	2	geneontology_Biological_Process	0.006472492
GO:0051549	GO:0051549	positive regulation of keratinocyte migration	2/309	12/18866	1.583533e-02	8.313552e-02	6.297502e-02	FGF7/MMP9	2	geneontology_Biological_Process	0.006472492
GO:0060394	GO:0060394	negative regulation of pathway-restricted SMAD protein phosphorylation	2/309	12/18866	1.583533e-02	8.313552e-02	6.297502e-02	EMILIN1/GREM1	2	geneontology_Biological_Process	0.006472492
GO:0060856	GO:0060856	establishment of blood-brain barrier	2/309	12/18866	1.583533e-02	8.313552e-02	6.297502e-02	MXRA8/ADGRA2	2	geneontology_Biological_Process	0.006472492
GO:0070278	GO:0070278	extracellular matrix constituent secretion	2/309	12/18866	1.583533e-02	8.313552e-02	6.297502e-02	CCN2/CREB3L1	2	geneontology_Biological_Process	0.006472492
GO:0071481	GO:0071481	cellular response to X-ray	2/309	12/18866	1.583533e-02	8.313552e-02	6.297502e-02	SFRP2/SFRP1	2	geneontology_Biological_Process	0.006472492
GO:0072537	GO:0072537	fibroblast activation	2/309	12/18866	1.583533e-02	8.313552e-02	6.297502e-02	PDGFRB/AKAP12	2	geneontology_Biological_Process	0.006472492
GO:1900115	GO:1900115	extracellular regulation of signal transduction	2/309	12/18866	1.583533e-02	8.313552e-02	6.297502e-02	GREM1/FBN1	2	geneontology_Biological_Process	0.006472492
GO:1900116	GO:1900116	extracellular negative regulation of signal transduction	2/309	12/18866	1.583533e-02	8.313552e-02	6.297502e-02	GREM1/FBN1	2	geneontology_Biological_Process	0.006472492
GO:2001241	GO:2001241	positive regulation of extrinsic apoptotic signaling pathway in absence of ligand	2/309	12/18866	1.583533e-02	8.313552e-02	6.297502e-02	SRPX/INHBA	2	geneontology_Biological_Process	0.006472492
GO:0042471	GO:0042471	ear morphogenesis	6/309	123/18866	1.584931e-02	8.313552e-02	6.297502e-02	FGFR1/PRRX1/ROR2/CTHRC1/COL11A1/TWIST1	6	geneontology_Biological_Process	0.019417476
GO:0022898	GO:0022898	regulation of transmembrane transporter activity	10/309	276/18866	1.596212e-02	8.359821e-02	6.332551e-02	PLN/FXYD6/ADRA2A/CASQ2/KCNE4/GEM/FHL1/TWIST1/CCL2/MMP9	10	geneontology_Biological_Process	0.032362460
GO:0070542	GO:0070542	response to fatty acid	5/309	90/18866	1.618895e-02	8.465577e-02	6.412661e-02	CCN2/SFRP1/CCL19/CCL21/TNC	5	geneontology_Biological_Process	0.016181230
GO:0001736	GO:0001736	establishment of planar polarity	6/309	124/18866	1.643383e-02	8.554148e-02	6.479753e-02	DACT1/SFRP2/GPC6/ROR2/CTHRC1/SFRP1	6	geneontology_Biological_Process	0.019417476
GO:0007164	GO:0007164	establishment of tissue polarity	6/309	124/18866	1.643383e-02	8.554148e-02	6.479753e-02	DACT1/SFRP2/GPC6/ROR2/CTHRC1/SFRP1	6	geneontology_Biological_Process	0.019417476
GO:0051208	GO:0051208	sequestering of calcium ion	6/309	124/18866	1.643383e-02	8.554148e-02	6.479753e-02	PLN/CASQ2/ANXA6/THY1/CCL19/CCL21	6	geneontology_Biological_Process	0.019417476
GO:0044319	GO:0044319	wound healing, spreading of cells	3/309	33/18866	1.651681e-02	8.558022e-02	6.482688e-02	COL5A1/CCN1/PDPN	3	geneontology_Biological_Process	0.009708738
GO:0090505	GO:0090505	epiboly involved in wound healing	3/309	33/18866	1.651681e-02	8.558022e-02	6.482688e-02	COL5A1/CCN1/PDPN	3	geneontology_Biological_Process	0.009708738
GO:1902003	GO:1902003	regulation of amyloid-beta formation	3/309	33/18866	1.651681e-02	8.558022e-02	6.482688e-02	SPON1/CLU/APOE	3	geneontology_Biological_Process	0.009708738
GO:0045165	GO:0045165	cell fate commitment	10/309	278/18866	1.670177e-02	8.640689e-02	6.545308e-02	ZNF521/SFRP2/GAS1/GATA6/WNT2/FGFR1/PRRX1/ROR2/SFRP1/PDPN	10	geneontology_Biological_Process	0.032362460
GO:0035904	GO:0035904	aorta development	4/309	60/18866	1.678358e-02	8.669815e-02	6.567370e-02	COL3A1/MYLK/PDGFRB/LOX	4	geneontology_Biological_Process	0.012944984
GO:0030901	GO:0030901	midbrain development	5/309	91/18866	1.690781e-02	8.707522e-02	6.595934e-02	SFRP2/WNT2/FGFR1/SFRP1/MAOB	5	geneontology_Biological_Process	0.016181230
GO:0097306	GO:0097306	cellular response to alcohol	5/309	91/18866	1.690781e-02	8.707522e-02	6.595934e-02	KCNMB1/SFRP1/INHBA/CES1/TNC	5	geneontology_Biological_Process	0.016181230
GO:0043500	GO:0043500	muscle adaptation	6/309	125/18866	1.703306e-02	8.745524e-02	6.624720e-02	HAND2/LMCD1/SGCA/GATA6/IGFBP5/RGS2	6	geneontology_Biological_Process	0.019417476
GO:0048593	GO:0048593	camera-type eye morphogenesis	6/309	125/18866	1.703306e-02	8.745524e-02	6.624720e-02	COL8A1/WNT2/COL8A2/THY1/TWIST1/PTN	6	geneontology_Biological_Process	0.019417476
GO:0003170	GO:0003170	heart valve development	4/309	61/18866	1.773616e-02	9.065447e-02	6.867061e-02	EMILIN1/ELN/TWIST1/CCN1	4	geneontology_Biological_Process	0.012944984
GO:0042733	GO:0042733	embryonic digit morphogenesis	4/309	61/18866	1.773616e-02	9.065447e-02	6.867061e-02	HAND2/SFRP2/ROR2/TWIST1	4	geneontology_Biological_Process	0.012944984
GO:0046847	GO:0046847	filopodium assembly	4/309	61/18866	1.773616e-02	9.065447e-02	6.867061e-02	DPYSL3/TGFB3/PALM/CCL21	4	geneontology_Biological_Process	0.012944984
GO:0010762	GO:0010762	regulation of fibroblast migration	3/309	34/18866	1.790019e-02	9.108194e-02	6.899442e-02	DDR2/AKAP12/THBS1	3	geneontology_Biological_Process	0.009708738
GO:0060795	GO:0060795	cell fate commitment involved in formation of primary germ layer	3/309	34/18866	1.790019e-02	9.108194e-02	6.899442e-02	SFRP2/GATA6/FGFR1	3	geneontology_Biological_Process	0.009708738
GO:0090504	GO:0090504	epiboly	3/309	34/18866	1.790019e-02	9.108194e-02	6.899442e-02	COL5A1/CCN1/PDPN	3	geneontology_Biological_Process	0.009708738
GO:0014909	GO:0014909	smooth muscle cell migration	5/309	93/18866	1.840838e-02	9.186811e-02	6.958994e-02	POSTN/IGFBP5/TPM1/PDGFRB/CCN4	5	geneontology_Biological_Process	0.016181230
GO:2000117	GO:2000117	negative regulation of cysteine-type endopeptidase activity	5/309	93/18866	1.840838e-02	9.186811e-02	6.958994e-02	SFRP2/CRYAB/THBS1/GAS6/MMP9	5	geneontology_Biological_Process	0.016181230
GO:0001767	GO:0001767	establishment of lymphocyte polarity	2/309	13/18866	1.851417e-02	9.186811e-02	6.958994e-02	CCL19/CCL21	2	geneontology_Biological_Process	0.006472492
GO:0002921	GO:0002921	negative regulation of humoral immune response	2/309	13/18866	1.851417e-02	9.186811e-02	6.958994e-02	A2M/SERPING1	2	geneontology_Biological_Process	0.006472492
GO:0005513	GO:0005513	detection of calcium ion	2/309	13/18866	1.851417e-02	9.186811e-02	6.958994e-02	KCNMB1/CASQ2	2	geneontology_Biological_Process	0.006472492
GO:0007171	GO:0007171	activation of transmembrane receptor protein tyrosine kinase activity	2/309	13/18866	1.851417e-02	9.186811e-02	6.958994e-02	GREM1/PDGFC	2	geneontology_Biological_Process	0.006472492
GO:0007501	GO:0007501	mesodermal cell fate specification	2/309	13/18866	1.851417e-02	9.186811e-02	6.958994e-02	SFRP2/FGFR1	2	geneontology_Biological_Process	0.006472492
GO:0009650	GO:0009650	UV protection	2/309	13/18866	1.851417e-02	9.186811e-02	6.958994e-02	MFAP4/SCARA3	2	geneontology_Biological_Process	0.006472492
GO:0009886	GO:0009886	post-embryonic animal morphogenesis	2/309	13/18866	1.851417e-02	9.186811e-02	6.958994e-02	FBN1/EFEMP1	2	geneontology_Biological_Process	0.006472492
GO:0042415	GO:0042415	norepinephrine metabolic process	2/309	13/18866	1.851417e-02	9.186811e-02	6.958994e-02	HAND2/MOXD1	2	geneontology_Biological_Process	0.006472492
GO:0061029	GO:0061029	eyelid development in camera-type eye	2/309	13/18866	1.851417e-02	9.186811e-02	6.958994e-02	TWIST1/INHBA	2	geneontology_Biological_Process	0.006472492
GO:0090179	GO:0090179	planar cell polarity pathway involved in neural tube closure	2/309	13/18866	1.851417e-02	9.186811e-02	6.958994e-02	SFRP2/SFRP1	2	geneontology_Biological_Process	0.006472492
GO:1900025	GO:1900025	negative regulation of substrate adhesion-dependent cell spreading	2/309	13/18866	1.851417e-02	9.186811e-02	6.958994e-02	POSTN/FBLN1	2	geneontology_Biological_Process	0.006472492
GO:1900272	GO:1900272	negative regulation of long-term synaptic potentiation	2/309	13/18866	1.851417e-02	9.186811e-02	6.958994e-02	APOE/PTN	2	geneontology_Biological_Process	0.006472492
GO:1903236	GO:1903236	regulation of leukocyte tethering or rolling	2/309	13/18866	1.851417e-02	9.186811e-02	6.958994e-02	CCL21/CXCL12	2	geneontology_Biological_Process	0.006472492
GO:1904995	GO:1904995	negative regulation of leukocyte adhesion to vascular endothelial cell	2/309	13/18866	1.851417e-02	9.186811e-02	6.958994e-02	CCL21/CXCL12	2	geneontology_Biological_Process	0.006472492
GO:2001198	GO:2001198	regulation of dendritic cell differentiation	2/309	13/18866	1.851417e-02	9.186811e-02	6.958994e-02	TMEM176A/TMEM176B	2	geneontology_Biological_Process	0.006472492
GO:0001764	GO:0001764	neuron migration	7/309	164/18866	1.861163e-02	9.195853e-02	6.965843e-02	COL3A1/FGFR1/SPOCK1/NDN/TWIST1/GAS6/CXCL12	7	geneontology_Biological_Process	0.022653722
GO:0006874	GO:0006874	cellular calcium ion homeostasis	14/309	456/18866	1.864757e-02	9.195853e-02	6.965843e-02	PLN/CASQ2/PDGFRA/P2RX1/ANXA6/THY1/SLC24A3/CCL11/C1QTNF1/CCL19/CCL21/CXCL12/TGM2/APOE	14	geneontology_Biological_Process	0.045307443
GO:0010518	GO:0010518	positive regulation of phospholipase activity	4/309	62/18866	1.872177e-02	9.195853e-02	6.965843e-02	PDGFRA/FGFR1/PDGFRB/CCN1	4	geneontology_Biological_Process	0.012944984
GO:0034113	GO:0034113	heterotypic cell-cell adhesion	4/309	62/18866	1.872177e-02	9.195853e-02	6.965843e-02	ITGA7/THY1/VCAM1/MYADM	4	geneontology_Biological_Process	0.012944984
GO:0055025	GO:0055025	positive regulation of cardiac muscle tissue development	4/309	62/18866	1.872177e-02	9.195853e-02	6.965843e-02	GREM1/GATA6/WNT2/FGFR1	4	geneontology_Biological_Process	0.012944984
GO:0060393	GO:0060393	regulation of pathway-restricted SMAD protein phosphorylation	4/309	62/18866	1.872177e-02	9.195853e-02	6.965843e-02	EMILIN1/GREM1/TGFB3/INHBA	4	geneontology_Biological_Process	0.012944984
GO:2000351	GO:2000351	regulation of endothelial cell apoptotic process	4/309	62/18866	1.872177e-02	9.195853e-02	6.965843e-02	CD248/THBS1/GAS6/CCL2	4	geneontology_Biological_Process	0.012944984
GO:1904035	GO:1904035	regulation of epithelial cell apoptotic process	5/309	94/18866	1.919053e-02	9.412500e-02	7.129953e-02	SFRP4/CD248/THBS1/GAS6/CCL2	5	geneontology_Biological_Process	0.016181230
GO:0016486	GO:0016486	peptide hormone processing	3/309	35/18866	1.934614e-02	9.447923e-02	7.156786e-02	CPA3/CTSG/CES1	3	geneontology_Biological_Process	0.009708738
GO:0035909	GO:0035909	aorta morphogenesis	3/309	35/18866	1.934614e-02	9.447923e-02	7.156786e-02	COL3A1/MYLK/PDGFRB	3	geneontology_Biological_Process	0.009708738
GO:0140448	GO:0140448	signaling receptor ligand precursor processing	3/309	35/18866	1.934614e-02	9.447923e-02	7.156786e-02	CPA3/CTSG/CES1	3	geneontology_Biological_Process	0.009708738
GO:0055008	GO:0055008	cardiac muscle tissue morphogenesis	4/309	63/18866	1.974070e-02	9.616431e-02	7.284430e-02	ACTC1/WNT2/TPM1/COL11A1	4	geneontology_Biological_Process	0.012944984
GO:1903531	GO:1903531	negative regulation of secretion by cell	7/309	166/18866	1.974778e-02	9.616431e-02	7.284430e-02	ADRA2A/FOXF1/LRRC32/SFRP1/MAOB/INHBA/APOE	7	geneontology_Biological_Process	0.022653722
GO:0009100	GO:0009100	glycoprotein metabolic process	13/309	415/18866	1.981084e-02	9.633342e-02	7.297241e-02	DCN/GALNT17/SULF1/VCAN/BGN/MAN1A1/RAMP1/GXYLT2/ADAMTS12/COL11A1/CCL19/CCL21/GFPT2	13	geneontology_Biological_Process	0.042071197
GO:0032835	GO:0032835	glomerulus development	4/309	64/18866	2.079321e-02	1.005350e-01	7.615513e-02	ACTA2/PDGFRA/SULF1/PDGFRB	4	geneontology_Biological_Process	0.012944984
GO:0051926	GO:0051926	negative regulation of calcium ion transport	4/309	64/18866	2.079321e-02	1.005350e-01	7.615513e-02	PLN/ADRA2A/CASQ2/GEM	4	geneontology_Biological_Process	0.012944984
GO:0060135	GO:0060135	maternal process involved in female pregnancy	4/309	64/18866	2.079321e-02	1.005350e-01	7.615513e-02	PTGIS/RGS2/MMP7/PTN	4	geneontology_Biological_Process	0.012944984
GO:1901862	GO:1901862	negative regulation of muscle tissue development	4/309	64/18866	2.079321e-02	1.005350e-01	7.615513e-02	SOX15/IGFBP5/TWIST1/RGS2	4	geneontology_Biological_Process	0.012944984
GO:0009595	GO:0009595	detection of biotic stimulus	3/309	36/18866	2.085482e-02	1.005468e-01	7.616406e-02	SSC5D/FAP/SRPX	3	geneontology_Biological_Process	0.009708738
GO:0033280	GO:0033280	response to vitamin D	3/309	36/18866	2.085482e-02	1.005468e-01	7.616406e-02	SFRP1/TNC/PTN	3	geneontology_Biological_Process	0.009708738
GO:0003231	GO:0003231	cardiac ventricle development	6/309	131/18866	2.094636e-02	1.008452e-01	7.639004e-02	HAND2/SFRP2/FOXF1/TPM1/COL11A1/CCN1	6	geneontology_Biological_Process	0.019417476
GO:0060562	GO:0060562	epithelial tube morphogenesis	11/309	331/18866	2.103641e-02	1.011354e-01	7.660993e-02	HAND2/SFRP2/GREM1/WNT2/FOXF1/CCL11/ADAMTS12/CTHRC1/SFRP1/TWIST1/TNC	11	geneontology_Biological_Process	0.035598706
GO:0001771	GO:0001771	immunological synapse formation	2/309	14/18866	2.136899e-02	1.013015e-01	7.673573e-02	CCL19/CCL21	2	geneontology_Biological_Process	0.006472492
GO:0003214	GO:0003214	cardiac left ventricle morphogenesis	2/309	14/18866	2.136899e-02	1.013015e-01	7.673573e-02	SFRP2/FOXF1	2	geneontology_Biological_Process	0.006472492
GO:0010935	GO:0010935	regulation of macrophage cytokine production	2/309	14/18866	2.136899e-02	1.013015e-01	7.673573e-02	TGFB3/SPON2	2	geneontology_Biological_Process	0.006472492
GO:0034356	GO:0034356	NAD biosynthesis via nicotinamide riboside salvage pathway	2/309	14/18866	2.136899e-02	1.013015e-01	7.673573e-02	PTGIS/NNMT	2	geneontology_Biological_Process	0.006472492
GO:0035358	GO:0035358	regulation of peroxisome proliferator activated receptor signaling pathway	2/309	14/18866	2.136899e-02	1.013015e-01	7.673573e-02	PTGIS/TWIST1	2	geneontology_Biological_Process	0.006472492
GO:0042659	GO:0042659	regulation of cell fate specification	2/309	14/18866	2.136899e-02	1.013015e-01	7.673573e-02	SFRP2/FGFR1	2	geneontology_Biological_Process	0.006472492
GO:0051547	GO:0051547	regulation of keratinocyte migration	2/309	14/18866	2.136899e-02	1.013015e-01	7.673573e-02	FGF7/MMP9	2	geneontology_Biological_Process	0.006472492
GO:0051917	GO:0051917	regulation of fibrinolysis	2/309	14/18866	2.136899e-02	1.013015e-01	7.673573e-02	THBS1/FAP	2	geneontology_Biological_Process	0.006472492
GO:0060452	GO:0060452	positive regulation of cardiac muscle contraction	2/309	14/18866	2.136899e-02	1.013015e-01	7.673573e-02	CCN2/RGS2	2	geneontology_Biological_Process	0.006472492
GO:0090178	GO:0090178	regulation of establishment of planar polarity involved in neural tube closure	2/309	14/18866	2.136899e-02	1.013015e-01	7.673573e-02	SFRP2/SFRP1	2	geneontology_Biological_Process	0.006472492
GO:0071456	GO:0071456	cellular response to hypoxia	8/309	208/18866	2.160519e-02	1.022218e-01	7.743286e-02	CA9/PTGIS/KCNMB1/GATA6/VASN/SFRP1/TWIST1/PTN	8	geneontology_Biological_Process	0.025889968
GO:0010595	GO:0010595	positive regulation of endothelial cell migration	6/309	132/18866	2.165300e-02	1.022218e-01	7.743286e-02	SMOC2/ADGRA2/FGFR1/JCAD/SPARC/THBS1	6	geneontology_Biological_Process	0.019417476
GO:0048704	GO:0048704	embryonic skeletal system morphogenesis	5/309	97/18866	2.166702e-02	1.022218e-01	7.743286e-02	PDGFRA/PRRX1/TGFB3/COL11A1/TWIST1	5	geneontology_Biological_Process	0.016181230
GO:0010976	GO:0010976	positive regulation of neuron projection development	10/309	290/18866	2.168342e-02	1.022218e-01	7.743286e-02	DPYSL3/FGFR1/SERPINF1/ROR2/RGS2/FN1/CXCL12/CNTN1/APOE/PTN	10	geneontology_Biological_Process	0.032362460
GO:0006940	GO:0006940	regulation of smooth muscle contraction	4/309	65/18866	2.187958e-02	1.028613e-01	7.791724e-02	CNN1/ADRA2A/P2RX1/RGS2	4	geneontology_Biological_Process	0.012944984
GO:0060389	GO:0060389	pathway-restricted SMAD protein phosphorylation	4/309	65/18866	2.187958e-02	1.028613e-01	7.791724e-02	EMILIN1/GREM1/TGFB3/INHBA	4	geneontology_Biological_Process	0.012944984
GO:0032409	GO:0032409	regulation of transporter activity	10/309	291/18866	2.214251e-02	1.039536e-01	7.874465e-02	PLN/FXYD6/ADRA2A/CASQ2/KCNE4/GEM/FHL1/TWIST1/CCL2/MMP9	10	geneontology_Biological_Process	0.032362460
GO:0010667	GO:0010667	negative regulation of cardiac muscle cell apoptotic process	3/309	37/18866	2.242627e-02	1.045636e-01	7.920679e-02	HAND2/SFRP2/HSPB6	3	geneontology_Biological_Process	0.009708738
GO:0071542	GO:0071542	dopaminergic neuron differentiation	3/309	37/18866	2.242627e-02	1.045636e-01	7.920679e-02	SFRP2/WNT2/SFRP1	3	geneontology_Biological_Process	0.009708738
GO:0097242	GO:0097242	amyloid-beta clearance	3/309	37/18866	2.242627e-02	1.045636e-01	7.920679e-02	CLU/APOE/C3	3	geneontology_Biological_Process	0.009708738
GO:1905314	GO:1905314	semi-lunar valve development	3/309	37/18866	2.242627e-02	1.045636e-01	7.920679e-02	EMILIN1/ELN/TWIST1	3	geneontology_Biological_Process	0.009708738
GO:2000273	GO:2000273	positive regulation of signaling receptor activity	3/309	37/18866	2.242627e-02	1.045636e-01	7.920679e-02	ADRA2A/GREM1/CCL2	3	geneontology_Biological_Process	0.009708738
GO:0030316	GO:0030316	osteoclast differentiation	5/309	98/18866	2.253651e-02	1.047902e-01	7.937838e-02	FBN1/LRRC17/SFRP1/CCN4/FAM20C	5	geneontology_Biological_Process	0.016181230
GO:2001243	GO:2001243	negative regulation of intrinsic apoptotic signaling pathway	5/309	98/18866	2.253651e-02	1.047902e-01	7.937838e-02	SFRP2/CREB3L1/CXCL12/CLU/MMP9	5	geneontology_Biological_Process	0.016181230
GO:0030100	GO:0030100	regulation of endocytosis	8/309	210/18866	2.272126e-02	1.055048e-01	7.991974e-02	CLIP3/SFRP4/GREM1/CCL19/CCL21/CLU/APOE/C3	8	geneontology_Biological_Process	0.025889968
GO:0045666	GO:0045666	positive regulation of neuron differentiation	12/309	380/18866	2.330787e-02	1.080811e-01	8.187126e-02	DPYSL3/PCP4/TIMP2/FGFR1/SERPINF1/ROR2/RGS2/FN1/CXCL12/CNTN1/APOE/PTN	12	geneontology_Biological_Process	0.038834951
GO:0043588	GO:0043588	skin development	13/309	425/18866	2.351277e-02	1.088827e-01	8.247847e-02	KRT6A/FGF7/COMP/COL3A1/CTSK/COL1A1/COL1A2/IGFBP5/COL5A1/PALLD/ADAMTS2/COL5A2/INHBA	13	geneontology_Biological_Process	0.042071197
GO:0031668	GO:0031668	cellular response to extracellular stimulus	9/309	253/18866	2.401743e-02	1.099641e-01	8.329766e-02	SFRP2/COL1A1/POSTN/SFRP1/VCAM1/GAS6/FOLR2/TNC/PTN	9	geneontology_Biological_Process	0.029126214
GO:0060045	GO:0060045	positive regulation of cardiac muscle cell proliferation	3/309	38/18866	2.406053e-02	1.099641e-01	8.329766e-02	GATA6/WNT2/FGFR1	3	geneontology_Biological_Process	0.009708738
GO:2000403	GO:2000403	positive regulation of lymphocyte migration	3/309	38/18866	2.406053e-02	1.099641e-01	8.329766e-02	CCL21/CXCL12/CXCL14	3	geneontology_Biological_Process	0.009708738
GO:0043550	GO:0043550	regulation of lipid kinase activity	4/309	67/18866	2.415480e-02	1.099641e-01	8.329766e-02	PDGFRA/PDGFRB/CCL19/CCL21	4	geneontology_Biological_Process	0.012944984
GO:0071300	GO:0071300	cellular response to retinoic acid	4/309	67/18866	2.415480e-02	1.099641e-01	8.329766e-02	COL1A1/WNT2/SERPINF1/TNC	4	geneontology_Biological_Process	0.012944984
GO:0072678	GO:0072678	T cell migration	4/309	67/18866	2.415480e-02	1.099641e-01	8.329766e-02	APOD/CCL21/CXCL12/CCL2	4	geneontology_Biological_Process	0.012944984
GO:0035282	GO:0035282	segmentation	5/309	100/18866	2.434264e-02	1.099641e-01	8.329766e-02	SFRP2/FOXF1/ROR2/EGR2/SFRP1	5	geneontology_Biological_Process	0.016181230
GO:0033689	GO:0033689	negative regulation of osteoblast proliferation	2/309	15/18866	2.439334e-02	1.099641e-01	8.329766e-02	GREM1/SFRP1	2	geneontology_Biological_Process	0.006472492
GO:0044406	GO:0044406	adhesion of symbiont to host	2/309	15/18866	2.439334e-02	1.099641e-01	8.329766e-02	LRRC15/GAS6	2	geneontology_Biological_Process	0.006472492
GO:0044849	GO:0044849	estrous cycle	2/309	15/18866	2.439334e-02	1.099641e-01	8.329766e-02	MMP7/PTN	2	geneontology_Biological_Process	0.006472492
GO:0048368	GO:0048368	lateral mesoderm development	2/309	15/18866	2.439334e-02	1.099641e-01	8.329766e-02	FGFR1/FOXF1	2	geneontology_Biological_Process	0.006472492
GO:0048569	GO:0048569	post-embryonic animal organ development	2/309	15/18866	2.439334e-02	1.099641e-01	8.329766e-02	FBN1/EFEMP1	2	geneontology_Biological_Process	0.006472492
GO:0051044	GO:0051044	positive regulation of membrane protein ectodomain proteolysis	2/309	15/18866	2.439334e-02	1.099641e-01	8.329766e-02	ADRA2A/APOE	2	geneontology_Biological_Process	0.006472492
GO:0060026	GO:0060026	convergent extension	2/309	15/18866	2.439334e-02	1.099641e-01	8.329766e-02	SFRP2/SFRP1	2	geneontology_Biological_Process	0.006472492
GO:1900119	GO:1900119	positive regulation of execution phase of apoptosis	2/309	15/18866	2.439334e-02	1.099641e-01	8.329766e-02	PTGIS/FAP	2	geneontology_Biological_Process	0.006472492
GO:1902043	GO:1902043	positive regulation of extrinsic apoptotic signaling pathway via death domain receptors	2/309	15/18866	2.439334e-02	1.099641e-01	8.329766e-02	SFRP1/THBS1	2	geneontology_Biological_Process	0.006472492
GO:1903960	GO:1903960	negative regulation of anion transmembrane transport	2/309	15/18866	2.439334e-02	1.099641e-01	8.329766e-02	RGS2/THBS1	2	geneontology_Biological_Process	0.006472492
GO:2000345	GO:2000345	regulation of hepatocyte proliferation	2/309	15/18866	2.439334e-02	1.099641e-01	8.329766e-02	LIMS2/PTN	2	geneontology_Biological_Process	0.006472492
GO:2000402	GO:2000402	negative regulation of lymphocyte migration	2/309	15/18866	2.439334e-02	1.099641e-01	8.329766e-02	APOD/CCL2	2	geneontology_Biological_Process	0.006472492
GO:2001028	GO:2001028	positive regulation of endothelial cell chemotaxis	2/309	15/18866	2.439334e-02	1.099641e-01	8.329766e-02	SMOC2/FGFR1	2	geneontology_Biological_Process	0.006472492
GO:0045926	GO:0045926	negative regulation of growth	9/309	254/18866	2.455639e-02	1.105525e-01	8.374337e-02	DACT3/SFRP2/GREM1/IGFBP5/FHL1/SFRP1/CRYAB/RGS2/INHBA	9	geneontology_Biological_Process	0.029126214
GO:0060191	GO:0060191	regulation of lipase activity	5/309	101/18866	2.527961e-02	1.136472e-01	8.608755e-02	PDGFRA/FGFR1/PDGFRB/CCN1/RGS2	5	geneontology_Biological_Process	0.016181230
GO:0072577	GO:0072577	endothelial cell apoptotic process	4/309	68/18866	2.534409e-02	1.136472e-01	8.608755e-02	CD248/THBS1/GAS6/CCL2	4	geneontology_Biological_Process	0.012944984
GO:1904888	GO:1904888	cranial skeletal system development	4/309	68/18866	2.534409e-02	1.136472e-01	8.608755e-02	PDGFRA/PRRX1/TGFB3/TWIST1	4	geneontology_Biological_Process	0.012944984
GO:0008016	GO:0008016	regulation of heart contraction	9/309	256/18866	2.566004e-02	1.144443e-01	8.669136e-02	PLN/HSPB7/DES/FXYD6/CASQ2/KCNE4/CCN2/TPM1/RGS2	9	geneontology_Biological_Process	0.029126214
GO:0043281	GO:0043281	regulation of cysteine-type endopeptidase activity involved in apoptotic process	8/309	215/18866	2.568814e-02	1.144443e-01	8.669136e-02	SFRP2/P2RX1/CCN2/CRYAB/CCN1/THBS1/GAS6/MMP9	8	geneontology_Biological_Process	0.025889968
GO:0030204	GO:0030204	chondroitin sulfate metabolic process	3/309	39/18866	2.575754e-02	1.144443e-01	8.669136e-02	DCN/VCAN/BGN	3	geneontology_Biological_Process	0.009708738
GO:0034205	GO:0034205	amyloid-beta formation	3/309	39/18866	2.575754e-02	1.144443e-01	8.669136e-02	SPON1/CLU/APOE	3	geneontology_Biological_Process	0.009708738
GO:0046329	GO:0046329	negative regulation of JNK cascade	3/309	39/18866	2.575754e-02	1.144443e-01	8.669136e-02	DACT1/SFRP2/SFRP1	3	geneontology_Biological_Process	0.009708738
GO:1902229	GO:1902229	regulation of intrinsic apoptotic signaling pathway in response to DNA damage	3/309	39/18866	2.575754e-02	1.144443e-01	8.669136e-02	SFRP2/CXCL12/CLU	3	geneontology_Biological_Process	0.009708738
GO:1904706	GO:1904706	negative regulation of vascular associated smooth muscle cell proliferation	3/309	39/18866	2.575754e-02	1.144443e-01	8.669136e-02	CNN1/TPM1/TGFB3	3	geneontology_Biological_Process	0.009708738
GO:0019216	GO:0019216	regulation of lipid metabolic process	13/309	431/18866	2.596747e-02	1.150762e-01	8.717002e-02	SORBS1/ADRA2A/RARRES2/PDGFRA/APOD/PDGFRB/TWIST1/CCN1/CCL19/CCL21/APOE/CES1/C3	13	geneontology_Biological_Process	0.042071197
GO:0030099	GO:0030099	myeloid cell differentiation	13/309	431/18866	2.596747e-02	1.150762e-01	8.717002e-02	TSPAN2/MYL9/FBN1/ROR2/LRRC17/SFRP1/CCN4/FAM20C/CCL19/THBS1/LOX/INHBA/MMP9	13	geneontology_Biological_Process	0.042071197
GO:0043502	GO:0043502	regulation of muscle adaptation	5/309	102/18866	2.623942e-02	1.159789e-01	8.785385e-02	HAND2/LMCD1/SGCA/IGFBP5/RGS2	5	geneontology_Biological_Process	0.016181230
GO:0055024	GO:0055024	regulation of cardiac muscle tissue development	5/309	102/18866	2.623942e-02	1.159789e-01	8.785385e-02	GREM1/GATA6/WNT2/FGFR1/RGS2	5	geneontology_Biological_Process	0.016181230
GO:0032102	GO:0032102	negative regulation of response to external stimulus	13/309	433/18866	2.682625e-02	1.179716e-01	8.936332e-02	PTGIS/GREM1/PDGFRA/A2M/FOXF1/SERPINF1/APOD/C1QTNF1/THBS1/FAP/SERPING1/CCL2/APOE	13	geneontology_Biological_Process	0.042071197
GO:0030593	GO:0030593	neutrophil chemotaxis	5/309	103/18866	2.722222e-02	1.179716e-01	8.936332e-02	CCL11/CCL19/CCL21/CCL2/CCL18	5	geneontology_Biological_Process	0.016181230
GO:0042472	GO:0042472	inner ear morphogenesis	5/309	103/18866	2.722222e-02	1.179716e-01	8.936332e-02	FGFR1/PRRX1/ROR2/CTHRC1/COL11A1	5	geneontology_Biological_Process	0.016181230
GO:0098869	GO:0098869	cellular oxidant detoxification	5/309	103/18866	2.722222e-02	1.179716e-01	8.936332e-02	SOD3/FBLN5/PXDN/PTGS1/APOE	5	geneontology_Biological_Process	0.016181230
GO:1901890	GO:1901890	positive regulation of cell junction assembly	5/309	103/18866	2.722222e-02	1.179716e-01	8.936332e-02	THBS2/SYNDIG1/THY1/COL16A1/SFRP1	5	geneontology_Biological_Process	0.016181230
GO:0001990	GO:0001990	regulation of systemic arterial blood pressure by hormone	3/309	40/18866	2.751721e-02	1.179716e-01	8.936332e-02	CPA3/CTSG/CES1	3	geneontology_Biological_Process	0.009708738
GO:0010664	GO:0010664	negative regulation of striated muscle cell apoptotic process	3/309	40/18866	2.751721e-02	1.179716e-01	8.936332e-02	HAND2/SFRP2/HSPB6	3	geneontology_Biological_Process	0.009708738
GO:0072210	GO:0072210	metanephric nephron development	3/309	40/18866	2.751721e-02	1.179716e-01	8.936332e-02	GREM1/PDGFRA/PDGFRB	3	geneontology_Biological_Process	0.009708738
GO:0140353	GO:0140353	lipid export from cell	3/309	40/18866	2.751721e-02	1.179716e-01	8.936332e-02	C1QTNF1/SELENOM/INHBA	3	geneontology_Biological_Process	0.009708738
GO:1902742	GO:1902742	apoptotic process involved in development	3/309	40/18866	2.751721e-02	1.179716e-01	8.936332e-02	HAND2/CRYAB/CCN1	3	geneontology_Biological_Process	0.009708738
GO:1902991	GO:1902991	regulation of amyloid precursor protein catabolic process	3/309	40/18866	2.751721e-02	1.179716e-01	8.936332e-02	SPON1/CLU/APOE	3	geneontology_Biological_Process	0.009708738
GO:0019511	GO:0019511	peptidyl-proline hydroxylation	2/309	16/18866	2.758095e-02	1.179716e-01	8.936332e-02	P4HA3/P3H3	2	geneontology_Biological_Process	0.006472492
GO:0034374	GO:0034374	low-density lipoprotein particle remodeling	2/309	16/18866	2.758095e-02	1.179716e-01	8.936332e-02	PLA2G2A/APOE	2	geneontology_Biological_Process	0.006472492
GO:0035930	GO:0035930	corticosteroid hormone secretion	2/309	16/18866	2.758095e-02	1.179716e-01	8.936332e-02	C1QTNF1/SELENOM	2	geneontology_Biological_Process	0.006472492
GO:0043508	GO:0043508	negative regulation of JUN kinase activity	2/309	16/18866	2.758095e-02	1.179716e-01	8.936332e-02	SFRP2/SFRP1	2	geneontology_Biological_Process	0.006472492
GO:0045989	GO:0045989	positive regulation of striated muscle contraction	2/309	16/18866	2.758095e-02	1.179716e-01	8.936332e-02	CCN2/RGS2	2	geneontology_Biological_Process	0.006472492
GO:0051770	GO:0051770	positive regulation of nitric-oxide synthase biosynthetic process	2/309	16/18866	2.758095e-02	1.179716e-01	8.936332e-02	AKAP12/CCL2	2	geneontology_Biological_Process	0.006472492
GO:0055119	GO:0055119	relaxation of cardiac muscle	2/309	16/18866	2.758095e-02	1.179716e-01	8.936332e-02	PLN/RGS2	2	geneontology_Biological_Process	0.006472492
GO:0060572	GO:0060572	morphogenesis of an epithelial bud	2/309	16/18866	2.758095e-02	1.179716e-01	8.936332e-02	WNT2/SULF1	2	geneontology_Biological_Process	0.006472492
GO:0061684	GO:0061684	chaperone-mediated autophagy	2/309	16/18866	2.758095e-02	1.179716e-01	8.936332e-02	SYNPO2/CLU	2	geneontology_Biological_Process	0.006472492
GO:0070593	GO:0070593	dendrite self-avoidance	2/309	16/18866	2.758095e-02	1.179716e-01	8.936332e-02	PALLD/NEXN	2	geneontology_Biological_Process	0.006472492
GO:0072109	GO:0072109	glomerular mesangium development	2/309	16/18866	2.758095e-02	1.179716e-01	8.936332e-02	ACTA2/PDGFRB	2	geneontology_Biological_Process	0.006472492
GO:0072224	GO:0072224	metanephric glomerulus development	2/309	16/18866	2.758095e-02	1.179716e-01	8.936332e-02	PDGFRA/PDGFRB	2	geneontology_Biological_Process	0.006472492
GO:0086103	GO:0086103	G protein-coupled receptor signaling pathway involved in heart process	2/309	16/18866	2.758095e-02	1.179716e-01	8.936332e-02	PLN/RGS2	2	geneontology_Biological_Process	0.006472492
GO:1901201	GO:1901201	regulation of extracellular matrix assembly	2/309	16/18866	2.758095e-02	1.179716e-01	8.936332e-02	EMILIN1/ANTXR1	2	geneontology_Biological_Process	0.006472492
GO:0036294	GO:0036294	cellular response to decreased oxygen levels	8/309	218/18866	2.759266e-02	1.179716e-01	8.936332e-02	CA9/PTGIS/KCNMB1/GATA6/VASN/SFRP1/TWIST1/PTN	8	geneontology_Biological_Process	0.025889968
GO:0001756	GO:0001756	somitogenesis	4/309	70/18866	2.782694e-02	1.188238e-01	9.000884e-02	SFRP2/FOXF1/ROR2/SFRP1	4	geneontology_Biological_Process	0.012944984
GO:0007266	GO:0007266	Rho protein signal transduction	6/309	140/18866	2.789139e-02	1.189496e-01	9.010411e-02	ADRA2A/COL3A1/COL1A2/PDGFRB/PDPN/APOE	6	geneontology_Biological_Process	0.019417476
GO:0048545	GO:0048545	response to steroid hormone	11/309	346/18866	2.792671e-02	1.189510e-01	9.010517e-02	FIBIN/COL1A1/SERPINF1/SPARC/CCN2/TGFB3/SFRP1/MAOB/THBS1/LOX/PTN	11	geneontology_Biological_Process	0.035598706
GO:0032231	GO:0032231	regulation of actin filament bundle assembly	5/309	104/18866	2.822817e-02	1.199344e-01	9.085012e-02	SYNPO2/CCN2/TPM1/TGFB3/SFRP1	5	geneontology_Biological_Process	0.016181230
GO:0120034	GO:0120034	positive regulation of plasma membrane bounded cell projection assembly	5/309	104/18866	2.822817e-02	1.199344e-01	9.085012e-02	DPYSL3/TGFB3/PALM/CCL19/CCL21	5	geneontology_Biological_Process	0.016181230
GO:0006958	GO:0006958	complement activation, classical pathway	6/309	141/18866	2.874628e-02	1.219833e-01	9.240213e-02	C7/C1R/C1S/CLU/SERPING1/C3	6	geneontology_Biological_Process	0.019417476
GO:0033574	GO:0033574	response to testosterone	3/309	41/18866	2.933939e-02	1.241900e-01	9.407373e-02	CA9/PLN/THBS1	3	geneontology_Biological_Process	0.009708738
GO:0050832	GO:0050832	defense response to fungus	3/309	41/18866	2.933939e-02	1.241900e-01	9.407373e-02	RARRES2/SPON2/CTSG	3	geneontology_Biological_Process	0.009708738
GO:0050769	GO:0050769	positive regulation of neurogenesis	14/309	485/18866	2.953623e-02	1.248677e-01	9.458709e-02	DPYSL3/PCP4/TIMP2/WNT2/FGFR1/SERPINF1/ROR2/EGR2/RGS2/FN1/CXCL12/CNTN1/APOE/PTN	14	geneontology_Biological_Process	0.045307443
GO:0031333	GO:0031333	negative regulation of protein-containing complex assembly	6/309	142/18866	2.961826e-02	1.250590e-01	9.473196e-02	LMOD1/CLIP3/DACT1/CRYAB/MYADM/CLU	6	geneontology_Biological_Process	0.019417476
GO:0014812	GO:0014812	muscle cell migration	5/309	106/18866	3.031005e-02	1.278212e-01	9.682431e-02	POSTN/IGFBP5/TPM1/PDGFRB/CCN4	5	geneontology_Biological_Process	0.016181230
GO:0045600	GO:0045600	positive regulation of fat cell differentiation	4/309	72/18866	3.044987e-02	1.282517e-01	9.715043e-02	RARRES2/SFRP2/SFRP1/MEDAG	4	geneontology_Biological_Process	0.012944984
GO:0045598	GO:0045598	regulation of fat cell differentiation	6/309	143/18866	3.050744e-02	1.283351e-01	9.721366e-02	RARRES2/SFRP2/SFRP1/CCN4/MEDAG/MMP11	6	geneontology_Biological_Process	0.019417476
GO:0006957	GO:0006957	complement activation, alternative pathway	2/309	17/18866	3.092569e-02	1.296133e-01	9.818188e-02	C7/C3	2	geneontology_Biological_Process	0.006472492
GO:0048535	GO:0048535	lymph node development	2/309	17/18866	3.092569e-02	1.296133e-01	9.818188e-02	CD248/PDPN	2	geneontology_Biological_Process	0.006472492
GO:0097094	GO:0097094	craniofacial suture morphogenesis	2/309	17/18866	3.092569e-02	1.296133e-01	9.818188e-02	TGFB3/TWIST1	2	geneontology_Biological_Process	0.006472492
GO:0032412	GO:0032412	regulation of ion transmembrane transporter activity	9/309	265/18866	3.106356e-02	1.300309e-01	9.849816e-02	PLN/FXYD6/ADRA2A/CASQ2/KCNE4/GEM/FHL1/CCL2/MMP9	9	geneontology_Biological_Process	0.029126214
GO:0006509	GO:0006509	membrane protein ectodomain proteolysis	3/309	42/18866	3.122387e-02	1.302208e-01	9.864203e-02	ADRA2A/TIMP2/APOE	3	geneontology_Biological_Process	0.009708738
GO:0048246	GO:0048246	macrophage chemotaxis	3/309	42/18866	3.122387e-02	1.302208e-01	9.864203e-02	RARRES2/THBS1/CCL2	3	geneontology_Biological_Process	0.009708738
GO:1902622	GO:1902622	regulation of neutrophil migration	3/309	42/18866	3.122387e-02	1.302208e-01	9.864203e-02	IL1R1/CCL19/CCL21	3	geneontology_Biological_Process	0.009708738
GO:0014897	GO:0014897	striated muscle hypertrophy	5/309	107/18866	3.138625e-02	1.305776e-01	9.891230e-02	HAND2/LMCD1/GATA6/IGFBP5/RGS2	5	geneontology_Biological_Process	0.016181230
GO:0043266	GO:0043266	regulation of potassium ion transport	5/309	107/18866	3.138625e-02	1.305776e-01	9.891230e-02	ADRA2A/KCNMB1/CASQ2/KCNE4/FHL1	5	geneontology_Biological_Process	0.016181230
GO:0048638	GO:0048638	regulation of developmental growth	11/309	353/18866	3.164524e-02	1.314941e-01	9.960655e-02	SOX15/SFRP2/GATA6/WNT2/FGFR1/DPYSL2/SFRP1/RGS2/FN1/CXCL12/APOE	11	geneontology_Biological_Process	0.035598706
GO:0051145	GO:0051145	smooth muscle cell differentiation	4/309	73/18866	3.181419e-02	1.320347e-01	1.000161e-01	COMP/GATA6/FOXF1/RBPMS2	4	geneontology_Biological_Process	0.012944984
GO:0046328	GO:0046328	regulation of JNK cascade	7/309	184/18866	3.221773e-02	1.335464e-01	1.011612e-01	DACT1/SFRP2/CCN2/ROR2/SFRP1/CCL19/CCL21	7	geneontology_Biological_Process	0.022653722
GO:0010769	GO:0010769	regulation of cell morphogenesis involved in differentiation	10/309	310/18866	3.226132e-02	1.335642e-01	1.011747e-01	LIMS2/POSTN/DPYSL2/THY1/FN1/MYADM/CXCL12/PDPN/FBLN1/APOE	10	geneontology_Biological_Process	0.032362460
GO:0032526	GO:0032526	response to retinoic acid	5/309	108/18866	3.248614e-02	1.343314e-01	1.017558e-01	COL1A1/WNT2/SERPINF1/PDGFRB/TNC	5	geneontology_Biological_Process	0.016181230
GO:0072503	GO:0072503	cellular divalent inorganic cation homeostasis	14/309	492/18866	3.274971e-02	1.352567e-01	1.024567e-01	PLN/CASQ2/PDGFRA/P2RX1/ANXA6/THY1/SLC24A3/CCL11/C1QTNF1/CCL19/CCL21/CXCL12/TGM2/APOE	14	geneontology_Biological_Process	0.045307443
GO:0015850	GO:0015850	organic hydroxy compound transport	9/309	268/18866	3.302873e-02	1.362435e-01	1.032042e-01	ADRA2A/P2RX1/MAOB/C1QTNF1/SELENOM/CXCL12/CLU/APOE/CES1	9	geneontology_Biological_Process	0.029126214
GO:0001953	GO:0001953	negative regulation of cell-matrix adhesion	3/309	43/18866	3.317042e-02	1.364967e-01	1.033960e-01	POSTN/APOD/THBS1	3	geneontology_Biological_Process	0.009708738
GO:0045823	GO:0045823	positive regulation of heart contraction	3/309	43/18866	3.317042e-02	1.364967e-01	1.033960e-01	CCN2/TPM1/RGS2	3	geneontology_Biological_Process	0.009708738
GO:0086003	GO:0086003	cardiac muscle cell contraction	4/309	74/18866	3.321389e-02	1.365103e-01	1.034063e-01	SGCD/PLN/KCNJ8/KCNE4	4	geneontology_Biological_Process	0.012944984
GO:0070588	GO:0070588	calcium ion transmembrane transport	10/309	312/18866	3.348870e-02	1.374735e-01	1.041360e-01	PLN/ADRA2A/CASQ2/GEM/ANXA6/THY1/SLC24A3/CCL19/GAS6/CCL21	10	geneontology_Biological_Process	0.032362460
GO:0014896	GO:0014896	muscle hypertrophy	5/309	109/18866	3.360981e-02	1.376383e-01	1.042608e-01	HAND2/LMCD1/GATA6/IGFBP5/RGS2	5	geneontology_Biological_Process	0.016181230
GO:0018958	GO:0018958	phenol-containing compound metabolic process	5/309	109/18866	3.360981e-02	1.376383e-01	1.042608e-01	HAND2/CTSK/MOXD1/MAOB/DIO2	5	geneontology_Biological_Process	0.016181230
GO:0001710	GO:0001710	mesodermal cell fate commitment	2/309	18/18866	3.442159e-02	1.391189e-01	1.053823e-01	SFRP2/FGFR1	2	geneontology_Biological_Process	0.006472492
GO:0007597	GO:0007597	blood coagulation, intrinsic pathway	2/309	18/18866	3.442159e-02	1.391189e-01	1.053823e-01	A2M/SERPING1	2	geneontology_Biological_Process	0.006472492
GO:0036035	GO:0036035	osteoclast development	2/309	18/18866	3.442159e-02	1.391189e-01	1.053823e-01	FBN1/FAM20C	2	geneontology_Biological_Process	0.006472492
GO:0051895	GO:0051895	negative regulation of focal adhesion assembly	2/309	18/18866	3.442159e-02	1.391189e-01	1.053823e-01	APOD/THBS1	2	geneontology_Biological_Process	0.006472492
GO:0071371	GO:0071371	cellular response to gonadotropin stimulus	2/309	18/18866	3.442159e-02	1.391189e-01	1.053823e-01	GATA6/INHBA	2	geneontology_Biological_Process	0.006472492
GO:0071605	GO:0071605	monocyte chemotactic protein-1 production	2/309	18/18866	3.442159e-02	1.391189e-01	1.053823e-01	APOD/TWIST1	2	geneontology_Biological_Process	0.006472492
GO:0071637	GO:0071637	regulation of monocyte chemotactic protein-1 production	2/309	18/18866	3.442159e-02	1.391189e-01	1.053823e-01	APOD/TWIST1	2	geneontology_Biological_Process	0.006472492
GO:0090036	GO:0090036	regulation of protein kinase C signaling	2/309	18/18866	3.442159e-02	1.391189e-01	1.053823e-01	AKAP12/MYADM	2	geneontology_Biological_Process	0.006472492
GO:0150118	GO:0150118	negative regulation of cell-substrate junction organization	2/309	18/18866	3.442159e-02	1.391189e-01	1.053823e-01	APOD/THBS1	2	geneontology_Biological_Process	0.006472492
GO:1900221	GO:1900221	regulation of amyloid-beta clearance	2/309	18/18866	3.442159e-02	1.391189e-01	1.053823e-01	CLU/APOE	2	geneontology_Biological_Process	0.006472492
GO:1905276	GO:1905276	regulation of epithelial tube formation	2/309	18/18866	3.442159e-02	1.391189e-01	1.053823e-01	SFRP2/SFRP1	2	geneontology_Biological_Process	0.006472492
GO:0001707	GO:0001707	mesoderm formation	4/309	75/18866	3.464906e-02	1.397060e-01	1.058271e-01	SFRP2/FGFR1/FOXF1/INHBA	4	geneontology_Biological_Process	0.012944984
GO:0043627	GO:0043627	response to estrogen	4/309	75/18866	3.464906e-02	1.397060e-01	1.058271e-01	GATA6/PDGFRB/TGFB3/SFRP1	4	geneontology_Biological_Process	0.012944984
GO:0043409	GO:0043409	negative regulation of MAPK cascade	7/309	187/18866	3.471242e-02	1.397956e-01	1.058950e-01	EMILIN1/DACT1/SFRP2/SFRP1/RGS2/FBLN1/APOE	7	geneontology_Biological_Process	0.022653722
GO:0090100	GO:0090100	positive regulation of transmembrane receptor protein serine/threonine kinase signaling pathway	5/309	110/18866	3.475739e-02	1.398111e-01	1.059067e-01	SULF1/TGFB3/CCN1/THBS1/INHBA	5	geneontology_Biological_Process	0.016181230
GO:0044060	GO:0044060	regulation of endocrine process	3/309	44/18866	3.517872e-02	1.408392e-01	1.066855e-01	FGFR1/C1QTNF1/INHBA	3	geneontology_Biological_Process	0.009708738
GO:0050654	GO:0050654	chondroitin sulfate proteoglycan metabolic process	3/309	44/18866	3.517872e-02	1.408392e-01	1.066855e-01	DCN/VCAN/BGN	3	geneontology_Biological_Process	0.009708738
GO:1905521	GO:1905521	regulation of macrophage migration	3/309	44/18866	3.517872e-02	1.408392e-01	1.066855e-01	EMILIN1/RARRES2/THBS1	3	geneontology_Biological_Process	0.009708738
GO:2000404	GO:2000404	regulation of T cell migration	3/309	44/18866	3.517872e-02	1.408392e-01	1.066855e-01	APOD/CCL21/CXCL12	3	geneontology_Biological_Process	0.009708738
GO:0001818	GO:0001818	negative regulation of cytokine production	11/309	360/18866	3.570401e-02	1.427740e-01	1.081511e-01	SSC5D/GATA6/FGFR1/LRRC32/APOD/TGFB3/TWIST1/THBS1/GAS6/GPNMB/INHBA	11	geneontology_Biological_Process	0.035598706
GO:0014743	GO:0014743	regulation of muscle hypertrophy	4/309	76/18866	3.611976e-02	1.440975e-01	1.091536e-01	HAND2/LMCD1/IGFBP5/RGS2	4	geneontology_Biological_Process	0.012944984
GO:0060193	GO:0060193	positive regulation of lipase activity	4/309	76/18866	3.611976e-02	1.440975e-01	1.091536e-01	PDGFRA/FGFR1/PDGFRB/CCN1	4	geneontology_Biological_Process	0.012944984
GO:0051495	GO:0051495	positive regulation of cytoskeleton organization	8/309	230/18866	3.618821e-02	1.441170e-01	1.091684e-01	LMOD1/SYNPO2/CCN2/TPM1/TGFB3/CCL11/SFRP1/CCL21	8	geneontology_Biological_Process	0.025889968
GO:0014074	GO:0014074	response to purine-containing compound	6/309	149/18866	3.620944e-02	1.441170e-01	1.091684e-01	CASQ2/COL1A1/P2RX1/IGFBP5/SPARC/SELL	6	geneontology_Biological_Process	0.019417476
GO:0035148	GO:0035148	tube formation	6/309	150/18866	3.722181e-02	1.477334e-01	1.119078e-01	SFRP2/GREM1/CTHRC1/SFRP1/TWIST1/TGM2	6	geneontology_Biological_Process	0.019417476
GO:0060041	GO:0060041	retina development in camera-type eye	6/309	150/18866	3.722181e-02	1.477334e-01	1.119078e-01	PDGFRA/SERPINF1/THY1/PDGFRB/CYP1B1/PTN	6	geneontology_Biological_Process	0.019417476
GO:0010828	GO:0010828	positive regulation of glucose transmembrane transport	3/309	45/18866	3.724846e-02	1.477334e-01	1.119078e-01	CLIP3/SORBS1/C3	3	geneontology_Biological_Process	0.009708738
GO:0051048	GO:0051048	negative regulation of secretion	7/309	190/18866	3.733222e-02	1.478930e-01	1.120287e-01	ADRA2A/FOXF1/LRRC32/SFRP1/MAOB/INHBA/APOE	7	geneontology_Biological_Process	0.022653722
GO:0048332	GO:0048332	mesoderm morphogenesis	4/309	77/18866	3.762605e-02	1.488835e-01	1.127790e-01	SFRP2/FGFR1/FOXF1/INHBA	4	geneontology_Biological_Process	0.012944984
GO:0003417	GO:0003417	growth plate cartilage development	2/309	19/18866	3.806284e-02	1.493945e-01	1.131661e-01	COMP/ANXA6	2	geneontology_Biological_Process	0.006472492
GO:0010759	GO:0010759	positive regulation of macrophage chemotaxis	2/309	19/18866	3.806284e-02	1.493945e-01	1.131661e-01	RARRES2/THBS1	2	geneontology_Biological_Process	0.006472492
GO:0051546	GO:0051546	keratinocyte migration	2/309	19/18866	3.806284e-02	1.493945e-01	1.131661e-01	FGF7/MMP9	2	geneontology_Biological_Process	0.006472492
GO:0098915	GO:0098915	membrane repolarization during ventricular cardiac muscle cell action potential	2/309	19/18866	3.806284e-02	1.493945e-01	1.131661e-01	KCNJ8/KCNE4	2	geneontology_Biological_Process	0.006472492
GO:0150146	GO:0150146	cell junction disassembly	2/309	19/18866	3.806284e-02	1.493945e-01	1.131661e-01	TGFB3/C3	2	geneontology_Biological_Process	0.006472492
GO:1900747	GO:1900747	negative regulation of vascular endothelial growth factor signaling pathway	2/309	19/18866	3.806284e-02	1.493945e-01	1.131661e-01	DCN/ADGRA2	2	geneontology_Biological_Process	0.006472492
GO:2000647	GO:2000647	negative regulation of stem cell proliferation	2/309	19/18866	3.806284e-02	1.493945e-01	1.131661e-01	FBLN1/PTN	2	geneontology_Biological_Process	0.006472492
GO:0051224	GO:0051224	negative regulation of protein transport	6/309	151/18866	3.825213e-02	1.499642e-01	1.135976e-01	ADRA2A/LRRC32/APOD/SFRP1/PKDCC/APOE	6	geneontology_Biological_Process	0.019417476
GO:0001938	GO:0001938	positive regulation of endothelial cell proliferation	5/309	113/18866	3.834451e-02	1.501532e-01	1.137408e-01	WNT2/FGFR1/JCAD/CCL11/CXCL12	5	geneontology_Biological_Process	0.016181230
GO:0009743	GO:0009743	response to carbohydrate	8/309	233/18866	3.859058e-02	1.509429e-01	1.143390e-01	ADRA2A/COLEC12/SERPINF1/SPARC/CCN2/COL6A2/THBS1/GAS6	8	geneontology_Biological_Process	0.025889968
GO:0048015	GO:0048015	phosphatidylinositol-mediated signaling	7/309	192/18866	3.914922e-02	1.526742e-01	1.156505e-01	DCN/PDGFRA/FGFR1/ROR2/PDGFC/PDGFRB/TWIST1	7	geneontology_Biological_Process	0.022653722
GO:0042310	GO:0042310	vasoconstriction	4/309	78/18866	3.916796e-02	1.526742e-01	1.156505e-01	ACTA2/COMP/ADRA2A/P2RX1	4	geneontology_Biological_Process	0.012944984
GO:0060395	GO:0060395	SMAD protein signal transduction	4/309	78/18866	3.916796e-02	1.526742e-01	1.156505e-01	CILP/ROR2/TGFB3/INHBA	4	geneontology_Biological_Process	0.012944984
GO:0010863	GO:0010863	positive regulation of phospholipase C activity	3/309	46/18866	3.937925e-02	1.531256e-01	1.159924e-01	PDGFRA/FGFR1/PDGFRB	3	geneontology_Biological_Process	0.009708738
GO:0032570	GO:0032570	response to progesterone	3/309	46/18866	3.937925e-02	1.531256e-01	1.159924e-01	TGFB3/THBS1/PTN	3	geneontology_Biological_Process	0.009708738
GO:0098742	GO:0098742	cell-cell adhesion via plasma-membrane adhesion molecules	9/309	277/18866	3.943724e-02	1.531256e-01	1.159924e-01	CDH11/SCARF2/SPARCL1/GPC6/PALLD/NEXN/VCAM1/MYADM/SELL	9	geneontology_Biological_Process	0.029126214
GO:0010038	GO:0010038	response to metal ion	11/309	366/18866	3.946396e-02	1.531256e-01	1.159924e-01	PLN/SOD3/FIBIN/KCNMB1/CASQ2/SERPINF1/SPARC/CYBRD1/MAOB/THBS1/MMP9	11	geneontology_Biological_Process	0.035598706
GO:1990748	GO:1990748	cellular detoxification	5/309	114/18866	3.958864e-02	1.534342e-01	1.162261e-01	SOD3/FBLN5/PXDN/PTGS1/APOE	5	geneontology_Biological_Process	0.016181230
GO:0071453	GO:0071453	cellular response to oxygen levels	8/309	235/18866	4.025023e-02	1.558206e-01	1.180339e-01	CA9/PTGIS/KCNMB1/GATA6/VASN/SFRP1/TWIST1/PTN	8	geneontology_Biological_Process	0.025889968
GO:0043407	GO:0043407	negative regulation of MAP kinase activity	4/309	79/18866	4.074552e-02	1.575586e-01	1.193504e-01	SFRP2/SFRP1/RGS2/APOE	4	geneontology_Biological_Process	0.012944984
GO:0051235	GO:0051235	maintenance of location	10/309	324/18866	4.154544e-02	1.589129e-01	1.203762e-01	PLN/CASQ2/FBN1/ANXA6/THY1/CCL19/CCL21/APOE/CES1/C3	10	geneontology_Biological_Process	0.032362460
GO:0010559	GO:0010559	regulation of glycoprotein biosynthetic process	3/309	47/18866	4.157067e-02	1.589129e-01	1.203762e-01	RAMP1/CCL19/CCL21	3	geneontology_Biological_Process	0.009708738
GO:0022602	GO:0022602	ovulation cycle process	3/309	47/18866	4.157067e-02	1.589129e-01	1.203762e-01	PDGFRA/TGFB3/INHBA	3	geneontology_Biological_Process	0.009708738
GO:0035850	GO:0035850	epithelial cell differentiation involved in kidney development	3/309	47/18866	4.157067e-02	1.589129e-01	1.203762e-01	ACTA2/GREM1/MMP9	3	geneontology_Biological_Process	0.009708738
GO:0043268	GO:0043268	positive regulation of potassium ion transport	3/309	47/18866	4.157067e-02	1.589129e-01	1.203762e-01	ADRA2A/KCNMB1/FHL1	3	geneontology_Biological_Process	0.009708738
GO:0048483	GO:0048483	autonomic nervous system development	3/309	47/18866	4.157067e-02	1.589129e-01	1.203762e-01	HAND2/EGR2/FN1	3	geneontology_Biological_Process	0.009708738
GO:0002544	GO:0002544	chronic inflammatory response	2/309	20/18866	4.184378e-02	1.589129e-01	1.203762e-01	CCL11/THBS1	2	geneontology_Biological_Process	0.006472492
GO:0002689	GO:0002689	negative regulation of leukocyte chemotaxis	2/309	20/18866	4.184378e-02	1.589129e-01	1.203762e-01	GREM1/CCL2	2	geneontology_Biological_Process	0.006472492
GO:0002827	GO:0002827	positive regulation of T-helper 1 type immune response	2/309	20/18866	4.184378e-02	1.589129e-01	1.203762e-01	IL1R1/CCL19	2	geneontology_Biological_Process	0.006472492
GO:0007194	GO:0007194	negative regulation of adenylate cyclase activity	2/309	20/18866	4.184378e-02	1.589129e-01	1.203762e-01	PALM/GABBR2	2	geneontology_Biological_Process	0.006472492
GO:0010002	GO:0010002	cardioblast differentiation	2/309	20/18866	4.184378e-02	1.589129e-01	1.203762e-01	GREM1/GATA6	2	geneontology_Biological_Process	0.006472492
GO:0010875	GO:0010875	positive regulation of cholesterol efflux	2/309	20/18866	4.184378e-02	1.589129e-01	1.203762e-01	APOE/CES1	2	geneontology_Biological_Process	0.006472492
GO:0042474	GO:0042474	middle ear morphogenesis	2/309	20/18866	4.184378e-02	1.589129e-01	1.203762e-01	FGFR1/PRRX1	2	geneontology_Biological_Process	0.006472492
GO:0051767	GO:0051767	nitric-oxide synthase biosynthetic process	2/309	20/18866	4.184378e-02	1.589129e-01	1.203762e-01	AKAP12/CCL2	2	geneontology_Biological_Process	0.006472492
GO:0051769	GO:0051769	regulation of nitric-oxide synthase biosynthetic process	2/309	20/18866	4.184378e-02	1.589129e-01	1.203762e-01	AKAP12/CCL2	2	geneontology_Biological_Process	0.006472492
GO:0071636	GO:0071636	positive regulation of transforming growth factor beta production	2/309	20/18866	4.184378e-02	1.589129e-01	1.203762e-01	LUM/THBS1	2	geneontology_Biological_Process	0.006472492
GO:0032872	GO:0032872	regulation of stress-activated MAPK cascade	8/309	237/18866	4.195683e-02	1.589869e-01	1.204323e-01	HAND2/DACT1/SFRP2/CCN2/ROR2/SFRP1/CCL19/CCL21	8	geneontology_Biological_Process	0.025889968
GO:0046777	GO:0046777	protein autophosphorylation	8/309	237/18866	4.195683e-02	1.589869e-01	1.204323e-01	DDR2/GREM1/PDGFRA/FGFR1/THY1/PDGFC/PDGFRB/GPNMB	8	geneontology_Biological_Process	0.025889968
GO:0014032	GO:0014032	neural crest cell development	4/309	80/18866	4.235872e-02	1.599748e-01	1.211806e-01	HAND2/ANXA6/TWIST1/FN1	4	geneontology_Biological_Process	0.012944984
GO:0048678	GO:0048678	response to axon injury	4/309	80/18866	4.235872e-02	1.599748e-01	1.211806e-01	DPYSL3/APOD/TNC/PTN	4	geneontology_Biological_Process	0.012944984
GO:0055021	GO:0055021	regulation of cardiac muscle tissue growth	4/309	80/18866	4.235872e-02	1.599748e-01	1.211806e-01	GATA6/WNT2/FGFR1/RGS2	4	geneontology_Biological_Process	0.012944984
GO:0002455	GO:0002455	humoral immune response mediated by circulating immunoglobulin	6/309	155/18866	4.255446e-02	1.601801e-01	1.213362e-01	C7/C1R/C1S/CLU/SERPING1/C3	6	geneontology_Biological_Process	0.019417476
GO:0048754	GO:0048754	branching morphogenesis of an epithelial tube	6/309	155/18866	4.255446e-02	1.601801e-01	1.213362e-01	SFRP2/GREM1/WNT2/FOXF1/CCL11/TNC	6	geneontology_Biological_Process	0.019417476
GO:1904950	GO:1904950	negative regulation of establishment of protein localization	6/309	155/18866	4.255446e-02	1.601801e-01	1.213362e-01	ADRA2A/LRRC32/APOD/SFRP1/PKDCC/APOE	6	geneontology_Biological_Process	0.019417476
GO:0048017	GO:0048017	inositol lipid-mediated signaling	7/309	196/18866	4.295471e-02	1.615078e-01	1.223419e-01	DCN/PDGFRA/FGFR1/ROR2/PDGFC/PDGFRB/TWIST1	7	geneontology_Biological_Process	0.022653722
GO:0071496	GO:0071496	cellular response to external stimulus	10/309	326/18866	4.300679e-02	1.615250e-01	1.223549e-01	SFRP2/COL1A1/POSTN/SFRP1/VCAM1/GAS6/FOLR2/TNC/MMP7/PTN	10	geneontology_Biological_Process	0.032362460
GO:1904019	GO:1904019	epithelial cell apoptotic process	5/309	117/18866	4.346730e-02	1.630744e-01	1.235286e-01	SFRP4/CD248/THBS1/GAS6/CCL2	5	geneontology_Biological_Process	0.016181230
GO:0001890	GO:0001890	placenta development	6/309	156/18866	4.367566e-02	1.631456e-01	1.235825e-01	SOX15/DCN/PTGIS/WNT2/CCN1/PTN	6	geneontology_Biological_Process	0.019417476
GO:2000116	GO:2000116	regulation of cysteine-type endopeptidase activity	8/309	239/18866	4.371081e-02	1.631456e-01	1.235825e-01	SFRP2/P2RX1/CCN2/CRYAB/CCN1/THBS1/GAS6/MMP9	8	geneontology_Biological_Process	0.025889968
GO:0031952	GO:0031952	regulation of protein autophosphorylation	3/309	48/18866	4.382227e-02	1.631456e-01	1.235825e-01	GREM1/PDGFC/GPNMB	3	geneontology_Biological_Process	0.009708738
GO:0033628	GO:0033628	regulation of cell adhesion mediated by integrin	3/309	48/18866	4.382227e-02	1.631456e-01	1.235825e-01	SFRP2/CCL21/CYP1B1	3	geneontology_Biological_Process	0.009708738
GO:0055023	GO:0055023	positive regulation of cardiac muscle tissue growth	3/309	48/18866	4.382227e-02	1.631456e-01	1.235825e-01	GATA6/WNT2/FGFR1	3	geneontology_Biological_Process	0.009708738
GO:1900274	GO:1900274	regulation of phospholipase C activity	3/309	48/18866	4.382227e-02	1.631456e-01	1.235825e-01	PDGFRA/FGFR1/PDGFRB	3	geneontology_Biological_Process	0.009708738
GO:2001239	GO:2001239	regulation of extrinsic apoptotic signaling pathway in absence of ligand	3/309	48/18866	4.382227e-02	1.631456e-01	1.235825e-01	FGFR1/SRPX/INHBA	3	geneontology_Biological_Process	0.009708738
GO:0050829	GO:0050829	defense response to Gram-negative bacterium	4/309	81/18866	4.400757e-02	1.636562e-01	1.239693e-01	SSC5D/RARRES2/CTSG/LYZ	4	geneontology_Biological_Process	0.012944984
GO:0070302	GO:0070302	regulation of stress-activated protein kinase signaling cascade	8/309	240/18866	4.460570e-02	1.656992e-01	1.255169e-01	HAND2/DACT1/SFRP2/CCN2/ROR2/SFRP1/CCL19/CCL21	8	geneontology_Biological_Process	0.025889968
GO:0051209	GO:0051209	release of sequestered calcium ion into cytosol	5/309	118/18866	4.480915e-02	1.662733e-01	1.259517e-01	PLN/CASQ2/THY1/CCL19/CCL21	5	geneontology_Biological_Process	0.016181230
GO:0002693	GO:0002693	positive regulation of cellular extravasation	2/309	21/18866	4.575888e-02	1.668824e-01	1.264132e-01	IL1R1/THY1	2	geneontology_Biological_Process	0.006472492
GO:0006837	GO:0006837	serotonin transport	2/309	21/18866	4.575888e-02	1.668824e-01	1.264132e-01	P2RX1/MAOB	2	geneontology_Biological_Process	0.006472492
GO:0009713	GO:0009713	catechol-containing compound biosynthetic process	2/309	21/18866	4.575888e-02	1.668824e-01	1.264132e-01	HAND2/MOXD1	2	geneontology_Biological_Process	0.006472492
GO:0030728	GO:0030728	ovulation	2/309	21/18866	4.575888e-02	1.668824e-01	1.264132e-01	RGS2/INHBA	2	geneontology_Biological_Process	0.006472492
GO:0033630	GO:0033630	positive regulation of cell adhesion mediated by integrin	2/309	21/18866	4.575888e-02	1.668824e-01	1.264132e-01	SFRP2/CCL21	2	geneontology_Biological_Process	0.006472492
GO:0035357	GO:0035357	peroxisome proliferator activated receptor signaling pathway	2/309	21/18866	4.575888e-02	1.668824e-01	1.264132e-01	PTGIS/TWIST1	2	geneontology_Biological_Process	0.006472492
GO:0042423	GO:0042423	catecholamine biosynthetic process	2/309	21/18866	4.575888e-02	1.668824e-01	1.264132e-01	HAND2/MOXD1	2	geneontology_Biological_Process	0.006472492
GO:0060716	GO:0060716	labyrinthine layer blood vessel development	2/309	21/18866	4.575888e-02	1.668824e-01	1.264132e-01	WNT2/CCN1	2	geneontology_Biological_Process	0.006472492
GO:0071397	GO:0071397	cellular response to cholesterol	2/309	21/18866	4.575888e-02	1.668824e-01	1.264132e-01	INHBA/CES1	2	geneontology_Biological_Process	0.006472492
GO:0072574	GO:0072574	hepatocyte proliferation	2/309	21/18866	4.575888e-02	1.668824e-01	1.264132e-01	LIMS2/PTN	2	geneontology_Biological_Process	0.006472492
GO:0072575	GO:0072575	epithelial cell proliferation involved in liver morphogenesis	2/309	21/18866	4.575888e-02	1.668824e-01	1.264132e-01	LIMS2/PTN	2	geneontology_Biological_Process	0.006472492
GO:0090330	GO:0090330	regulation of platelet aggregation	2/309	21/18866	4.575888e-02	1.668824e-01	1.264132e-01	C1QTNF1/PDPN	2	geneontology_Biological_Process	0.006472492
GO:0140131	GO:0140131	positive regulation of lymphocyte chemotaxis	2/309	21/18866	4.575888e-02	1.668824e-01	1.264132e-01	CCL21/CXCL14	2	geneontology_Biological_Process	0.006472492
GO:2000269	GO:2000269	regulation of fibroblast apoptotic process	2/309	21/18866	4.575888e-02	1.668824e-01	1.264132e-01	SFRP1/GAS6	2	geneontology_Biological_Process	0.006472492
GO:2000380	GO:2000380	regulation of mesoderm development	2/309	21/18866	4.575888e-02	1.668824e-01	1.264132e-01	SFRP2/FGFR1	2	geneontology_Biological_Process	0.006472492
GO:2000738	GO:2000738	positive regulation of stem cell differentiation	2/309	21/18866	4.575888e-02	1.668824e-01	1.264132e-01	GATA6/PTN	2	geneontology_Biological_Process	0.006472492
GO:1903707	GO:1903707	negative regulation of hemopoiesis	6/309	158/18866	4.597319e-02	1.674843e-01	1.268691e-01	FBN1/LRRC17/SFRP1/TMEM176A/TMEM176B/INHBA	6	geneontology_Biological_Process	0.019417476
GO:0031279	GO:0031279	regulation of cyclase activity	3/309	49/18866	4.613356e-02	1.677091e-01	1.270393e-01	TIMP2/PALM/GABBR2	3	geneontology_Biological_Process	0.009708738
GO:0086009	GO:0086009	membrane repolarization	3/309	49/18866	4.613356e-02	1.677091e-01	1.270393e-01	CASQ2/KCNJ8/KCNE4	3	geneontology_Biological_Process	0.009708738
GO:0051403	GO:0051403	stress-activated MAPK cascade	9/309	286/18866	4.664323e-02	1.693807e-01	1.283056e-01	HAND2/DACT1/SFRP2/CCN2/ROR2/SFRP1/CRYAB/CCL19/CCL21	9	geneontology_Biological_Process	0.029126214
GO:2000377	GO:2000377	regulation of reactive oxygen species metabolic process	7/309	200/18866	4.699200e-02	1.704651e-01	1.291270e-01	PTGIS/FBLN5/PDGFRB/CRYAB/THBS1/CYP1B1/CLU	7	geneontology_Biological_Process	0.022653722
GO:0055117	GO:0055117	regulation of cardiac muscle contraction	4/309	83/18866	4.741207e-02	1.716226e-01	1.300038e-01	PLN/CASQ2/CCN2/RGS2	4	geneontology_Biological_Process	0.012944984
GO:2001021	GO:2001021	negative regulation of response to DNA damage stimulus	4/309	83/18866	4.741207e-02	1.716226e-01	1.300038e-01	SFRP2/TWIST1/CXCL12/CLU	4	geneontology_Biological_Process	0.012944984
GO:0050727	GO:0050727	regulation of inflammatory response	12/309	425/18866	4.814062e-02	1.740744e-01	1.318611e-01	PTGIS/FOXF1/SERPINF1/IL1R1/APOD/ADAMTS12/CCN4/PLA2G2A/TGM2/APOE/C3/MMP9	12	geneontology_Biological_Process	0.038834951
GO:0007528	GO:0007528	neuromuscular junction development	3/309	50/18866	4.850402e-02	1.746453e-01	1.322935e-01	PDZRN3/TNC/PTN	3	geneontology_Biological_Process	0.009708738
GO:0042987	GO:0042987	amyloid precursor protein catabolic process	3/309	50/18866	4.850402e-02	1.746453e-01	1.322935e-01	SPON1/CLU/APOE	3	geneontology_Biological_Process	0.009708738
GO:0046850	GO:0046850	regulation of bone remodeling	3/309	50/18866	4.850402e-02	1.746453e-01	1.322935e-01	TMEM119/GREM1/SFRP1	3	geneontology_Biological_Process	0.009708738
GO:1904707	GO:1904707	positive regulation of vascular associated smooth muscle cell proliferation	3/309	50/18866	4.850402e-02	1.746453e-01	1.322935e-01	IGFBP5/MMP2/MMP9	3	geneontology_Biological_Process	0.009708738
GO:0014031	GO:0014031	mesenchymal cell development	4/309	84/18866	4.916763e-02	1.764739e-01	1.336787e-01	HAND2/ANXA6/TWIST1/FN1	4	geneontology_Biological_Process	0.012944984
GO:0015844	GO:0015844	monoamine transport	4/309	84/18866	4.916763e-02	1.764739e-01	1.336787e-01	ADRA2A/P2RX1/MAOB/CXCL12	4	geneontology_Biological_Process	0.012944984
GO:0048864	GO:0048864	stem cell development	4/309	84/18866	4.916763e-02	1.764739e-01	1.336787e-01	HAND2/ANXA6/TWIST1/FN1	4	geneontology_Biological_Process	0.012944984
GO:0036120	GO:0036120	cellular response to platelet-derived growth factor stimulus	2/309	22/18866	4.980277e-02	1.776281e-01	1.345530e-01	PDGFRB/PTN	2	geneontology_Biological_Process	0.006472492
GO:0042359	GO:0042359	vitamin D metabolic process	2/309	22/18866	4.980277e-02	1.776281e-01	1.345530e-01	FGFR1/CYP27A1	2	geneontology_Biological_Process	0.006472492
GO:0044342	GO:0044342	type B pancreatic cell proliferation	2/309	22/18866	4.980277e-02	1.776281e-01	1.345530e-01	IGFBP5/SFRP1	2	geneontology_Biological_Process	0.006472492
GO:0051131	GO:0051131	chaperone-mediated protein complex assembly	2/309	22/18866	4.980277e-02	1.776281e-01	1.345530e-01	HOPX/CLU	2	geneontology_Biological_Process	0.006472492
GO:0071379	GO:0071379	cellular response to prostaglandin stimulus	2/309	22/18866	4.980277e-02	1.776281e-01	1.345530e-01	SFRP1/TNC	2	geneontology_Biological_Process	0.006472492
GO:0072576	GO:0072576	liver morphogenesis	2/309	22/18866	4.980277e-02	1.776281e-01	1.345530e-01	LIMS2/PTN	2	geneontology_Biological_Process	0.006472492
GO:1902105	GO:1902105	regulation of leukocyte differentiation	9/309	290/18866	5.011017e-02	1.785372e-01	1.352416e-01	FBN1/ROR2/LRRC17/SFRP1/TMEM176A/TMEM176B/CCL19/GAS6/INHBA	9	geneontology_Biological_Process	0.029126214
GO:0051928	GO:0051928	positive regulation of calcium ion transport	5/309	122/18866	5.042250e-02	1.792741e-01	1.357999e-01	MYLK/THY1/PDGFRB/CXCL12/CCL2	5	geneontology_Biological_Process	0.016181230
GO:0097237	GO:0097237	cellular response to toxic substance	5/309	122/18866	5.042250e-02	1.792741e-01	1.357999e-01	SOD3/FBLN5/PXDN/PTGS1/APOE	5	geneontology_Biological_Process	0.016181230
GO:2001236	GO:2001236	regulation of extrinsic apoptotic signaling pathway	6/309	162/18866	5.079033e-02	1.800504e-01	1.363879e-01	SFRP2/FGFR1/SFRP1/THBS1/SRPX/INHBA	6	geneontology_Biological_Process	0.019417476
GO:0032873	GO:0032873	negative regulation of stress-activated MAPK cascade	3/309	51/18866	5.093309e-02	1.800504e-01	1.363879e-01	DACT1/SFRP2/SFRP1	3	geneontology_Biological_Process	0.009708738
GO:0050435	GO:0050435	amyloid-beta metabolic process	3/309	51/18866	5.093309e-02	1.800504e-01	1.363879e-01	SPON1/CLU/APOE	3	geneontology_Biological_Process	0.009708738
GO:0070303	GO:0070303	negative regulation of stress-activated protein kinase signaling cascade	3/309	51/18866	5.093309e-02	1.800504e-01	1.363879e-01	DACT1/SFRP2/SFRP1	3	geneontology_Biological_Process	0.009708738
GO:0045844	GO:0045844	positive regulation of striated muscle tissue development	4/309	85/18866	5.095865e-02	1.800504e-01	1.363879e-01	GREM1/GATA6/WNT2/FGFR1	4	geneontology_Biological_Process	0.012944984
GO:0048636	GO:0048636	positive regulation of muscle organ development	4/309	85/18866	5.095865e-02	1.800504e-01	1.363879e-01	GREM1/GATA6/WNT2/FGFR1	4	geneontology_Biological_Process	0.012944984
GO:0002761	GO:0002761	regulation of myeloid leukocyte differentiation	5/309	123/18866	5.188747e-02	1.827622e-01	1.384420e-01	FBN1/ROR2/LRRC17/SFRP1/INHBA	5	geneontology_Biological_Process	0.016181230
GO:0048675	GO:0048675	axon extension	5/309	123/18866	5.188747e-02	1.827622e-01	1.384420e-01	DPYSL2/NDN/FN1/CXCL12/APOE	5	geneontology_Biological_Process	0.016181230
GO:1904375	GO:1904375	regulation of protein localization to cell periphery	5/309	123/18866	5.188747e-02	1.827622e-01	1.384420e-01	CLIP3/SORBS1/GPC6/LRRC15/PKDCC	5	geneontology_Biological_Process	0.016181230
GO:0035966	GO:0035966	response to topologically incorrect protein	7/309	205/18866	5.236948e-02	1.842690e-01	1.395835e-01	COMP/HSPB7/CREB3L1/THBS1/CLU/CCL2/HSPB8	7	geneontology_Biological_Process	0.022653722
GO:0007193	GO:0007193	adenylate cyclase-inhibiting G protein-coupled receptor signaling pathway	4/309	86/18866	5.278505e-02	1.845847e-01	1.398226e-01	ADRA2A/PALM/AKAP12/RGS2	4	geneontology_Biological_Process	0.012944984
GO:0008589	GO:0008589	regulation of smoothened signaling pathway	4/309	86/18866	5.278505e-02	1.845847e-01	1.398226e-01	GAS1/PRRX1/GLIS2/SFRP1	4	geneontology_Biological_Process	0.012944984
GO:0045445	GO:0045445	myoblast differentiation	4/309	86/18866	5.278505e-02	1.845847e-01	1.398226e-01	SOX15/BOC/GREM1/CXCL14	4	geneontology_Biological_Process	0.012944984
GO:0097756	GO:0097756	negative regulation of blood vessel diameter	4/309	86/18866	5.278505e-02	1.845847e-01	1.398226e-01	ACTA2/COMP/ADRA2A/P2RX1	4	geneontology_Biological_Process	0.012944984
GO:1901863	GO:1901863	positive regulation of muscle tissue development	4/309	86/18866	5.278505e-02	1.845847e-01	1.398226e-01	GREM1/GATA6/WNT2/FGFR1	4	geneontology_Biological_Process	0.012944984
GO:2000106	GO:2000106	regulation of leukocyte apoptotic process	4/309	86/18866	5.278505e-02	1.845847e-01	1.398226e-01	CCL19/GAS6/CCL21/CXCL12	4	geneontology_Biological_Process	0.012944984
GO:0031960	GO:0031960	response to corticosteroid	6/309	164/18866	5.331060e-02	1.860402e-01	1.409251e-01	FIBIN/COL1A1/SERPINF1/SPARC/CCN2/MAOB	6	geneontology_Biological_Process	0.019417476
GO:0031103	GO:0031103	axon regeneration	3/309	52/18866	5.342019e-02	1.860402e-01	1.409251e-01	APOD/TNC/PTN	3	geneontology_Biological_Process	0.009708738
GO:0051339	GO:0051339	regulation of lyase activity	3/309	52/18866	5.342019e-02	1.860402e-01	1.409251e-01	TIMP2/PALM/GABBR2	3	geneontology_Biological_Process	0.009708738
GO:0060421	GO:0060421	positive regulation of heart growth	3/309	52/18866	5.342019e-02	1.860402e-01	1.409251e-01	GATA6/WNT2/FGFR1	3	geneontology_Biological_Process	0.009708738
GO:0050808	GO:0050808	synapse organization	12/309	433/18866	5.395693e-02	1.864276e-01	1.412186e-01	PDZRN3/THBS2/SPARCL1/GPC6/SPARC/SYNDIG1/TUBA1A/PALM/APOE/TNC/C3/PTN	12	geneontology_Biological_Process	0.038834951
GO:0006590	GO:0006590	thyroid hormone generation	2/309	23/18866	5.397020e-02	1.864276e-01	1.412186e-01	CTSK/DIO2	2	geneontology_Biological_Process	0.006472492
GO:0030539	GO:0030539	male genitalia development	2/309	23/18866	5.397020e-02	1.864276e-01	1.412186e-01	PDGFRA/ROR2	2	geneontology_Biological_Process	0.006472492
GO:0031280	GO:0031280	negative regulation of cyclase activity	2/309	23/18866	5.397020e-02	1.864276e-01	1.412186e-01	PALM/GABBR2	2	geneontology_Biological_Process	0.006472492
GO:0036119	GO:0036119	response to platelet-derived growth factor	2/309	23/18866	5.397020e-02	1.864276e-01	1.412186e-01	PDGFRB/PTN	2	geneontology_Biological_Process	0.006472492
GO:0045649	GO:0045649	regulation of macrophage differentiation	2/309	23/18866	5.397020e-02	1.864276e-01	1.412186e-01	ROR2/INHBA	2	geneontology_Biological_Process	0.006472492
GO:1903077	GO:1903077	negative regulation of protein localization to plasma membrane	2/309	23/18866	5.397020e-02	1.864276e-01	1.412186e-01	LRRC15/PKDCC	2	geneontology_Biological_Process	0.006472492
GO:2000178	GO:2000178	negative regulation of neural precursor cell proliferation	2/309	23/18866	5.397020e-02	1.864276e-01	1.412186e-01	LIMS2/PTN	2	geneontology_Biological_Process	0.006472492
GO:0034284	GO:0034284	response to monosaccharide	7/309	207/18866	5.462447e-02	1.881907e-01	1.425541e-01	ADRA2A/SERPINF1/SPARC/CCN2/COL6A2/THBS1/GAS6	7	geneontology_Biological_Process	0.022653722
GO:0051781	GO:0051781	positive regulation of cell division	4/309	87/18866	5.464672e-02	1.881907e-01	1.425541e-01	FGF7/PDGFC/TGFB3/PTN	4	geneontology_Biological_Process	0.012944984
GO:0060420	GO:0060420	regulation of heart growth	4/309	87/18866	5.464672e-02	1.881907e-01	1.425541e-01	GATA6/WNT2/FGFR1/RGS2	4	geneontology_Biological_Process	0.012944984
GO:0001838	GO:0001838	embryonic epithelial tube formation	5/309	125/18866	5.489145e-02	1.888422e-01	1.430476e-01	SFRP2/GREM1/CTHRC1/SFRP1/TWIST1	5	geneontology_Biological_Process	0.016181230
GO:0009101	GO:0009101	glycoprotein biosynthetic process	10/309	342/18866	5.596988e-02	1.923576e-01	1.457105e-01	DCN/GALNT17/VCAN/BGN/MAN1A1/RAMP1/GXYLT2/CCL19/CCL21/GFPT2	10	geneontology_Biological_Process	0.032362460
GO:0016042	GO:0016042	lipid catabolic process	10/309	343/18866	5.685686e-02	1.952085e-01	1.478701e-01	HSD17B6/ADRA2A/RARRES2/CYP27A1/HSD11B1/TWIST1/PLA2G2A/CYP1B1/APOE/CES1	10	geneontology_Biological_Process	0.032362460
GO:0001759	GO:0001759	organ induction	2/309	24/18866	5.825608e-02	1.974859e-01	1.495953e-01	WNT2/FGFR1	2	geneontology_Biological_Process	0.006472492
GO:0003181	GO:0003181	atrioventricular valve morphogenesis	2/309	24/18866	5.825608e-02	1.974859e-01	1.495953e-01	TWIST1/CCN1	2	geneontology_Biological_Process	0.006472492
GO:0010640	GO:0010640	regulation of platelet-derived growth factor receptor signaling pathway	2/309	24/18866	5.825608e-02	1.974859e-01	1.495953e-01	APOD/LOX	2	geneontology_Biological_Process	0.006472492
GO:0010881	GO:0010881	regulation of cardiac muscle contraction by regulation of the release of sequestered calcium ion	2/309	24/18866	5.825608e-02	1.974859e-01	1.495953e-01	PLN/CASQ2	2	geneontology_Biological_Process	0.006472492
GO:0030325	GO:0030325	adrenal gland development	2/309	24/18866	5.825608e-02	1.974859e-01	1.495953e-01	PDGFRA/PDGFRB	2	geneontology_Biological_Process	0.006472492
GO:0032891	GO:0032891	negative regulation of organic acid transport	2/309	24/18866	5.825608e-02	1.974859e-01	1.495953e-01	RGS2/THBS1	2	geneontology_Biological_Process	0.006472492
GO:0044346	GO:0044346	fibroblast apoptotic process	2/309	24/18866	5.825608e-02	1.974859e-01	1.495953e-01	SFRP1/GAS6	2	geneontology_Biological_Process	0.006472492
GO:0062009	GO:0062009	secondary palate development	2/309	24/18866	5.825608e-02	1.974859e-01	1.495953e-01	LRRC32/TGFB3	2	geneontology_Biological_Process	0.006472492
GO:1902993	GO:1902993	positive regulation of amyloid precursor protein catabolic process	2/309	24/18866	5.825608e-02	1.974859e-01	1.495953e-01	SPON1/CLU	2	geneontology_Biological_Process	0.006472492
GO:1903306	GO:1903306	negative regulation of regulated secretory pathway	2/309	24/18866	5.825608e-02	1.974859e-01	1.495953e-01	ADRA2A/FOXF1	2	geneontology_Biological_Process	0.006472492
GO:2000291	GO:2000291	regulation of myoblast proliferation	2/309	24/18866	5.825608e-02	1.974859e-01	1.495953e-01	SOX15/GATA6	2	geneontology_Biological_Process	0.006472492
GO:0043506	GO:0043506	regulation of JUN kinase activity	4/309	89/18866	5.847547e-02	1.974859e-01	1.495953e-01	SFRP2/ROR2/SFRP1/CCL19	4	geneontology_Biological_Process	0.012944984
GO:0061053	GO:0061053	somite development	4/309	89/18866	5.847547e-02	1.974859e-01	1.495953e-01	SFRP2/FOXF1/ROR2/SFRP1	4	geneontology_Biological_Process	0.012944984
GO:1901019	GO:1901019	regulation of calcium ion transmembrane transporter activity	4/309	89/18866	5.847547e-02	1.974859e-01	1.495953e-01	PLN/ADRA2A/CASQ2/GEM	4	geneontology_Biological_Process	0.012944984
GO:0006584	GO:0006584	catecholamine metabolic process	3/309	54/18866	5.856600e-02	1.974859e-01	1.495953e-01	HAND2/MOXD1/MAOB	3	geneontology_Biological_Process	0.009708738
GO:0009620	GO:0009620	response to fungus	3/309	54/18866	5.856600e-02	1.974859e-01	1.495953e-01	RARRES2/SPON2/CTSG	3	geneontology_Biological_Process	0.009708738
GO:0009712	GO:0009712	catechol-containing compound metabolic process	3/309	54/18866	5.856600e-02	1.974859e-01	1.495953e-01	HAND2/MOXD1/MAOB	3	geneontology_Biological_Process	0.009708738
GO:1903018	GO:1903018	regulation of glycoprotein metabolic process	3/309	54/18866	5.856600e-02	1.974859e-01	1.495953e-01	RAMP1/CCL19/CCL21	3	geneontology_Biological_Process	0.009708738
GO:0043393	GO:0043393	regulation of protein binding	7/309	211/18866	5.931422e-02	1.998107e-01	1.513563e-01	SPON1/DACT1/RAMP1/CTHRC1/LOX/APOE/MMP9	7	geneontology_Biological_Process	0.022653722
GO:0031098	GO:0031098	stress-activated protein kinase signaling cascade	9/309	300/18866	5.950804e-02	2.002652e-01	1.517005e-01	HAND2/DACT1/SFRP2/CCN2/ROR2/SFRP1/CRYAB/CCL19/CCL21	9	geneontology_Biological_Process	0.029126214
GO:0032720	GO:0032720	negative regulation of tumor necrosis factor production	3/309	55/18866	6.122339e-02	2.058341e-01	1.559190e-01	TWIST1/GAS6/GPNMB	3	geneontology_Biological_Process	0.009708738
GO:0007254	GO:0007254	JNK cascade	7/309	213/18866	6.174938e-02	2.073974e-01	1.571032e-01	DACT1/SFRP2/CCN2/ROR2/SFRP1/CCL19/CCL21	7	geneontology_Biological_Process	0.022653722
GO:0001656	GO:0001656	metanephros development	4/309	91/18866	6.244387e-02	2.083814e-01	1.578486e-01	GREM1/PDGFRA/FBN1/PDGFRB	4	geneontology_Biological_Process	0.012944984
GO:0001843	GO:0001843	neural tube closure	4/309	91/18866	6.244387e-02	2.083814e-01	1.578486e-01	SFRP2/CTHRC1/SFRP1/TWIST1	4	geneontology_Biological_Process	0.012944984
GO:0042475	GO:0042475	odontogenesis of dentin-containing tooth	4/309	91/18866	6.244387e-02	2.083814e-01	1.578486e-01	HAND2/PDGFRA/FAM20C/TNC	4	geneontology_Biological_Process	0.012944984
GO:0051492	GO:0051492	regulation of stress fiber assembly	4/309	91/18866	6.244387e-02	2.083814e-01	1.578486e-01	CCN2/TPM1/TGFB3/SFRP1	4	geneontology_Biological_Process	0.012944984
GO:1901379	GO:1901379	regulation of potassium ion transmembrane transport	4/309	91/18866	6.244387e-02	2.083814e-01	1.578486e-01	KCNMB1/CASQ2/KCNE4/FHL1	4	geneontology_Biological_Process	0.012944984
GO:0002092	GO:0002092	positive regulation of receptor internalization	2/309	25/18866	6.265544e-02	2.083814e-01	1.578486e-01	SFRP4/GREM1	2	geneontology_Biological_Process	0.006472492
GO:0046697	GO:0046697	decidualization	2/309	25/18866	6.265544e-02	2.083814e-01	1.578486e-01	PTGIS/PTN	2	geneontology_Biological_Process	0.006472492
GO:0060571	GO:0060571	morphogenesis of an epithelial fold	2/309	25/18866	6.265544e-02	2.083814e-01	1.578486e-01	WNT2/SULF1	2	geneontology_Biological_Process	0.006472492
GO:1904376	GO:1904376	negative regulation of protein localization to cell periphery	2/309	25/18866	6.265544e-02	2.083814e-01	1.578486e-01	LRRC15/PKDCC	2	geneontology_Biological_Process	0.006472492
GO:2000679	GO:2000679	positive regulation of transcription regulatory region DNA binding	2/309	25/18866	6.265544e-02	2.083814e-01	1.578486e-01	HAND2/TWIST1	2	geneontology_Biological_Process	0.006472492
GO:0010665	GO:0010665	regulation of cardiac muscle cell apoptotic process	3/309	56/18866	6.393621e-02	2.114000e-01	1.601351e-01	HAND2/SFRP2/HSPB6	3	geneontology_Biological_Process	0.009708738
GO:0031529	GO:0031529	ruffle organization	3/309	56/18866	6.393621e-02	2.114000e-01	1.601351e-01	TPM1/PDGFRB/CCL21	3	geneontology_Biological_Process	0.009708738
GO:0043113	GO:0043113	receptor clustering	3/309	56/18866	6.393621e-02	2.114000e-01	1.601351e-01	THY1/APOE/PTN	3	geneontology_Biological_Process	0.009708738
GO:0050732	GO:0050732	negative regulation of peptidyl-tyrosine phosphorylation	3/309	56/18866	6.393621e-02	2.114000e-01	1.601351e-01	SFRP2/THY1/SFRP1	3	geneontology_Biological_Process	0.009708738
GO:0090183	GO:0090183	regulation of kidney development	3/309	56/18866	6.393621e-02	2.114000e-01	1.601351e-01	GREM1/PDGFRB/MMP9	3	geneontology_Biological_Process	0.009708738
GO:1904645	GO:1904645	response to amyloid-beta	3/309	56/18866	6.393621e-02	2.114000e-01	1.601351e-01	MMP2/VCAM1/MMP9	3	geneontology_Biological_Process	0.009708738
GO:1990138	GO:1990138	neuron projection extension	6/309	172/18866	6.414149e-02	2.118726e-01	1.604931e-01	POSTN/DPYSL2/NDN/FN1/CXCL12/APOE	6	geneontology_Biological_Process	0.019417476
GO:0060606	GO:0060606	tube closure	4/309	92/18866	6.448006e-02	2.127842e-01	1.611837e-01	SFRP2/CTHRC1/SFRP1/TWIST1	4	geneontology_Biological_Process	0.012944984
GO:0051651	GO:0051651	maintenance of location in cell	7/309	216/18866	6.551541e-02	2.159911e-01	1.636129e-01	PLN/CASQ2/ANXA6/THY1/CCL19/CCL21/APOE	7	geneontology_Biological_Process	0.022653722
GO:0051702	GO:0051702	interaction with symbiont	4/309	93/18866	6.655070e-02	2.174176e-01	1.646935e-01	KRT6A/CTSG/FN1/APOE	4	geneontology_Biological_Process	0.012944984
GO:0061097	GO:0061097	regulation of protein tyrosine kinase activity	4/309	93/18866	6.655070e-02	2.174176e-01	1.646935e-01	ADRA2A/GREM1/THY1/GAS6	4	geneontology_Biological_Process	0.012944984
GO:1903556	GO:1903556	negative regulation of tumor necrosis factor superfamily cytokine production	3/309	57/18866	6.670374e-02	2.174176e-01	1.646935e-01	TWIST1/GAS6/GPNMB	3	geneontology_Biological_Process	0.009708738
GO:0003171	GO:0003171	atrioventricular valve development	2/309	26/18866	6.716343e-02	2.174176e-01	1.646935e-01	TWIST1/CCN1	2	geneontology_Biological_Process	0.006472492
GO:0019430	GO:0019430	removal of superoxide radicals	2/309	26/18866	6.716343e-02	2.174176e-01	1.646935e-01	SOD3/FBLN5	2	geneontology_Biological_Process	0.006472492
GO:0034114	GO:0034114	regulation of heterotypic cell-cell adhesion	2/309	26/18866	6.716343e-02	2.174176e-01	1.646935e-01	THY1/MYADM	2	geneontology_Biological_Process	0.006472492
GO:0036315	GO:0036315	cellular response to sterol	2/309	26/18866	6.716343e-02	2.174176e-01	1.646935e-01	INHBA/CES1	2	geneontology_Biological_Process	0.006472492
GO:0042403	GO:0042403	thyroid hormone metabolic process	2/309	26/18866	6.716343e-02	2.174176e-01	1.646935e-01	CTSK/DIO2	2	geneontology_Biological_Process	0.006472492
GO:0043567	GO:0043567	regulation of insulin-like growth factor receptor signaling pathway	2/309	26/18866	6.716343e-02	2.174176e-01	1.646935e-01	IGFBP5/CILP	2	geneontology_Biological_Process	0.006472492
GO:0051350	GO:0051350	negative regulation of lyase activity	2/309	26/18866	6.716343e-02	2.174176e-01	1.646935e-01	PALM/GABBR2	2	geneontology_Biological_Process	0.006472492
GO:0051560	GO:0051560	mitochondrial calcium ion homeostasis	2/309	26/18866	6.716343e-02	2.174176e-01	1.646935e-01	ANXA6/TGM2	2	geneontology_Biological_Process	0.006472492
GO:0051873	GO:0051873	killing by host of symbiont cells	2/309	26/18866	6.716343e-02	2.174176e-01	1.646935e-01	KRT6A/CTSG	2	geneontology_Biological_Process	0.006472492
GO:0060219	GO:0060219	camera-type eye photoreceptor cell differentiation	2/309	26/18866	6.716343e-02	2.174176e-01	1.646935e-01	THY1/PTN	2	geneontology_Biological_Process	0.006472492
GO:0060314	GO:0060314	regulation of ryanodine-sensitive calcium-release channel activity	2/309	26/18866	6.716343e-02	2.174176e-01	1.646935e-01	PLN/CASQ2	2	geneontology_Biological_Process	0.006472492
GO:0060390	GO:0060390	regulation of SMAD protein signal transduction	2/309	26/18866	6.716343e-02	2.174176e-01	1.646935e-01	CILP/TGFB3	2	geneontology_Biological_Process	0.006472492
GO:0072273	GO:0072273	metanephric nephron morphogenesis	2/309	26/18866	6.716343e-02	2.174176e-01	1.646935e-01	GREM1/PDGFRB	2	geneontology_Biological_Process	0.006472492
GO:0090023	GO:0090023	positive regulation of neutrophil chemotaxis	2/309	26/18866	6.716343e-02	2.174176e-01	1.646935e-01	CCL19/CCL21	2	geneontology_Biological_Process	0.006472492
GO:0090025	GO:0090025	regulation of monocyte chemotaxis	2/309	26/18866	6.716343e-02	2.174176e-01	1.646935e-01	GREM1/CXCL12	2	geneontology_Biological_Process	0.006472492
GO:1905523	GO:1905523	positive regulation of macrophage migration	2/309	26/18866	6.716343e-02	2.174176e-01	1.646935e-01	RARRES2/THBS1	2	geneontology_Biological_Process	0.006472492
GO:1903706	GO:1903706	regulation of hemopoiesis	13/309	498/18866	6.734079e-02	2.177844e-01	1.649713e-01	MYL9/FBN1/ROR2/LRRC17/SFRP1/TMEM176A/TMEM176B/CCL19/THBS1/GAS6/LOX/INHBA/PTN	13	geneontology_Biological_Process	0.042071197
GO:0072175	GO:0072175	epithelial tube formation	5/309	133/18866	6.789318e-02	2.193621e-01	1.661664e-01	SFRP2/GREM1/CTHRC1/SFRP1/TWIST1	5	geneontology_Biological_Process	0.016181230
GO:0007187	GO:0007187	G protein-coupled receptor signaling pathway, coupled to cyclic nucleotide second messenger	8/309	263/18866	6.857252e-02	2.211366e-01	1.675106e-01	PLN/ADRA2A/RAMP1/GNA14/PALM/AKAP12/RGS2/CCL2	8	geneontology_Biological_Process	0.025889968
GO:0045637	GO:0045637	regulation of myeloid cell differentiation	8/309	263/18866	6.857252e-02	2.211366e-01	1.675106e-01	MYL9/FBN1/ROR2/LRRC17/SFRP1/THBS1/LOX/INHBA	8	geneontology_Biological_Process	0.025889968
GO:1905954	GO:1905954	positive regulation of lipid localization	4/309	94/18866	6.865560e-02	2.211947e-01	1.675546e-01	C1QTNF1/APOE/CES1/C3	4	geneontology_Biological_Process	0.012944984
GO:0002011	GO:0002011	morphogenesis of an epithelial sheet	3/309	58/18866	6.952524e-02	2.231504e-01	1.690361e-01	COL5A1/CCN1/PDPN	3	geneontology_Biological_Process	0.009708738
GO:0010656	GO:0010656	negative regulation of muscle cell apoptotic process	3/309	58/18866	6.952524e-02	2.231504e-01	1.690361e-01	HAND2/SFRP2/HSPB6	3	geneontology_Biological_Process	0.009708738
GO:0010662	GO:0010662	regulation of striated muscle cell apoptotic process	3/309	58/18866	6.952524e-02	2.231504e-01	1.690361e-01	HAND2/SFRP2/HSPB6	3	geneontology_Biological_Process	0.009708738
GO:0019369	GO:0019369	arachidonic acid metabolic process	3/309	58/18866	6.952524e-02	2.231504e-01	1.690361e-01	PTGIS/CYP1B1/PTGS1	3	geneontology_Biological_Process	0.009708738
GO:0046683	GO:0046683	response to organophosphorus	5/309	134/18866	6.962880e-02	2.232720e-01	1.691281e-01	COL1A1/P2RX1/IGFBP5/SPARC/SELL	5	geneontology_Biological_Process	0.016181230
GO:0043406	GO:0043406	positive regulation of MAP kinase activity	8/309	264/18866	6.976456e-02	2.234965e-01	1.692982e-01	ADRA2A/FGFR1/ROR2/PDGFC/PDGFRB/TGFB3/CCL19/THBS1	8	geneontology_Biological_Process	0.025889968
GO:0045638	GO:0045638	negative regulation of myeloid cell differentiation	4/309	95/18866	7.079456e-02	2.261567e-01	1.713133e-01	FBN1/LRRC17/SFRP1/INHBA	4	geneontology_Biological_Process	0.012944984
GO:0050709	GO:0050709	negative regulation of protein secretion	4/309	95/18866	7.079456e-02	2.261567e-01	1.713133e-01	ADRA2A/LRRC32/SFRP1/APOE	4	geneontology_Biological_Process	0.012944984
GO:1903725	GO:1903725	regulation of phospholipid metabolic process	4/309	95/18866	7.079456e-02	2.261567e-01	1.713133e-01	PDGFRA/PDGFRB/CCL19/CCL21	4	geneontology_Biological_Process	0.012944984
GO:0003158	GO:0003158	endothelium development	5/309	135/18866	7.138878e-02	2.277912e-01	1.725515e-01	ADAMTS12/COL15A1/MYADM/PDPN/PTN	5	geneontology_Biological_Process	0.016181230
GO:0002825	GO:0002825	regulation of T-helper 1 type immune response	2/309	27/18866	7.177534e-02	2.277912e-01	1.725515e-01	IL1R1/CCL19	2	geneontology_Biological_Process	0.006472492
GO:0006817	GO:0006817	phosphate ion transport	2/309	27/18866	7.177534e-02	2.277912e-01	1.725515e-01	SFRP4/FGFR1	2	geneontology_Biological_Process	0.006472492
GO:0018126	GO:0018126	protein hydroxylation	2/309	27/18866	7.177534e-02	2.277912e-01	1.725515e-01	P4HA3/P3H3	2	geneontology_Biological_Process	0.006472492
GO:0034698	GO:0034698	response to gonadotropin	2/309	27/18866	7.177534e-02	2.277912e-01	1.725515e-01	GATA6/INHBA	2	geneontology_Biological_Process	0.006472492
GO:0051953	GO:0051953	negative regulation of amine transport	2/309	27/18866	7.177534e-02	2.277912e-01	1.725515e-01	ADRA2A/RGS2	2	geneontology_Biological_Process	0.006472492
GO:1900120	GO:1900120	regulation of receptor binding	2/309	27/18866	7.177534e-02	2.277912e-01	1.725515e-01	LOX/MMP9	2	geneontology_Biological_Process	0.006472492
GO:0008154	GO:0008154	actin polymerization or depolymerization	7/309	221/18866	7.209494e-02	2.280700e-01	1.727626e-01	LMOD1/ELN/GAS7/CCL11/CCL21/MYADM/CXCL12	7	geneontology_Biological_Process	0.022653722
GO:0031669	GO:0031669	cellular response to nutrient levels	7/309	221/18866	7.209494e-02	2.280700e-01	1.727626e-01	COL1A1/POSTN/SFRP1/GAS6/FOLR2/TNC/PTN	7	geneontology_Biological_Process	0.022653722
GO:0051090	GO:0051090	regulation of DNA-binding transcription factor activity	12/309	455/18866	7.234626e-02	2.280700e-01	1.727626e-01	SFRP4/PTGIS/DDR2/HAND2/TCEAL7/GREM1/WNT2/GLIS2/TWIST1/GAS6/CYP1B1/CLU	12	geneontology_Biological_Process	0.038834951
GO:0010659	GO:0010659	cardiac muscle cell apoptotic process	3/309	59/18866	7.239997e-02	2.280700e-01	1.727626e-01	HAND2/SFRP2/HSPB6	3	geneontology_Biological_Process	0.009708738
GO:0019731	GO:0019731	antibacterial humoral response	3/309	59/18866	7.239997e-02	2.280700e-01	1.727626e-01	SPON2/CTSG/JCHAIN	3	geneontology_Biological_Process	0.009708738
GO:0032387	GO:0032387	negative regulation of intracellular transport	3/309	59/18866	7.239997e-02	2.280700e-01	1.727626e-01	PLN/APOD/CRYAB	3	geneontology_Biological_Process	0.009708738
GO:0046456	GO:0046456	icosanoid biosynthetic process	3/309	59/18866	7.239997e-02	2.280700e-01	1.727626e-01	PTGIS/GGT5/PTGS1	3	geneontology_Biological_Process	0.009708738
GO:0060043	GO:0060043	regulation of cardiac muscle cell proliferation	3/309	59/18866	7.239997e-02	2.280700e-01	1.727626e-01	GATA6/WNT2/FGFR1	3	geneontology_Biological_Process	0.009708738
GO:0060401	GO:0060401	cytosolic calcium ion transport	6/309	178/18866	7.305387e-02	2.299168e-01	1.741616e-01	PLN/CASQ2/CCN2/THY1/CCL19/CCL21	6	geneontology_Biological_Process	0.019417476
GO:0019932	GO:0019932	second-messenger-mediated signaling	12/309	456/18866	7.326766e-02	2.303763e-01	1.745097e-01	IRAG1/SGCD/PLN/LMCD1/ADRA2A/CASQ2/RCAN2/RAMP1/VCAM1/RGS2/THBS1/APOE	12	geneontology_Biological_Process	0.038834951
GO:0008406	GO:0008406	gonad development	7/309	223/18866	7.483283e-02	2.350802e-01	1.780729e-01	SOX15/SFRP2/GATA6/PDGFRA/PDGFRB/SFRP1/INHBA	7	geneontology_Biological_Process	0.022653722
GO:0042552	GO:0042552	myelination	5/309	137/18866	7.498160e-02	2.353281e-01	1.782606e-01	TSPAN2/PMP22/EGR2/CLU/PTN	5	geneontology_Biological_Process	0.016181230
GO:0030516	GO:0030516	regulation of axon extension	4/309	97/18866	7.517385e-02	2.353281e-01	1.782606e-01	DPYSL2/FN1/CXCL12/APOE	4	geneontology_Biological_Process	0.012944984
GO:0043388	GO:0043388	positive regulation of DNA binding	3/309	60/18866	7.532714e-02	2.353281e-01	1.782606e-01	HAND2/TWIST1/MMP9	3	geneontology_Biological_Process	0.009708738
GO:0050994	GO:0050994	regulation of lipid catabolic process	3/309	60/18866	7.532714e-02	2.353281e-01	1.782606e-01	ADRA2A/RARRES2/TWIST1	3	geneontology_Biological_Process	0.009708738
GO:0061098	GO:0061098	positive regulation of protein tyrosine kinase activity	3/309	60/18866	7.532714e-02	2.353281e-01	1.782606e-01	ADRA2A/GREM1/GAS6	3	geneontology_Biological_Process	0.009708738
GO:0097755	GO:0097755	positive regulation of blood vessel diameter	3/309	60/18866	7.532714e-02	2.353281e-01	1.782606e-01	KCNMB1/RGS2/APOE	3	geneontology_Biological_Process	0.009708738
GO:0019935	GO:0019935	cyclic-nucleotide-mediated signaling	7/309	224/18866	7.622450e-02	2.363436e-01	1.790298e-01	IRAG1/PLN/ADRA2A/RAMP1/RGS2/THBS1/APOE	7	geneontology_Biological_Process	0.022653722
GO:0006929	GO:0006929	substrate-dependent cell migration	2/309	28/18866	7.648659e-02	2.363436e-01	1.790298e-01	ITGA11/FN1	2	geneontology_Biological_Process	0.006472492
GO:0030194	GO:0030194	positive regulation of blood coagulation	2/309	28/18866	7.648659e-02	2.363436e-01	1.790298e-01	THBS1/PDPN	2	geneontology_Biological_Process	0.006472492
GO:0031069	GO:0031069	hair follicle morphogenesis	2/309	28/18866	7.648659e-02	2.363436e-01	1.790298e-01	FGF7/IGFBP5	2	geneontology_Biological_Process	0.006472492
GO:0051450	GO:0051450	myoblast proliferation	2/309	28/18866	7.648659e-02	2.363436e-01	1.790298e-01	SOX15/GATA6	2	geneontology_Biological_Process	0.006472492
GO:0051883	GO:0051883	killing of cells in other organism involved in symbiotic interaction	2/309	28/18866	7.648659e-02	2.363436e-01	1.790298e-01	KRT6A/CTSG	2	geneontology_Biological_Process	0.006472492
GO:0071450	GO:0071450	cellular response to oxygen radical	2/309	28/18866	7.648659e-02	2.363436e-01	1.790298e-01	SOD3/FBLN5	2	geneontology_Biological_Process	0.006472492
GO:0071451	GO:0071451	cellular response to superoxide	2/309	28/18866	7.648659e-02	2.363436e-01	1.790298e-01	SOD3/FBLN5	2	geneontology_Biological_Process	0.006472492
GO:0071880	GO:0071880	adenylate cyclase-activating adrenergic receptor signaling pathway	2/309	28/18866	7.648659e-02	2.363436e-01	1.790298e-01	PLN/ADRA2A	2	geneontology_Biological_Process	0.006472492
GO:0086013	GO:0086013	membrane repolarization during cardiac muscle cell action potential	2/309	28/18866	7.648659e-02	2.363436e-01	1.790298e-01	KCNJ8/KCNE4	2	geneontology_Biological_Process	0.006472492
GO:0099560	GO:0099560	synaptic membrane adhesion	2/309	28/18866	7.648659e-02	2.363436e-01	1.790298e-01	SPARCL1/GPC6	2	geneontology_Biological_Process	0.006472492
GO:1900048	GO:1900048	positive regulation of hemostasis	2/309	28/18866	7.648659e-02	2.363436e-01	1.790298e-01	THBS1/PDPN	2	geneontology_Biological_Process	0.006472492
GO:0098754	GO:0098754	detoxification	5/309	138/18866	7.681427e-02	2.371405e-01	1.796336e-01	SOD3/FBLN5/PXDN/PTGS1/APOE	5	geneontology_Biological_Process	0.016181230
GO:0006942	GO:0006942	regulation of striated muscle contraction	4/309	98/18866	7.741373e-02	2.385578e-01	1.807072e-01	PLN/CASQ2/CCN2/RGS2	4	geneontology_Biological_Process	0.012944984
GO:0014020	GO:0014020	primary neural tube formation	4/309	98/18866	7.741373e-02	2.385578e-01	1.807072e-01	SFRP2/CTHRC1/SFRP1/TWIST1	4	geneontology_Biological_Process	0.012944984
GO:0010574	GO:0010574	regulation of vascular endothelial growth factor production	3/309	61/18866	7.830599e-02	2.400018e-01	1.818010e-01	SULF1/CYP1B1/C3	3	geneontology_Biological_Process	0.009708738
GO:0010658	GO:0010658	striated muscle cell apoptotic process	3/309	61/18866	7.830599e-02	2.400018e-01	1.818010e-01	HAND2/SFRP2/HSPB6	3	geneontology_Biological_Process	0.009708738
GO:0033619	GO:0033619	membrane protein proteolysis	3/309	61/18866	7.830599e-02	2.400018e-01	1.818010e-01	ADRA2A/TIMP2/APOE	3	geneontology_Biological_Process	0.009708738
GO:0045843	GO:0045843	negative regulation of striated muscle tissue development	3/309	61/18866	7.830599e-02	2.400018e-01	1.818010e-01	SOX15/TWIST1/RGS2	3	geneontology_Biological_Process	0.009708738
GO:0046888	GO:0046888	negative regulation of hormone secretion	3/309	61/18866	7.830599e-02	2.400018e-01	1.818010e-01	ADRA2A/SFRP1/INHBA	3	geneontology_Biological_Process	0.009708738
GO:1902041	GO:1902041	regulation of extrinsic apoptotic signaling pathway via death domain receptors	3/309	61/18866	7.830599e-02	2.400018e-01	1.818010e-01	SFRP2/SFRP1/THBS1	3	geneontology_Biological_Process	0.009708738
GO:0007272	GO:0007272	ensheathment of neurons	5/309	139/18866	7.867102e-02	2.406866e-01	1.823197e-01	TSPAN2/PMP22/EGR2/CLU/PTN	5	geneontology_Biological_Process	0.016181230
GO:0008366	GO:0008366	axon ensheathment	5/309	139/18866	7.867102e-02	2.406866e-01	1.823197e-01	TSPAN2/PMP22/EGR2/CLU/PTN	5	geneontology_Biological_Process	0.016181230
GO:0071346	GO:0071346	cellular response to interferon-gamma	6/309	182/18866	7.937011e-02	2.426070e-01	1.837744e-01	CCL11/VCAM1/CCL19/CCL21/CCL2/CCL18	6	geneontology_Biological_Process	0.019417476
GO:0009308	GO:0009308	amine metabolic process	5/309	140/18866	8.055175e-02	2.442226e-01	1.849982e-01	INMT/AOC3/MOXD1/MAOB/VCAM1	5	geneontology_Biological_Process	0.016181230
GO:0097553	GO:0097553	calcium ion transmembrane import into cytosol	5/309	140/18866	8.055175e-02	2.442226e-01	1.849982e-01	PLN/CASQ2/THY1/CCL19/CCL21	5	geneontology_Biological_Process	0.016181230
GO:0051098	GO:0051098	regulation of binding	10/309	367/18866	8.094731e-02	2.442226e-01	1.849982e-01	SPON1/PLN/HAND2/DACT1/RAMP1/CTHRC1/TWIST1/LOX/APOE/MMP9	10	geneontology_Biological_Process	0.032362460
GO:0006986	GO:0006986	response to unfolded protein	6/309	183/18866	8.099576e-02	2.442226e-01	1.849982e-01	COMP/HSPB7/CREB3L1/THBS1/CCL2/HSPB8	6	geneontology_Biological_Process	0.019417476
GO:0001835	GO:0001835	blastocyst hatching	2/309	29/18866	8.129270e-02	2.442226e-01	1.849982e-01	PLPP4/STMN3	2	geneontology_Biological_Process	0.006472492
GO:0001958	GO:0001958	endochondral ossification	2/309	29/18866	8.129270e-02	2.442226e-01	1.849982e-01	TMEM119/COL1A1	2	geneontology_Biological_Process	0.006472492
GO:0007263	GO:0007263	nitric oxide mediated signal transduction	2/309	29/18866	8.129270e-02	2.442226e-01	1.849982e-01	THBS1/APOE	2	geneontology_Biological_Process	0.006472492
GO:0009435	GO:0009435	NAD biosynthetic process	2/309	29/18866	8.129270e-02	2.442226e-01	1.849982e-01	PTGIS/NNMT	2	geneontology_Biological_Process	0.006472492
GO:0010882	GO:0010882	regulation of cardiac muscle contraction by calcium ion signaling	2/309	29/18866	8.129270e-02	2.442226e-01	1.849982e-01	PLN/CASQ2	2	geneontology_Biological_Process	0.006472492
GO:0032373	GO:0032373	positive regulation of sterol transport	2/309	29/18866	8.129270e-02	2.442226e-01	1.849982e-01	APOE/CES1	2	geneontology_Biological_Process	0.006472492
GO:0032376	GO:0032376	positive regulation of cholesterol transport	2/309	29/18866	8.129270e-02	2.442226e-01	1.849982e-01	APOE/CES1	2	geneontology_Biological_Process	0.006472492
GO:0035188	GO:0035188	hatching	2/309	29/18866	8.129270e-02	2.442226e-01	1.849982e-01	PLPP4/STMN3	2	geneontology_Biological_Process	0.006472492
GO:0036075	GO:0036075	replacement ossification	2/309	29/18866	8.129270e-02	2.442226e-01	1.849982e-01	TMEM119/COL1A1	2	geneontology_Biological_Process	0.006472492
GO:0045577	GO:0045577	regulation of B cell differentiation	2/309	29/18866	8.129270e-02	2.442226e-01	1.849982e-01	SFRP1/INHBA	2	geneontology_Biological_Process	0.006472492
GO:0050820	GO:0050820	positive regulation of coagulation	2/309	29/18866	8.129270e-02	2.442226e-01	1.849982e-01	THBS1/PDPN	2	geneontology_Biological_Process	0.006472492
GO:0071624	GO:0071624	positive regulation of granulocyte chemotaxis	2/309	29/18866	8.129270e-02	2.442226e-01	1.849982e-01	CCL19/CCL21	2	geneontology_Biological_Process	0.006472492
GO:0071684	GO:0071684	organism emergence from protective structure	2/309	29/18866	8.129270e-02	2.442226e-01	1.849982e-01	PLPP4/STMN3	2	geneontology_Biological_Process	0.006472492
GO:1901017	GO:1901017	negative regulation of potassium ion transmembrane transporter activity	2/309	29/18866	8.129270e-02	2.442226e-01	1.849982e-01	CASQ2/KCNE4	2	geneontology_Biological_Process	0.006472492
GO:0048635	GO:0048635	negative regulation of muscle organ development	3/309	62/18866	8.133569e-02	2.442226e-01	1.849982e-01	SOX15/TWIST1/RGS2	3	geneontology_Biological_Process	0.009708738
GO:0055081	GO:0055081	anion homeostasis	3/309	62/18866	8.133569e-02	2.442226e-01	1.849982e-01	SFRP4/RCN3/APOE	3	geneontology_Biological_Process	0.009708738
GO:0050848	GO:0050848	regulation of calcium-mediated signaling	4/309	100/18866	8.199281e-02	2.459784e-01	1.863283e-01	PLN/LMCD1/CASQ2/RCAN2	4	geneontology_Biological_Process	0.012944984
GO:0045927	GO:0045927	positive regulation of growth	8/309	274/18866	8.238182e-02	2.469275e-01	1.870472e-01	SOX15/SFRP2/GATA6/WNT2/FGFR1/SFRP1/FN1/CXCL12	8	geneontology_Biological_Process	0.025889968
GO:0045137	GO:0045137	development of primary sexual characteristics	7/309	229/18866	8.340965e-02	2.495681e-01	1.890474e-01	SOX15/SFRP2/GATA6/PDGFRA/PDGFRB/SFRP1/INHBA	7	geneontology_Biological_Process	0.022653722
GO:0050807	GO:0050807	regulation of synapse organization	7/309	229/18866	8.340965e-02	2.495681e-01	1.890474e-01	THBS2/GPC6/SPARC/SYNDIG1/TUBA1A/APOE/PTN	7	geneontology_Biological_Process	0.022653722
GO:2001257	GO:2001257	regulation of cation channel activity	6/309	185/18866	8.430268e-02	2.516913e-01	1.906557e-01	PLN/CASQ2/KCNE4/GEM/CCL2/MMP9	6	geneontology_Biological_Process	0.019417476
GO:0002792	GO:0002792	negative regulation of peptide secretion	4/309	101/18866	8.433150e-02	2.516913e-01	1.906557e-01	ADRA2A/LRRC32/SFRP1/APOE	4	geneontology_Biological_Process	0.012944984
GO:0030879	GO:0030879	mammary gland development	5/309	142/18866	8.438476e-02	2.516913e-01	1.906557e-01	WNT2/FOXF1/IGFBP5/TGFB3/CCL11	5	geneontology_Biological_Process	0.016181230
GO:0046622	GO:0046622	positive regulation of organ growth	3/309	63/18866	8.441544e-02	2.516913e-01	1.906557e-01	GATA6/WNT2/FGFR1	3	geneontology_Biological_Process	0.009708738
GO:0000303	GO:0000303	response to superoxide	2/309	30/18866	8.618934e-02	2.547457e-01	1.929694e-01	SOD3/FBLN5	2	geneontology_Biological_Process	0.006472492
GO:0001516	GO:0001516	prostaglandin biosynthetic process	2/309	30/18866	8.618934e-02	2.547457e-01	1.929694e-01	PTGIS/PTGS1	2	geneontology_Biological_Process	0.006472492
GO:0003209	GO:0003209	cardiac atrium morphogenesis	2/309	30/18866	8.618934e-02	2.547457e-01	1.929694e-01	WNT2/CCN1	2	geneontology_Biological_Process	0.006472492
GO:0010758	GO:0010758	regulation of macrophage chemotaxis	2/309	30/18866	8.618934e-02	2.547457e-01	1.929694e-01	RARRES2/THBS1	2	geneontology_Biological_Process	0.006472492
GO:0034110	GO:0034110	regulation of homotypic cell-cell adhesion	2/309	30/18866	8.618934e-02	2.547457e-01	1.929694e-01	C1QTNF1/PDPN	2	geneontology_Biological_Process	0.006472492
GO:0042133	GO:0042133	neurotransmitter metabolic process	2/309	30/18866	8.618934e-02	2.547457e-01	1.929694e-01	MOXD1/MAOB	2	geneontology_Biological_Process	0.006472492
GO:0046457	GO:0046457	prostanoid biosynthetic process	2/309	30/18866	8.618934e-02	2.547457e-01	1.929694e-01	PTGIS/PTGS1	2	geneontology_Biological_Process	0.006472492
GO:0070723	GO:0070723	response to cholesterol	2/309	30/18866	8.618934e-02	2.547457e-01	1.929694e-01	INHBA/CES1	2	geneontology_Biological_Process	0.006472492
GO:0071711	GO:0071711	basement membrane organization	2/309	30/18866	8.618934e-02	2.547457e-01	1.929694e-01	PXDN/MMP11	2	geneontology_Biological_Process	0.006472492
GO:0099625	GO:0099625	ventricular cardiac muscle cell membrane repolarization	2/309	30/18866	8.618934e-02	2.547457e-01	1.929694e-01	KCNJ8/KCNE4	2	geneontology_Biological_Process	0.006472492
GO:0072006	GO:0072006	nephron development	5/309	143/18866	8.633684e-02	2.549600e-01	1.931317e-01	ACTA2/GREM1/PDGFRA/SULF1/PDGFRB	5	geneontology_Biological_Process	0.016181230
GO:0110020	GO:0110020	regulation of actomyosin structure organization	4/309	102/18866	8.670261e-02	2.555960e-01	1.936135e-01	CCN2/TPM1/TGFB3/SFRP1	4	geneontology_Biological_Process	0.012944984
GO:1903076	GO:1903076	regulation of protein localization to plasma membrane	4/309	102/18866	8.670261e-02	2.555960e-01	1.936135e-01	CLIP3/SORBS1/LRRC15/PKDCC	4	geneontology_Biological_Process	0.012944984
GO:0002697	GO:0002697	regulation of immune effector process	12/309	470/18866	8.696330e-02	2.561423e-01	1.940274e-01	A2M/FOXF1/IL1R1/C7/TGFB3/SPON2/CCL19/C1R/C1S/CLU/SERPING1/C3	12	geneontology_Biological_Process	0.038834951
GO:0050867	GO:0050867	positive regulation of cell activation	11/309	421/18866	8.715526e-02	2.564855e-01	1.942873e-01	SOX15/CCN2/THY1/PDGFRB/VCAM1/CCL19/THBS1/GAS6/CCL21/PDPN/CCL2	11	geneontology_Biological_Process	0.035598706
GO:0030166	GO:0030166	proteoglycan biosynthetic process	3/309	64/18866	8.754441e-02	2.574078e-01	1.949860e-01	DCN/VCAN/BGN	3	geneontology_Biological_Process	0.009708738
GO:0048639	GO:0048639	positive regulation of developmental growth	6/309	187/18866	8.768347e-02	2.575939e-01	1.951269e-01	SOX15/GATA6/WNT2/FGFR1/FN1/CXCL12	6	geneontology_Biological_Process	0.019417476
GO:0031345	GO:0031345	negative regulation of cell projection organization	6/309	188/18866	8.940145e-02	2.622683e-01	1.986678e-01	DPYSL3/PMP22/THY1/SPOCK1/CCL21/APOE	6	geneontology_Biological_Process	0.019417476
GO:0007188	GO:0007188	adenylate cyclase-modulating G protein-coupled receptor signaling pathway	7/309	233/18866	8.942894e-02	2.622683e-01	1.986678e-01	PLN/ADRA2A/RAMP1/GNA14/PALM/AKAP12/RGS2	7	geneontology_Biological_Process	0.022653722
GO:0031667	GO:0031667	response to nutrient levels	12/309	473/18866	9.009242e-02	2.639863e-01	1.999692e-01	SFRP2/COL1A1/POSTN/SPARC/FSTL1/SFRP1/GAS6/FOLR2/APOE/TNC/MMP7/PTN	12	geneontology_Biological_Process	0.038834951
GO:0007548	GO:0007548	sex differentiation	8/309	280/18866	9.056003e-02	2.644151e-01	2.002940e-01	SOX15/SFRP2/GATA6/PDGFRA/ROR2/PDGFRB/SFRP1/INHBA	8	geneontology_Biological_Process	0.025889968
GO:0010573	GO:0010573	vascular endothelial growth factor production	3/309	65/18866	9.072174e-02	2.644151e-01	2.002940e-01	SULF1/CYP1B1/C3	3	geneontology_Biological_Process	0.009708738
GO:0031640	GO:0031640	killing of cells of other organism	3/309	65/18866	9.072174e-02	2.644151e-01	2.002940e-01	KRT6A/CTSG/LYZ	3	geneontology_Biological_Process	0.009708738
GO:0000305	GO:0000305	response to oxygen radical	2/309	31/18866	9.117226e-02	2.644151e-01	2.002940e-01	SOD3/FBLN5	2	geneontology_Biological_Process	0.006472492
GO:0034368	GO:0034368	protein-lipid complex remodeling	2/309	31/18866	9.117226e-02	2.644151e-01	2.002940e-01	PLA2G2A/APOE	2	geneontology_Biological_Process	0.006472492
GO:0034369	GO:0034369	plasma lipoprotein particle remodeling	2/309	31/18866	9.117226e-02	2.644151e-01	2.002940e-01	PLA2G2A/APOE	2	geneontology_Biological_Process	0.006472492
GO:0045940	GO:0045940	positive regulation of steroid metabolic process	2/309	31/18866	9.117226e-02	2.644151e-01	2.002940e-01	APOE/CES1	2	geneontology_Biological_Process	0.006472492
GO:0050974	GO:0050974	detection of mechanical stimulus involved in sensory perception	2/309	31/18866	9.117226e-02	2.644151e-01	2.002940e-01	COL11A1/CXCL12	2	geneontology_Biological_Process	0.006472492
GO:0086011	GO:0086011	membrane repolarization during action potential	2/309	31/18866	9.117226e-02	2.644151e-01	2.002940e-01	KCNJ8/KCNE4	2	geneontology_Biological_Process	0.006472492
GO:0090075	GO:0090075	relaxation of muscle	2/309	31/18866	9.117226e-02	2.644151e-01	2.002940e-01	PLN/RGS2	2	geneontology_Biological_Process	0.006472492
GO:1905476	GO:1905476	negative regulation of protein localization to membrane	2/309	31/18866	9.117226e-02	2.644151e-01	2.002940e-01	LRRC15/PKDCC	2	geneontology_Biological_Process	0.006472492
GO:2000406	GO:2000406	positive regulation of T cell migration	2/309	31/18866	9.117226e-02	2.644151e-01	2.002940e-01	CCL21/CXCL12	2	geneontology_Biological_Process	0.006472492
GO:0002027	GO:0002027	regulation of heart rate	4/309	104/18866	9.154096e-02	2.648066e-01	2.005905e-01	PLN/CASQ2/KCNE4/TPM1	4	geneontology_Biological_Process	0.012944984
GO:0002367	GO:0002367	cytokine production involved in immune response	4/309	104/18866	9.154096e-02	2.648066e-01	2.005905e-01	IL1R1/TGFB3/SPON2/GAS6	4	geneontology_Biological_Process	0.012944984
GO:0003300	GO:0003300	cardiac muscle hypertrophy	4/309	104/18866	9.154096e-02	2.648066e-01	2.005905e-01	HAND2/LMCD1/GATA6/RGS2	4	geneontology_Biological_Process	0.012944984
GO:0072659	GO:0072659	protein localization to plasma membrane	8/309	281/18866	9.196722e-02	2.658134e-01	2.013532e-01	CLIP3/SORBS1/RAMP1/LRRC15/PALM/PKDCC/GAS6/MYADM	8	geneontology_Biological_Process	0.025889968
GO:0071695	GO:0071695	anatomical structure maturation	7/309	235/18866	9.252846e-02	2.672084e-01	2.024099e-01	GREM1/FGFR1/MMP2/FAM20C/CCL19/CCL21/C3	7	geneontology_Biological_Process	0.022653722
GO:0008064	GO:0008064	regulation of actin polymerization or depolymerization	6/309	190/18866	9.289225e-02	2.680312e-01	2.030332e-01	LMOD1/ELN/CCL11/CCL21/MYADM/CXCL12	6	geneontology_Biological_Process	0.019417476
GO:0050922	GO:0050922	negative regulation of chemotaxis	3/309	66/18866	9.394658e-02	2.703848e-01	2.048160e-01	GREM1/THBS1/CCL2	3	geneontology_Biological_Process	0.009708738
GO:1901016	GO:1901016	regulation of potassium ion transmembrane transporter activity	3/309	66/18866	9.394658e-02	2.703848e-01	2.048160e-01	CASQ2/KCNE4/FHL1	3	geneontology_Biological_Process	0.009708738
GO:1905207	GO:1905207	regulation of cardiocyte differentiation	3/309	66/18866	9.394658e-02	2.703848e-01	2.048160e-01	GREM1/GATA6/RGS2	3	geneontology_Biological_Process	0.009708738
GO:0022408	GO:0022408	negative regulation of cell-cell adhesion	6/309	191/18866	9.466496e-02	2.719917e-01	2.060333e-01	LRRC32/C1QTNF1/CCL21/MYADM/CXCL12/GPNMB	6	geneontology_Biological_Process	0.019417476
GO:0030832	GO:0030832	regulation of actin filament length	6/309	191/18866	9.466496e-02	2.719917e-01	2.060333e-01	LMOD1/ELN/CCL11/CCL21/MYADM/CXCL12	6	geneontology_Biological_Process	0.019417476
GO:0071214	GO:0071214	cellular response to abiotic stimulus	9/309	331/18866	9.547260e-02	2.723654e-01	2.063163e-01	MFAP4/SFRP2/COL1A1/MYLK/SFRP1/CRYAB/PALM/MMP7/PTN	9	geneontology_Biological_Process	0.029126214
GO:0104004	GO:0104004	cellular response to environmental stimulus	9/309	331/18866	9.547260e-02	2.723654e-01	2.063163e-01	MFAP4/SFRP2/COL1A1/MYLK/SFRP1/CRYAB/PALM/MMP7/PTN	9	geneontology_Biological_Process	0.029126214
GO:0048588	GO:0048588	developmental cell growth	7/309	237/18866	9.568756e-02	2.723654e-01	2.063163e-01	POSTN/DPYSL2/NDN/RGS2/FN1/CXCL12/APOE	7	geneontology_Biological_Process	0.022653722
GO:0008210	GO:0008210	estrogen metabolic process	2/309	32/18866	9.623736e-02	2.723654e-01	2.063163e-01	PDGFRA/CYP1B1	2	geneontology_Biological_Process	0.006472492
GO:0010165	GO:0010165	response to X-ray	2/309	32/18866	9.623736e-02	2.723654e-01	2.063163e-01	SFRP2/SFRP1	2	geneontology_Biological_Process	0.006472492
GO:0010880	GO:0010880	regulation of release of sequestered calcium ion into cytosol by sarcoplasmic reticulum	2/309	32/18866	9.623736e-02	2.723654e-01	2.063163e-01	PLN/CASQ2	2	geneontology_Biological_Process	0.006472492
GO:0019359	GO:0019359	nicotinamide nucleotide biosynthetic process	2/309	32/18866	9.623736e-02	2.723654e-01	2.063163e-01	PTGIS/NNMT	2	geneontology_Biological_Process	0.006472492
GO:0019363	GO:0019363	pyridine nucleotide biosynthetic process	2/309	32/18866	9.623736e-02	2.723654e-01	2.063163e-01	PTGIS/NNMT	2	geneontology_Biological_Process	0.006472492
GO:0034367	GO:0034367	protein-containing complex remodeling	2/309	32/18866	9.623736e-02	2.723654e-01	2.063163e-01	PLA2G2A/APOE	2	geneontology_Biological_Process	0.006472492
GO:0042219	GO:0042219	cellular modified amino acid catabolic process	2/309	32/18866	9.623736e-02	2.723654e-01	2.063163e-01	GGT5/DIO2	2	geneontology_Biological_Process	0.006472492
GO:0048730	GO:0048730	epidermis morphogenesis	2/309	32/18866	9.623736e-02	2.723654e-01	2.063163e-01	FGF7/IGFBP5	2	geneontology_Biological_Process	0.006472492
GO:0050869	GO:0050869	negative regulation of B cell activation	2/309	32/18866	9.623736e-02	2.723654e-01	2.063163e-01	SFRP1/INHBA	2	geneontology_Biological_Process	0.006472492
GO:0051385	GO:0051385	response to mineralocorticoid	2/309	32/18866	9.623736e-02	2.723654e-01	2.063163e-01	CCN2/MAOB	2	geneontology_Biological_Process	0.006472492
GO:0051968	GO:0051968	positive regulation of synaptic transmission, glutamatergic	2/309	32/18866	9.623736e-02	2.723654e-01	2.063163e-01	ROR2/CCL2	2	geneontology_Biological_Process	0.006472492
GO:0060317	GO:0060317	cardiac epithelial to mesenchymal transition	2/309	32/18866	9.623736e-02	2.723654e-01	2.063163e-01	WNT2/TWIST1	2	geneontology_Biological_Process	0.006472492
GO:0061036	GO:0061036	positive regulation of cartilage development	2/309	32/18866	9.623736e-02	2.723654e-01	2.063163e-01	CCN1/PKDCC	2	geneontology_Biological_Process	0.006472492
GO:1901889	GO:1901889	negative regulation of cell junction assembly	2/309	32/18866	9.623736e-02	2.723654e-01	2.063163e-01	APOD/THBS1	2	geneontology_Biological_Process	0.006472492
GO:1903959	GO:1903959	regulation of anion transmembrane transport	2/309	32/18866	9.623736e-02	2.723654e-01	2.063163e-01	RGS2/THBS1	2	geneontology_Biological_Process	0.006472492
GO:0021953	GO:0021953	central nervous system neuron differentiation	6/309	192/18866	9.645580e-02	2.726704e-01	2.065474e-01	CDH11/SFRP2/WNT2/SPOCK1/SFRP1/INHBA	6	geneontology_Biological_Process	0.019417476
GO:0001841	GO:0001841	neural tube formation	4/309	106/18866	9.650558e-02	2.726704e-01	2.065474e-01	SFRP2/CTHRC1/SFRP1/TWIST1	4	geneontology_Biological_Process	0.012944984
GO:0032890	GO:0032890	regulation of organic acid transport	3/309	67/18866	9.721807e-02	2.737732e-01	2.073827e-01	RGS2/THBS1/CES1	3	geneontology_Biological_Process	0.009708738
GO:0045670	GO:0045670	regulation of osteoclast differentiation	3/309	67/18866	9.721807e-02	2.737732e-01	2.073827e-01	FBN1/LRRC17/SFRP1	3	geneontology_Biological_Process	0.009708738
GO:0050918	GO:0050918	positive chemotaxis	3/309	67/18866	9.721807e-02	2.737732e-01	2.073827e-01	FGF7/CXCL12/GPNMB	3	geneontology_Biological_Process	0.009708738
GO:0070613	GO:0070613	regulation of protein processing	3/309	67/18866	9.721807e-02	2.737732e-01	2.073827e-01	SPON1/GAS1/THBS1	3	geneontology_Biological_Process	0.009708738
GO:0030041	GO:0030041	actin filament polymerization	6/309	193/18866	9.826467e-02	2.764914e-01	2.094418e-01	LMOD1/ELN/GAS7/CCL11/CCL21/MYADM	6	geneontology_Biological_Process	0.019417476
GO:0010596	GO:0010596	negative regulation of endothelial cell migration	4/309	107/18866	9.903449e-02	2.781969e-01	2.107337e-01	DCN/SERPINF1/THBS1/APOE	4	geneontology_Biological_Process	0.012944984
GO:0055017	GO:0055017	cardiac muscle tissue growth	4/309	107/18866	9.903449e-02	2.781969e-01	2.107337e-01	GATA6/WNT2/FGFR1/RGS2	4	geneontology_Biological_Process	0.012944984
GO:0046578	GO:0046578	regulation of Ras protein signal transduction	6/309	194/18866	1.000915e-01	2.809340e-01	2.128071e-01	COL3A1/TIMP2/PSD/PDGFRB/STMN3/APOE	6	geneontology_Biological_Process	0.019417476
GO:0032642	GO:0032642	regulation of chemokine production	3/309	68/18866	1.005353e-01	2.810249e-01	2.128759e-01	APOD/TWIST1/ACKR1	3	geneontology_Biological_Process	0.009708738
GO:0050766	GO:0050766	positive regulation of phagocytosis	3/309	68/18866	1.005353e-01	2.810249e-01	2.128759e-01	GAS6/CCL2/C3	3	geneontology_Biological_Process	0.009708738
GO:0051148	GO:0051148	negative regulation of muscle cell differentiation	3/309	68/18866	1.005353e-01	2.810249e-01	2.128759e-01	TMEM119/RGS2/RBPMS2	3	geneontology_Biological_Process	0.009708738
GO:0071479	GO:0071479	cellular response to ionizing radiation	3/309	68/18866	1.005353e-01	2.810249e-01	2.128759e-01	SFRP2/SFRP1/CRYAB	3	geneontology_Biological_Process	0.009708738
GO:0050803	GO:0050803	regulation of synapse structure or activity	7/309	240/18866	1.005373e-01	2.810249e-01	2.128759e-01	THBS2/GPC6/SPARC/SYNDIG1/TUBA1A/APOE/PTN	7	geneontology_Biological_Process	0.022653722
GO:0021700	GO:0021700	developmental maturation	8/309	287/18866	1.006738e-01	2.811753e-01	2.129898e-01	GREM1/FGFR1/MMP2/PALM/FAM20C/CCL19/CCL21/C3	8	geneontology_Biological_Process	0.025889968
GO:0003338	GO:0003338	metanephros morphogenesis	2/309	33/18866	1.013806e-01	2.813002e-01	2.130844e-01	GREM1/PDGFRB	2	geneontology_Biological_Process	0.006472492
GO:0010955	GO:0010955	negative regulation of protein processing	2/309	33/18866	1.013806e-01	2.813002e-01	2.130844e-01	GAS1/THBS1	2	geneontology_Biological_Process	0.006472492
GO:0035025	GO:0035025	positive regulation of Rho protein signal transduction	2/309	33/18866	1.013806e-01	2.813002e-01	2.130844e-01	COL3A1/PDGFRB	2	geneontology_Biological_Process	0.006472492
GO:0045920	GO:0045920	negative regulation of exocytosis	2/309	33/18866	1.013806e-01	2.813002e-01	2.130844e-01	ADRA2A/FOXF1	2	geneontology_Biological_Process	0.006472492
GO:0090022	GO:0090022	regulation of neutrophil chemotaxis	2/309	33/18866	1.013806e-01	2.813002e-01	2.130844e-01	CCL19/CCL21	2	geneontology_Biological_Process	0.006472492
GO:1901380	GO:1901380	negative regulation of potassium ion transmembrane transport	2/309	33/18866	1.013806e-01	2.813002e-01	2.130844e-01	CASQ2/KCNE4	2	geneontology_Biological_Process	0.006472492
GO:1903318	GO:1903318	negative regulation of protein maturation	2/309	33/18866	1.013806e-01	2.813002e-01	2.130844e-01	GAS1/THBS1	2	geneontology_Biological_Process	0.006472492
GO:1905048	GO:1905048	regulation of metallopeptidase activity	2/309	33/18866	1.013806e-01	2.813002e-01	2.130844e-01	TIMP2/ANTXR1	2	geneontology_Biological_Process	0.006472492
GO:0001523	GO:0001523	retinoid metabolic process	4/309	108/18866	1.015940e-01	2.814329e-01	2.131849e-01	RARRES2/GPC6/CYP1B1/APOE	4	geneontology_Biological_Process	0.012944984
GO:0071887	GO:0071887	leukocyte apoptotic process	4/309	108/18866	1.015940e-01	2.814329e-01	2.131849e-01	CCL19/GAS6/CCL21/CXCL12	4	geneontology_Biological_Process	0.012944984
GO:1905475	GO:1905475	regulation of protein localization to membrane	6/309	195/18866	1.019363e-01	2.821510e-01	2.137289e-01	CLIP3/SORBS1/GPC6/LRRC15/PKDCC/PTN	6	geneontology_Biological_Process	0.019417476
GO:0042326	GO:0042326	negative regulation of phosphorylation	12/309	484/18866	1.021546e-01	2.825252e-01	2.140124e-01	EMILIN1/DACT1/SFRP2/GREM1/THY1/SFRP1/TWIST1/RGS2/MYADM/INHBA/FBLN1/APOE	12	geneontology_Biological_Process	0.038834951
GO:0006813	GO:0006813	potassium ion transport	7/309	242/18866	1.038440e-01	2.864132e-01	2.169575e-01	ADRA2A/KCNMB1/CASQ2/KCNJ8/KCNE4/SLC24A3/FHL1	7	geneontology_Biological_Process	0.022653722
GO:0060038	GO:0060038	cardiac muscle cell proliferation	3/309	69/18866	1.038975e-01	2.864132e-01	2.169575e-01	GATA6/WNT2/FGFR1	3	geneontology_Biological_Process	0.009708738
GO:1903317	GO:1903317	regulation of protein maturation	3/309	69/18866	1.038975e-01	2.864132e-01	2.169575e-01	SPON1/GAS1/THBS1	3	geneontology_Biological_Process	0.009708738
GO:2000573	GO:2000573	positive regulation of DNA biosynthetic process	3/309	69/18866	1.038975e-01	2.864132e-01	2.169575e-01	SMOC2/GREM1/PDGFRB	3	geneontology_Biological_Process	0.009708738
GO:1903169	GO:1903169	regulation of calcium ion transmembrane transport	5/309	152/18866	1.049510e-01	2.890830e-01	2.189799e-01	PLN/ADRA2A/CASQ2/GEM/THY1	5	geneontology_Biological_Process	0.016181230
GO:0009749	GO:0009749	response to glucose	6/309	197/18866	1.056792e-01	2.908531e-01	2.203207e-01	ADRA2A/SERPINF1/CCN2/COL6A2/THBS1/GAS6	6	geneontology_Biological_Process	0.019417476
GO:0032148	GO:0032148	activation of protein kinase B activity	2/309	34/18866	1.065982e-01	2.924351e-01	2.215191e-01	ADRA2A/GAS6	2	geneontology_Biological_Process	0.006472492
GO:0033198	GO:0033198	response to ATP	2/309	34/18866	1.065982e-01	2.924351e-01	2.215191e-01	P2RX1/SELL	2	geneontology_Biological_Process	0.006472492
GO:0042311	GO:0042311	vasodilation	2/309	34/18866	1.065982e-01	2.924351e-01	2.215191e-01	RGS2/APOE	2	geneontology_Biological_Process	0.006472492
GO:0055094	GO:0055094	response to lipoprotein particle	2/309	34/18866	1.065982e-01	2.924351e-01	2.215191e-01	APOE/CES1	2	geneontology_Biological_Process	0.006472492
GO:0032370	GO:0032370	positive regulation of lipid transport	3/309	70/18866	1.073036e-01	2.941331e-01	2.228053e-01	C1QTNF1/APOE/CES1	3	geneontology_Biological_Process	0.009708738
GO:1990778	GO:1990778	protein localization to cell periphery	9/309	340/18866	1.078656e-01	2.954354e-01	2.237918e-01	CLIP3/SORBS1/GPC6/RAMP1/LRRC15/PALM/PKDCC/GAS6/MYADM	9	geneontology_Biological_Process	0.029126214
GO:0022407	GO:0022407	regulation of cell-cell adhesion	11/309	439/18866	1.082430e-01	2.962303e-01	2.243940e-01	LRRC32/THY1/C1QTNF1/VCAM1/CCL19/CCL21/MYADM/CXCL12/GPNMB/PDPN/CCL2	11	geneontology_Biological_Process	0.035598706
GO:0010977	GO:0010977	negative regulation of neuron projection development	5/309	154/18866	1.093369e-01	2.989833e-01	2.264794e-01	DPYSL3/PMP22/THY1/SPOCK1/APOE	5	geneontology_Biological_Process	0.016181230
GO:0061387	GO:0061387	regulation of extent of cell growth	4/309	111/18866	1.094533e-01	2.990609e-01	2.265382e-01	DPYSL2/FN1/CXCL12/APOE	4	geneontology_Biological_Process	0.012944984
GO:0072330	GO:0072330	monocarboxylic acid biosynthetic process	7/309	246/18866	1.106324e-01	3.018837e-01	2.286764e-01	DCN/PTGIS/VCAN/BGN/CYP27A1/PTGS1/CES1	7	geneontology_Biological_Process	0.022653722
GO:0042982	GO:0042982	amyloid precursor protein metabolic process	3/309	71/18866	1.107529e-01	3.018837e-01	2.286764e-01	SPON1/CLU/APOE	3	geneontology_Biological_Process	0.009708738
GO:0061180	GO:0061180	mammary gland epithelium development	3/309	71/18866	1.107529e-01	3.018837e-01	2.286764e-01	WNT2/FOXF1/CCL11	3	geneontology_Biological_Process	0.009708738
GO:0010259	GO:0010259	multicellular organism aging	2/309	35/18866	1.118862e-01	3.027874e-01	2.293610e-01	COMP/CRYAB	2	geneontology_Biological_Process	0.006472492
GO:0019362	GO:0019362	pyridine nucleotide metabolic process	2/309	35/18866	1.118862e-01	3.027874e-01	2.293610e-01	PTGIS/NNMT	2	geneontology_Biological_Process	0.006472492
GO:0030513	GO:0030513	positive regulation of BMP signaling pathway	2/309	35/18866	1.118862e-01	3.027874e-01	2.293610e-01	SULF1/CCN1	2	geneontology_Biological_Process	0.006472492
GO:0036314	GO:0036314	response to sterol	2/309	35/18866	1.118862e-01	3.027874e-01	2.293610e-01	INHBA/CES1	2	geneontology_Biological_Process	0.006472492
GO:0046496	GO:0046496	nicotinamide nucleotide metabolic process	2/309	35/18866	1.118862e-01	3.027874e-01	2.293610e-01	PTGIS/NNMT	2	geneontology_Biological_Process	0.006472492
GO:0060674	GO:0060674	placenta blood vessel development	2/309	35/18866	1.118862e-01	3.027874e-01	2.293610e-01	WNT2/CCN1	2	geneontology_Biological_Process	0.006472492
GO:0070884	GO:0070884	regulation of calcineurin-NFAT signaling cascade	2/309	35/18866	1.118862e-01	3.027874e-01	2.293610e-01	LMCD1/RCAN2	2	geneontology_Biological_Process	0.006472492
GO:0072525	GO:0072525	pyridine-containing compound biosynthetic process	2/309	35/18866	1.118862e-01	3.027874e-01	2.293610e-01	PTGIS/NNMT	2	geneontology_Biological_Process	0.006472492
GO:0098751	GO:0098751	bone cell development	2/309	35/18866	1.118862e-01	3.027874e-01	2.293610e-01	FBN1/FAM20C	2	geneontology_Biological_Process	0.006472492
GO:0050768	GO:0050768	negative regulation of neurogenesis	8/309	295/18866	1.129780e-01	3.054991e-01	2.314150e-01	DPYSL3/COL3A1/PMP22/THY1/SPOCK1/CCL11/APOE/PTN	8	geneontology_Biological_Process	0.025889968
GO:0061515	GO:0061515	myeloid cell development	3/309	72/18866	1.142443e-01	3.086776e-01	2.338227e-01	TSPAN2/FBN1/FAM20C	3	geneontology_Biological_Process	0.009708738
GO:0001933	GO:0001933	negative regulation of protein phosphorylation	11/309	444/18866	1.145860e-01	3.093548e-01	2.343357e-01	EMILIN1/DACT1/SFRP2/GREM1/THY1/SFRP1/TWIST1/RGS2/MYADM/FBLN1/APOE	11	geneontology_Biological_Process	0.035598706
GO:0007009	GO:0007009	plasma membrane organization	4/309	113/18866	1.148400e-01	3.097944e-01	2.346688e-01	COL5A1/ANXA6/CAVIN2/CLU	4	geneontology_Biological_Process	0.012944984
GO:0009746	GO:0009746	response to hexose	6/309	202/18866	1.153438e-01	3.106604e-01	2.353247e-01	ADRA2A/SERPINF1/CCN2/COL6A2/THBS1/GAS6	6	geneontology_Biological_Process	0.019417476
GO:0034341	GO:0034341	response to interferon-gamma	6/309	202/18866	1.153438e-01	3.106604e-01	2.353247e-01	CCL11/VCAM1/CCL19/CCL21/CCL2/CCL18	6	geneontology_Biological_Process	0.019417476
GO:0007265	GO:0007265	Ras protein signal transduction	9/309	346/18866	1.166085e-01	3.123056e-01	2.365710e-01	ADRA2A/COL3A1/TIMP2/PSD/COL1A2/PDGFRB/STMN3/PDPN/APOE	9	geneontology_Biological_Process	0.029126214
GO:0001580	GO:0001580	detection of chemical stimulus involved in sensory perception of bitter taste	2/309	36/18866	1.172409e-01	3.123056e-01	2.365710e-01	CST2/CST1	2	geneontology_Biological_Process	0.006472492
GO:0001893	GO:0001893	maternal placenta development	2/309	36/18866	1.172409e-01	3.123056e-01	2.365710e-01	PTGIS/PTN	2	geneontology_Biological_Process	0.006472492
GO:0003230	GO:0003230	cardiac atrium development	2/309	36/18866	1.172409e-01	3.123056e-01	2.365710e-01	WNT2/CCN1	2	geneontology_Biological_Process	0.006472492
GO:0003382	GO:0003382	epithelial cell morphogenesis	2/309	36/18866	1.172409e-01	3.123056e-01	2.365710e-01	PALLD/COL15A1	2	geneontology_Biological_Process	0.006472492
GO:0010092	GO:0010092	specification of animal organ identity	2/309	36/18866	1.172409e-01	3.123056e-01	2.365710e-01	WNT2/FGFR1	2	geneontology_Biological_Process	0.006472492
GO:0014808	GO:0014808	release of sequestered calcium ion into cytosol by sarcoplasmic reticulum	2/309	36/18866	1.172409e-01	3.123056e-01	2.365710e-01	PLN/CASQ2	2	geneontology_Biological_Process	0.006472492
GO:0031128	GO:0031128	developmental induction	2/309	36/18866	1.172409e-01	3.123056e-01	2.365710e-01	WNT2/FGFR1	2	geneontology_Biological_Process	0.006472492
GO:0034405	GO:0034405	response to fluid shear stress	2/309	36/18866	1.172409e-01	3.123056e-01	2.365710e-01	PDGFRB/TGFB3	2	geneontology_Biological_Process	0.006472492
GO:0045742	GO:0045742	positive regulation of epidermal growth factor receptor signaling pathway	2/309	36/18866	1.172409e-01	3.123056e-01	2.365710e-01	ADRA2A/MMP9	2	geneontology_Biological_Process	0.006472492
GO:0046676	GO:0046676	negative regulation of insulin secretion	2/309	36/18866	1.172409e-01	3.123056e-01	2.365710e-01	ADRA2A/SFRP1	2	geneontology_Biological_Process	0.006472492
GO:0071402	GO:0071402	cellular response to lipoprotein particle stimulus	2/309	36/18866	1.172409e-01	3.123056e-01	2.365710e-01	APOE/CES1	2	geneontology_Biological_Process	0.006472492
GO:0106056	GO:0106056	regulation of calcineurin-mediated signaling	2/309	36/18866	1.172409e-01	3.123056e-01	2.365710e-01	LMCD1/RCAN2	2	geneontology_Biological_Process	0.006472492
GO:1905332	GO:1905332	positive regulation of morphogenesis of an epithelium	2/309	36/18866	1.172409e-01	3.123056e-01	2.365710e-01	GREM1/WNT2	2	geneontology_Biological_Process	0.006472492
GO:0016101	GO:0016101	diterpenoid metabolic process	4/309	114/18866	1.175764e-01	3.129538e-01	2.370620e-01	RARRES2/GPC6/CYP1B1/APOE	4	geneontology_Biological_Process	0.012944984
GO:0010611	GO:0010611	regulation of cardiac muscle hypertrophy	3/309	73/18866	1.177770e-01	3.132426e-01	2.372808e-01	HAND2/LMCD1/RGS2	3	geneontology_Biological_Process	0.009708738
GO:0007519	GO:0007519	skeletal muscle tissue development	5/309	158/18866	1.183716e-01	3.143322e-01	2.381061e-01	DCN/ELN/EGR2/TWIST1/MSC	5	geneontology_Biological_Process	0.016181230
GO:0060402	GO:0060402	calcium ion transport into cytosol	5/309	158/18866	1.183716e-01	3.143322e-01	2.381061e-01	PLN/CASQ2/THY1/CCL19/CCL21	5	geneontology_Biological_Process	0.016181230
GO:0001819	GO:0001819	positive regulation of cytokine production	11/309	447/18866	1.184920e-01	3.144061e-01	2.381621e-01	LUM/ADRA2A/SULF1/IL1R1/SPON2/TWIST1/CCL19/THBS1/CYP1B1/CLU/C3	11	geneontology_Biological_Process	0.035598706
GO:0042742	GO:0042742	defense response to bacterium	9/309	348/18866	1.196071e-01	3.171175e-01	2.402160e-01	KRT6A/SSC5D/RARRES2/COLEC12/SPON2/CTSG/PLA2G2A/JCHAIN/LYZ	9	geneontology_Biological_Process	0.029126214
GO:0060419	GO:0060419	heart growth	4/309	115/18866	1.203410e-01	3.188146e-01	2.415015e-01	GATA6/WNT2/FGFR1/RGS2	4	geneontology_Biological_Process	0.012944984
GO:0050777	GO:0050777	negative regulation of immune response	5/309	159/18866	1.206840e-01	3.194744e-01	2.420013e-01	COL3A1/A2M/FOXF1/TGFB3/SERPING1	5	geneontology_Biological_Process	0.016181230
GO:0051258	GO:0051258	protein polymerization	8/309	300/18866	1.210651e-01	3.202336e-01	2.425764e-01	LMOD1/CLIP3/ELN/CASQ2/GAS7/CCL11/CCL21/MYADM	8	geneontology_Biological_Process	0.025889968
GO:0006699	GO:0006699	bile acid biosynthetic process	2/309	37/18866	1.226589e-01	3.236938e-01	2.451975e-01	CYP27A1/CES1	2	geneontology_Biological_Process	0.006472492
GO:1903514	GO:1903514	release of sequestered calcium ion into cytosol by endoplasmic reticulum	2/309	37/18866	1.226589e-01	3.236938e-01	2.451975e-01	PLN/CASQ2	2	geneontology_Biological_Process	0.006472492
GO:1904994	GO:1904994	regulation of leukocyte adhesion to vascular endothelial cell	2/309	37/18866	1.226589e-01	3.236938e-01	2.451975e-01	CCL21/CXCL12	2	geneontology_Biological_Process	0.006472492
GO:0046620	GO:0046620	regulation of organ growth	4/309	116/18866	1.231336e-01	3.246943e-01	2.459554e-01	GATA6/WNT2/FGFR1/RGS2	4	geneontology_Biological_Process	0.012944984
GO:0015909	GO:0015909	long-chain fatty acid transport	3/309	75/18866	1.249626e-01	3.282442e-01	2.486445e-01	THBS1/PLA2G2A/APOE	3	geneontology_Biological_Process	0.009708738
GO:0031100	GO:0031100	animal organ regeneration	3/309	75/18866	1.249626e-01	3.282442e-01	2.486445e-01	GAS6/CXCL12/NNMT	3	geneontology_Biological_Process	0.009708738
GO:0032602	GO:0032602	chemokine production	3/309	75/18866	1.249626e-01	3.282442e-01	2.486445e-01	APOD/TWIST1/ACKR1	3	geneontology_Biological_Process	0.009708738
GO:0038034	GO:0038034	signal transduction in absence of ligand	3/309	75/18866	1.249626e-01	3.282442e-01	2.486445e-01	FGFR1/SRPX/INHBA	3	geneontology_Biological_Process	0.009708738
GO:0097192	GO:0097192	extrinsic apoptotic signaling pathway in absence of ligand	3/309	75/18866	1.249626e-01	3.282442e-01	2.486445e-01	FGFR1/SRPX/INHBA	3	geneontology_Biological_Process	0.009708738
GO:0045446	GO:0045446	endothelial cell differentiation	4/309	117/18866	1.259536e-01	3.305917e-01	2.504227e-01	COL15A1/MYADM/PDPN/PTN	4	geneontology_Biological_Process	0.012944984
GO:0014912	GO:0014912	negative regulation of smooth muscle cell migration	2/309	38/18866	1.281366e-01	3.342566e-01	2.531988e-01	IGFBP5/TPM1	2	geneontology_Biological_Process	0.006472492
GO:0032689	GO:0032689	negative regulation of interferon-gamma production	2/309	38/18866	1.281366e-01	3.342566e-01	2.531988e-01	GAS6/INHBA	2	geneontology_Biological_Process	0.006472492
GO:0045880	GO:0045880	positive regulation of smoothened signaling pathway	2/309	38/18866	1.281366e-01	3.342566e-01	2.531988e-01	PRRX1/SFRP1	2	geneontology_Biological_Process	0.006472492
GO:0048009	GO:0048009	insulin-like growth factor receptor signaling pathway	2/309	38/18866	1.281366e-01	3.342566e-01	2.531988e-01	IGFBP5/CILP	2	geneontology_Biological_Process	0.006472492
GO:0060306	GO:0060306	regulation of membrane repolarization	2/309	38/18866	1.281366e-01	3.342566e-01	2.531988e-01	CASQ2/KCNE4	2	geneontology_Biological_Process	0.006472492
GO:0086005	GO:0086005	ventricular cardiac muscle cell action potential	2/309	38/18866	1.281366e-01	3.342566e-01	2.531988e-01	KCNJ8/KCNE4	2	geneontology_Biological_Process	0.006472492
GO:1900026	GO:1900026	positive regulation of substrate adhesion-dependent cell spreading	2/309	38/18866	1.281366e-01	3.342566e-01	2.531988e-01	LIMS2/MYADM	2	geneontology_Biological_Process	0.006472492
GO:1901186	GO:1901186	positive regulation of ERBB signaling pathway	2/309	38/18866	1.281366e-01	3.342566e-01	2.531988e-01	ADRA2A/MMP9	2	geneontology_Biological_Process	0.006472492
GO:1903524	GO:1903524	positive regulation of blood circulation	3/309	76/18866	1.286137e-01	3.352439e-01	2.539467e-01	CCN2/TPM1/RGS2	3	geneontology_Biological_Process	0.009708738
GO:0006805	GO:0006805	xenobiotic metabolic process	4/309	118/18866	1.288008e-01	3.354742e-01	2.541212e-01	AOC3/CYP1B1/PTGS1/CES1	4	geneontology_Biological_Process	0.012944984
GO:0048511	GO:0048511	rhythmic process	8/309	305/18866	1.294513e-01	3.369103e-01	2.552090e-01	PDGFRA/SERPINF1/TGFB3/EGR2/TWIST1/INHBA/MMP7/PTN	8	geneontology_Biological_Process	0.025889968
GO:0021915	GO:0021915	neural tube development	5/309	163/18866	1.301430e-01	3.384515e-01	2.563765e-01	DACT1/SFRP2/CTHRC1/SFRP1/TWIST1	5	geneontology_Biological_Process	0.016181230
GO:0003002	GO:0003002	regionalization	9/309	355/18866	1.304300e-01	3.389386e-01	2.567454e-01	SFRP2/GREM1/WNT2/FGFR1/FOXF1/ROR2/EGR2/SFRP1/C3	9	geneontology_Biological_Process	0.029126214
GO:0034764	GO:0034764	positive regulation of transmembrane transport	6/309	210/18866	1.316950e-01	3.419643e-01	2.590374e-01	CLIP3/SORBS1/KCNMB1/THY1/CCL2/C3	6	geneontology_Biological_Process	0.019417476
GO:0002237	GO:0002237	response to molecule of bacterial origin	9/309	356/18866	1.320173e-01	3.425395e-01	2.594731e-01	DCN/SSC5D/SPARC/GGT5/SPON2/CTSG/MAOB/AKAP12/CCL2	9	geneontology_Biological_Process	0.029126214
GO:0007422	GO:0007422	peripheral nervous system development	3/309	77/18866	1.323024e-01	3.430175e-01	2.598352e-01	HAND2/PMP22/EGR2	3	geneontology_Biological_Process	0.009708738
GO:0042063	GO:0042063	gliogenesis	8/309	307/18866	1.328881e-01	3.442735e-01	2.607866e-01	MXRA8/TSPAN2/ROR2/EGR2/NDN/CLU/CCL2/PTN	8	geneontology_Biological_Process	0.025889968
GO:0051480	GO:0051480	regulation of cytosolic calcium ion concentration	9/309	357/18866	1.336147e-01	3.452480e-01	2.615248e-01	PLN/CASQ2/PDGFRA/P2RX1/THY1/C1QTNF1/CCL19/CCL21/TGM2	9	geneontology_Biological_Process	0.029126214
GO:0010453	GO:0010453	regulation of cell fate commitment	2/309	39/18866	1.336706e-01	3.452480e-01	2.615248e-01	SFRP2/FGFR1	2	geneontology_Biological_Process	0.006472492
GO:0014741	GO:0014741	negative regulation of muscle hypertrophy	2/309	39/18866	1.336706e-01	3.452480e-01	2.615248e-01	IGFBP5/RGS2	2	geneontology_Biological_Process	0.006472492
GO:0035886	GO:0035886	vascular associated smooth muscle cell differentiation	2/309	39/18866	1.336706e-01	3.452480e-01	2.615248e-01	COMP/GATA6	2	geneontology_Biological_Process	0.006472492
GO:2001242	GO:2001242	regulation of intrinsic apoptotic signaling pathway	5/309	166/18866	1.374516e-01	3.547441e-01	2.687181e-01	SFRP2/CREB3L1/CXCL12/CLU/MMP9	5	geneontology_Biological_Process	0.016181230
GO:0001894	GO:0001894	tissue homeostasis	7/309	261/18866	1.381062e-01	3.559556e-01	2.696357e-01	TMEM119/CTSK/CCN2/PDGFRB/RCN3/JCHAIN/LYZ	7	geneontology_Biological_Process	0.022653722
GO:0034599	GO:0034599	cellular response to oxidative stress	8/309	310/18866	1.381304e-01	3.559556e-01	2.696357e-01	SOD3/FBLN5/PDGFRA/MMP2/TPM1/PDGFRB/CYP1B1/MMP9	8	geneontology_Biological_Process	0.025889968
GO:0062197	GO:0062197	cellular response to chemical stress	9/309	360/18866	1.384677e-01	3.565542e-01	2.700892e-01	SOD3/FBLN5/PDGFRA/MYLK/MMP2/TPM1/PDGFRB/CYP1B1/MMP9	9	geneontology_Biological_Process	0.029126214
GO:0042417	GO:0042417	dopamine metabolic process	2/309	40/18866	1.392576e-01	3.577753e-01	2.710142e-01	MOXD1/MAOB	2	geneontology_Biological_Process	0.006472492
GO:0043403	GO:0043403	skeletal muscle tissue regeneration	2/309	40/18866	1.392576e-01	3.577753e-01	2.710142e-01	SOX15/SGCA	2	geneontology_Biological_Process	0.006472492
GO:0090184	GO:0090184	positive regulation of kidney development	2/309	40/18866	1.392576e-01	3.577753e-01	2.710142e-01	GREM1/PDGFRB	2	geneontology_Biological_Process	0.006472492
GO:0006809	GO:0006809	nitric oxide biosynthetic process	3/309	79/18866	1.397889e-01	3.577881e-01	2.710239e-01	PTGIS/CYP1B1/CLU	3	geneontology_Biological_Process	0.009708738
GO:0010827	GO:0010827	regulation of glucose transmembrane transport	3/309	79/18866	1.397889e-01	3.577881e-01	2.710239e-01	CLIP3/SORBS1/C3	3	geneontology_Biological_Process	0.009708738
GO:0032272	GO:0032272	negative regulation of protein polymerization	3/309	79/18866	1.397889e-01	3.577881e-01	2.710239e-01	LMOD1/CLIP3/MYADM	3	geneontology_Biological_Process	0.009708738
GO:0043462	GO:0043462	regulation of ATPase activity	3/309	79/18866	1.397889e-01	3.577881e-01	2.710239e-01	PLN/TPM1/TPM2	3	geneontology_Biological_Process	0.009708738
GO:0043536	GO:0043536	positive regulation of blood vessel endothelial cell migration	3/309	79/18866	1.397889e-01	3.577881e-01	2.710239e-01	FGFR1/JCAD/THBS1	3	geneontology_Biological_Process	0.009708738
GO:0006690	GO:0006690	icosanoid metabolic process	4/309	122/18866	1.404530e-01	3.589473e-01	2.719020e-01	PTGIS/GGT5/CYP1B1/PTGS1	4	geneontology_Biological_Process	0.012944984
GO:0021782	GO:0021782	glial cell development	4/309	122/18866	1.404530e-01	3.589473e-01	2.719020e-01	MXRA8/TSPAN2/ROR2/CLU	4	geneontology_Biological_Process	0.012944984
GO:2001233	GO:2001233	regulation of apoptotic signaling pathway	10/309	413/18866	1.423331e-01	3.634352e-01	2.753016e-01	SFRP2/FGFR1/SFRP1/CREB3L1/THBS1/CXCL12/SRPX/CLU/INHBA/MMP9	10	geneontology_Biological_Process	0.032362460
GO:0060538	GO:0060538	skeletal muscle organ development	5/309	168/18866	1.424230e-01	3.634352e-01	2.753016e-01	DCN/ELN/EGR2/TWIST1/MSC	5	geneontology_Biological_Process	0.016181230
GO:0071466	GO:0071466	cellular response to xenobiotic stimulus	4/309	123/18866	1.434300e-01	3.655769e-01	2.769239e-01	AOC3/CYP1B1/PTGS1/CES1	4	geneontology_Biological_Process	0.012944984
GO:0009988	GO:0009988	cell-cell recognition	3/309	80/18866	1.435849e-01	3.655769e-01	2.769239e-01	CCL19/CCL21/FOLR2	3	geneontology_Biological_Process	0.009708738
GO:1901224	GO:1901224	positive regulation of NIK/NF-kappaB signaling	3/309	80/18866	1.435849e-01	3.655769e-01	2.769239e-01	GREM1/CCL19/CHI3L1	3	geneontology_Biological_Process	0.009708738
GO:0001941	GO:0001941	postsynaptic membrane organization	2/309	41/18866	1.448945e-01	3.658962e-01	2.771658e-01	APOE/PTN	2	geneontology_Biological_Process	0.006472492
GO:0006040	GO:0006040	amino sugar metabolic process	2/309	41/18866	1.448945e-01	3.658962e-01	2.771658e-01	GFPT2/CHI3L1	2	geneontology_Biological_Process	0.006472492
GO:0007212	GO:0007212	dopamine receptor signaling pathway	2/309	41/18866	1.448945e-01	3.658962e-01	2.771658e-01	GNA14/PALM	2	geneontology_Biological_Process	0.006472492
GO:0043267	GO:0043267	negative regulation of potassium ion transport	2/309	41/18866	1.448945e-01	3.658962e-01	2.771658e-01	CASQ2/KCNE4	2	geneontology_Biological_Process	0.006472492
GO:0050913	GO:0050913	sensory perception of bitter taste	2/309	41/18866	1.448945e-01	3.658962e-01	2.771658e-01	CST2/CST1	2	geneontology_Biological_Process	0.006472492
GO:0071548	GO:0071548	response to dexamethasone	2/309	41/18866	1.448945e-01	3.658962e-01	2.771658e-01	FIBIN/SERPINF1	2	geneontology_Biological_Process	0.006472492
GO:0072524	GO:0072524	pyridine-containing compound metabolic process	2/309	41/18866	1.448945e-01	3.658962e-01	2.771658e-01	PTGIS/NNMT	2	geneontology_Biological_Process	0.006472492
GO:0099622	GO:0099622	cardiac muscle cell membrane repolarization	2/309	41/18866	1.448945e-01	3.658962e-01	2.771658e-01	KCNJ8/KCNE4	2	geneontology_Biological_Process	0.006472492
GO:1900117	GO:1900117	regulation of execution phase of apoptosis	2/309	41/18866	1.448945e-01	3.658962e-01	2.771658e-01	PTGIS/FAP	2	geneontology_Biological_Process	0.006472492
GO:1905209	GO:1905209	positive regulation of cardiocyte differentiation	2/309	41/18866	1.448945e-01	3.658962e-01	2.771658e-01	GREM1/GATA6	2	geneontology_Biological_Process	0.006472492
GO:2000826	GO:2000826	regulation of heart morphogenesis	2/309	41/18866	1.448945e-01	3.658962e-01	2.771658e-01	HAND2/TWIST1	2	geneontology_Biological_Process	0.006472492
GO:0007159	GO:0007159	leukocyte cell-cell adhesion	9/309	364/18866	1.450781e-01	3.660880e-01	2.773111e-01	LRRC32/THY1/VCAM1/CCL19/CCL21/CXCL12/GPNMB/CCL2/SELL	9	geneontology_Biological_Process	0.029126214
GO:0002698	GO:0002698	negative regulation of immune effector process	4/309	124/18866	1.464318e-01	3.686827e-01	2.792766e-01	A2M/FOXF1/TGFB3/SERPING1	4	geneontology_Biological_Process	0.012944984
GO:0006721	GO:0006721	terpenoid metabolic process	4/309	124/18866	1.464318e-01	3.686827e-01	2.792766e-01	RARRES2/GPC6/CYP1B1/APOE	4	geneontology_Biological_Process	0.012944984
GO:0010633	GO:0010633	negative regulation of epithelial cell migration	4/309	124/18866	1.464318e-01	3.686827e-01	2.792766e-01	DCN/SERPINF1/THBS1/APOE	4	geneontology_Biological_Process	0.012944984
GO:0019915	GO:0019915	lipid storage	3/309	81/18866	1.474148e-01	3.696682e-01	2.800230e-01	APOE/CES1/C3	3	geneontology_Biological_Process	0.009708738
GO:0051279	GO:0051279	regulation of release of sequestered calcium ion into cytosol	3/309	81/18866	1.474148e-01	3.696682e-01	2.800230e-01	PLN/CASQ2/THY1	3	geneontology_Biological_Process	0.009708738
GO:0032874	GO:0032874	positive regulation of stress-activated MAPK cascade	5/309	170/18866	1.474716e-01	3.696682e-01	2.800230e-01	HAND2/CCN2/ROR2/CCL19/CCL21	5	geneontology_Biological_Process	0.016181230
GO:0071805	GO:0071805	potassium ion transmembrane transport	6/309	218/18866	1.490884e-01	3.696682e-01	2.800230e-01	KCNMB1/CASQ2/KCNJ8/KCNE4/SLC24A3/FHL1	6	geneontology_Biological_Process	0.019417476
GO:0051302	GO:0051302	regulation of cell division	5/309	171/18866	1.500243e-01	3.696682e-01	2.800230e-01	FGF7/SFRP2/PDGFC/TGFB3/PTN	5	geneontology_Biological_Process	0.016181230
GO:1905952	GO:1905952	regulation of lipid localization	5/309	171/18866	1.500243e-01	3.696682e-01	2.800230e-01	C1QTNF1/THBS1/APOE/CES1/C3	5	geneontology_Biological_Process	0.016181230
GO:0001709	GO:0001709	cell fate determination	2/309	42/18866	1.505780e-01	3.696682e-01	2.800230e-01	GATA6/PRRX1	2	geneontology_Biological_Process	0.006472492
GO:0050912	GO:0050912	detection of chemical stimulus involved in sensory perception of taste	2/309	42/18866	1.505780e-01	3.696682e-01	2.800230e-01	CST2/CST1	2	geneontology_Biological_Process	0.006472492
GO:0051602	GO:0051602	response to electrical stimulus	2/309	42/18866	1.505780e-01	3.696682e-01	2.800230e-01	PALM/AKAP12	2	geneontology_Biological_Process	0.006472492
GO:0090278	GO:0090278	negative regulation of peptide hormone secretion	2/309	42/18866	1.505780e-01	3.696682e-01	2.800230e-01	ADRA2A/SFRP1	2	geneontology_Biological_Process	0.006472492
GO:0045652	GO:0045652	regulation of megakaryocyte differentiation	3/309	82/18866	1.512777e-01	3.696682e-01	2.800230e-01	MYL9/THBS1/LOX	3	geneontology_Biological_Process	0.009708738
GO:0002524	GO:0002524	hypersensitivity	1/309	10/18866	1.522611e-01	3.696682e-01	2.800230e-01	C3	1	geneontology_Biological_Process	0.003236246
GO:0002887	GO:0002887	negative regulation of myeloid leukocyte mediated immunity	1/309	10/18866	1.522611e-01	3.696682e-01	2.800230e-01	FOXF1	1	geneontology_Biological_Process	0.003236246
GO:0003183	GO:0003183	mitral valve morphogenesis	1/309	10/18866	1.522611e-01	3.696682e-01	2.800230e-01	TWIST1	1	geneontology_Biological_Process	0.003236246
GO:0003211	GO:0003211	cardiac ventricle formation	1/309	10/18866	1.522611e-01	3.696682e-01	2.800230e-01	HAND2	1	geneontology_Biological_Process	0.003236246
GO:0006971	GO:0006971	hypotonic response	1/309	10/18866	1.522611e-01	3.696682e-01	2.800230e-01	MYLK	1	geneontology_Biological_Process	0.003236246
GO:0007440	GO:0007440	foregut morphogenesis	1/309	10/18866	1.522611e-01	3.696682e-01	2.800230e-01	FOXF1	1	geneontology_Biological_Process	0.003236246
GO:0010749	GO:0010749	regulation of nitric oxide mediated signal transduction	1/309	10/18866	1.522611e-01	3.696682e-01	2.800230e-01	THBS1	1	geneontology_Biological_Process	0.003236246
GO:0010887	GO:0010887	negative regulation of cholesterol storage	1/309	10/18866	1.522611e-01	3.696682e-01	2.800230e-01	CES1	1	geneontology_Biological_Process	0.003236246
GO:0014877	GO:0014877	response to muscle inactivity involved in regulation of muscle adaptation	1/309	10/18866	1.522611e-01	3.696682e-01	2.800230e-01	SGCA	1	geneontology_Biological_Process	0.003236246
GO:0014894	GO:0014894	response to denervation involved in regulation of muscle adaptation	1/309	10/18866	1.522611e-01	3.696682e-01	2.800230e-01	SGCA	1	geneontology_Biological_Process	0.003236246
GO:0032000	GO:0032000	positive regulation of fatty acid beta-oxidation	1/309	10/18866	1.522611e-01	3.696682e-01	2.800230e-01	TWIST1	1	geneontology_Biological_Process	0.003236246
GO:0032025	GO:0032025	response to cobalt ion	1/309	10/18866	1.522611e-01	3.696682e-01	2.800230e-01	SERPINF1	1	geneontology_Biological_Process	0.003236246
GO:0032836	GO:0032836	glomerular basement membrane development	1/309	10/18866	1.522611e-01	3.696682e-01	2.800230e-01	SULF1	1	geneontology_Biological_Process	0.003236246
GO:0034447	GO:0034447	very-low-density lipoprotein particle clearance	1/309	10/18866	1.522611e-01	3.696682e-01	2.800230e-01	APOE	1	geneontology_Biological_Process	0.003236246
GO:0035860	GO:0035860	glial cell-derived neurotrophic factor receptor signaling pathway	1/309	10/18866	1.522611e-01	3.696682e-01	2.800230e-01	SULF1	1	geneontology_Biological_Process	0.003236246
GO:0035933	GO:0035933	glucocorticoid secretion	1/309	10/18866	1.522611e-01	3.696682e-01	2.800230e-01	SELENOM	1	geneontology_Biological_Process	0.003236246
GO:0042541	GO:0042541	hemoglobin biosynthetic process	1/309	10/18866	1.522611e-01	3.696682e-01	2.800230e-01	INHBA	1	geneontology_Biological_Process	0.003236246
GO:0044557	GO:0044557	relaxation of smooth muscle	1/309	10/18866	1.522611e-01	3.696682e-01	2.800230e-01	RGS2	1	geneontology_Biological_Process	0.003236246
GO:0045625	GO:0045625	regulation of T-helper 1 cell differentiation	1/309	10/18866	1.522611e-01	3.696682e-01	2.800230e-01	CCL19	1	geneontology_Biological_Process	0.003236246
GO:0048262	GO:0048262	determination of dorsal/ventral asymmetry	1/309	10/18866	1.522611e-01	3.696682e-01	2.800230e-01	GREM1	1	geneontology_Biological_Process	0.003236246
GO:0051901	GO:0051901	positive regulation of mitochondrial depolarization	1/309	10/18866	1.522611e-01	3.696682e-01	2.800230e-01	DCN	1	geneontology_Biological_Process	0.003236246
GO:0051918	GO:0051918	negative regulation of fibrinolysis	1/309	10/18866	1.522611e-01	3.696682e-01	2.800230e-01	THBS1	1	geneontology_Biological_Process	0.003236246
GO:0060513	GO:0060513	prostatic bud formation	1/309	10/18866	1.522611e-01	3.696682e-01	2.800230e-01	SULF1	1	geneontology_Biological_Process	0.003236246
GO:0060768	GO:0060768	regulation of epithelial cell proliferation involved in prostate gland development	1/309	10/18866	1.522611e-01	3.696682e-01	2.800230e-01	SERPINF1	1	geneontology_Biological_Process	0.003236246
GO:0061140	GO:0061140	lung secretory cell differentiation	1/309	10/18866	1.522611e-01	3.696682e-01	2.800230e-01	GATA6	1	geneontology_Biological_Process	0.003236246
GO:0070170	GO:0070170	regulation of tooth mineralization	1/309	10/18866	1.522611e-01	3.696682e-01	2.800230e-01	ASPN	1	geneontology_Biological_Process	0.003236246
GO:0070942	GO:0070942	neutrophil mediated cytotoxicity	1/309	10/18866	1.522611e-01	3.696682e-01	2.800230e-01	CTSG	1	geneontology_Biological_Process	0.003236246
GO:0071313	GO:0071313	cellular response to caffeine	1/309	10/18866	1.522611e-01	3.696682e-01	2.800230e-01	CASQ2	1	geneontology_Biological_Process	0.003236246
GO:0071670	GO:0071670	smooth muscle cell chemotaxis	1/309	10/18866	1.522611e-01	3.696682e-01	2.800230e-01	PDGFRB	1	geneontology_Biological_Process	0.003236246
GO:0072203	GO:0072203	cell proliferation involved in metanephros development	1/309	10/18866	1.522611e-01	3.696682e-01	2.800230e-01	PDGFRB	1	geneontology_Biological_Process	0.003236246
GO:0097250	GO:0097250	mitochondrial respirasome assembly	1/309	10/18866	1.522611e-01	3.696682e-01	2.800230e-01	COX7A1	1	geneontology_Biological_Process	0.003236246
GO:0097278	GO:0097278	complement-dependent cytotoxicity	1/309	10/18866	1.522611e-01	3.696682e-01	2.800230e-01	C3	1	geneontology_Biological_Process	0.003236246
GO:1901203	GO:1901203	positive regulation of extracellular matrix assembly	1/309	10/18866	1.522611e-01	3.696682e-01	2.800230e-01	EMILIN1	1	geneontology_Biological_Process	0.003236246
GO:1901748	GO:1901748	leukotriene D4 metabolic process	1/309	10/18866	1.522611e-01	3.696682e-01	2.800230e-01	GGT5	1	geneontology_Biological_Process	0.003236246
GO:1901750	GO:1901750	leukotriene D4 biosynthetic process	1/309	10/18866	1.522611e-01	3.696682e-01	2.800230e-01	GGT5	1	geneontology_Biological_Process	0.003236246
GO:1901894	GO:1901894	regulation of ATPase-coupled calcium transmembrane transporter activity	1/309	10/18866	1.522611e-01	3.696682e-01	2.800230e-01	PLN	1	geneontology_Biological_Process	0.003236246
GO:2000271	GO:2000271	positive regulation of fibroblast apoptotic process	1/309	10/18866	1.522611e-01	3.696682e-01	2.800230e-01	SFRP1	1	geneontology_Biological_Process	0.003236246
GO:2000644	GO:2000644	regulation of receptor catabolic process	1/309	10/18866	1.522611e-01	3.696682e-01	2.800230e-01	APOE	1	geneontology_Biological_Process	0.003236246
GO:2000659	GO:2000659	regulation of interleukin-1-mediated signaling pathway	1/309	10/18866	1.522611e-01	3.696682e-01	2.800230e-01	IL1R1	1	geneontology_Biological_Process	0.003236246
GO:2000134	GO:2000134	negative regulation of G1/S transition of mitotic cell cycle	4/309	126/18866	1.525080e-01	3.699519e-01	2.802379e-01	DACT1/FHL1/GPNMB/CCL2	4	geneontology_Biological_Process	0.012944984
GO:0070304	GO:0070304	positive regulation of stress-activated protein kinase signaling cascade	5/309	172/18866	1.525956e-01	3.699519e-01	2.802379e-01	HAND2/CCN2/ROR2/CCL19/CCL21	5	geneontology_Biological_Process	0.016181230
GO:0031348	GO:0031348	negative regulation of defense response	7/309	269/18866	1.540013e-01	3.730937e-01	2.826179e-01	PTGIS/A2M/FOXF1/SERPINF1/APOD/SERPING1/APOE	7	geneontology_Biological_Process	0.022653722
GO:0051961	GO:0051961	negative regulation of nervous system development	8/309	319/18866	1.544687e-01	3.739594e-01	2.832736e-01	DPYSL3/COL3A1/PMP22/THY1/SPOCK1/CCL11/APOE/PTN	8	geneontology_Biological_Process	0.025889968
GO:0002718	GO:0002718	regulation of cytokine production involved in immune response	3/309	83/18866	1.551727e-01	3.751294e-01	2.841599e-01	IL1R1/TGFB3/SPON2	3	geneontology_Biological_Process	0.009708738
GO:0014855	GO:0014855	striated muscle cell proliferation	3/309	83/18866	1.551727e-01	3.751294e-01	2.841599e-01	GATA6/WNT2/FGFR1	3	geneontology_Biological_Process	0.009708738
GO:0016339	GO:0016339	calcium-dependent cell-cell adhesion via plasma membrane cell adhesion molecules	2/309	43/18866	1.563052e-01	3.762616e-01	2.850175e-01	CDH11/SELL	2	geneontology_Biological_Process	0.006472492
GO:0045773	GO:0045773	positive regulation of axon extension	2/309	43/18866	1.563052e-01	3.762616e-01	2.850175e-01	FN1/CXCL12	2	geneontology_Biological_Process	0.006472492
GO:0051154	GO:0051154	negative regulation of striated muscle cell differentiation	2/309	43/18866	1.563052e-01	3.762616e-01	2.850175e-01	TMEM119/RGS2	2	geneontology_Biological_Process	0.006472492
GO:0060119	GO:0060119	inner ear receptor cell development	2/309	43/18866	1.563052e-01	3.762616e-01	2.850175e-01	FGFR1/CTHRC1	2	geneontology_Biological_Process	0.006472492
GO:0070296	GO:0070296	sarcoplasmic reticulum calcium ion transport	2/309	43/18866	1.563052e-01	3.762616e-01	2.850175e-01	PLN/CASQ2	2	geneontology_Biological_Process	0.006472492
GO:0090207	GO:0090207	regulation of triglyceride metabolic process	2/309	43/18866	1.563052e-01	3.762616e-01	2.850175e-01	APOE/C3	2	geneontology_Biological_Process	0.006472492
GO:0030833	GO:0030833	regulation of actin filament polymerization	5/309	174/18866	1.577933e-01	3.795750e-01	2.875274e-01	LMOD1/ELN/CCL11/CCL21/MYADM	5	geneontology_Biological_Process	0.016181230
GO:0019722	GO:0019722	calcium-mediated signaling	6/309	222/18866	1.581556e-01	3.801773e-01	2.879837e-01	SGCD/PLN/LMCD1/CASQ2/RCAN2/VCAM1	6	geneontology_Biological_Process	0.019417476
GO:0072089	GO:0072089	stem cell proliferation	4/309	128/18866	1.586784e-01	3.808953e-01	2.885276e-01	SFRP2/FGFR1/FBLN1/PTN	4	geneontology_Biological_Process	0.012944984
GO:1903409	GO:1903409	reactive oxygen species biosynthetic process	4/309	128/18866	1.586784e-01	3.808953e-01	2.885276e-01	PTGIS/MAOB/CYP1B1/CLU	4	geneontology_Biological_Process	0.012944984
GO:0046209	GO:0046209	nitric oxide metabolic process	3/309	84/18866	1.590988e-01	3.815912e-01	2.890547e-01	PTGIS/CYP1B1/CLU	3	geneontology_Biological_Process	0.009708738
GO:0007204	GO:0007204	positive regulation of cytosolic calcium ion concentration	8/309	322/18866	1.601127e-01	3.815912e-01	2.890547e-01	PLN/CASQ2/PDGFRA/THY1/C1QTNF1/CCL19/CCL21/TGM2	8	geneontology_Biological_Process	0.025889968
GO:0017145	GO:0017145	stem cell division	2/309	44/18866	1.620731e-01	3.815912e-01	2.890547e-01	SFRP2/FGFR1	2	geneontology_Biological_Process	0.006472492
GO:0033173	GO:0033173	calcineurin-NFAT signaling cascade	2/309	44/18866	1.620731e-01	3.815912e-01	2.890547e-01	LMCD1/RCAN2	2	geneontology_Biological_Process	0.006472492
GO:0042088	GO:0042088	T-helper 1 type immune response	2/309	44/18866	1.620731e-01	3.815912e-01	2.890547e-01	IL1R1/CCL19	2	geneontology_Biological_Process	0.006472492
GO:0045687	GO:0045687	positive regulation of glial cell differentiation	2/309	44/18866	1.620731e-01	3.815912e-01	2.890547e-01	EGR2/PTN	2	geneontology_Biological_Process	0.006472492
GO:0009410	GO:0009410	response to xenobiotic stimulus	4/309	130/18866	1.649396e-01	3.815912e-01	2.890547e-01	AOC3/CYP1B1/PTGS1/CES1	4	geneontology_Biological_Process	0.012944984
GO:0003093	GO:0003093	regulation of glomerular filtration	1/309	11/18866	1.661533e-01	3.815912e-01	2.890547e-01	GAS6	1	geneontology_Biological_Process	0.003236246
GO:0003174	GO:0003174	mitral valve development	1/309	11/18866	1.661533e-01	3.815912e-01	2.890547e-01	TWIST1	1	geneontology_Biological_Process	0.003236246
GO:0003263	GO:0003263	cardioblast proliferation	1/309	11/18866	1.661533e-01	3.815912e-01	2.890547e-01	HAND2	1	geneontology_Biological_Process	0.003236246
GO:0003264	GO:0003264	regulation of cardioblast proliferation	1/309	11/18866	1.661533e-01	3.815912e-01	2.890547e-01	HAND2	1	geneontology_Biological_Process	0.003236246
GO:0006048	GO:0006048	UDP-N-acetylglucosamine biosynthetic process	1/309	11/18866	1.661533e-01	3.815912e-01	2.890547e-01	GFPT2	1	geneontology_Biological_Process	0.003236246
GO:0006702	GO:0006702	androgen biosynthetic process	1/309	11/18866	1.661533e-01	3.815912e-01	2.890547e-01	HSD17B6	1	geneontology_Biological_Process	0.003236246
GO:0006751	GO:0006751	glutathione catabolic process	1/309	11/18866	1.661533e-01	3.815912e-01	2.890547e-01	GGT5	1	geneontology_Biological_Process	0.003236246
GO:0007614	GO:0007614	short-term memory	1/309	11/18866	1.661533e-01	3.815912e-01	2.890547e-01	SERPINF1	1	geneontology_Biological_Process	0.003236246
GO:0009629	GO:0009629	response to gravity	1/309	11/18866	1.661533e-01	3.815912e-01	2.890547e-01	SPARC	1	geneontology_Biological_Process	0.003236246
GO:0009950	GO:0009950	dorsal/ventral axis specification	1/309	11/18866	1.661533e-01	3.815912e-01	2.890547e-01	SFRP1	1	geneontology_Biological_Process	0.003236246
GO:0010739	GO:0010739	positive regulation of protein kinase A signaling	1/309	11/18866	1.661533e-01	3.815912e-01	2.890547e-01	AKAP12	1	geneontology_Biological_Process	0.003236246
GO:0014820	GO:0014820	tonic smooth muscle contraction	1/309	11/18866	1.661533e-01	3.815912e-01	2.890547e-01	MYLK	1	geneontology_Biological_Process	0.003236246
GO:0014870	GO:0014870	response to muscle inactivity	1/309	11/18866	1.661533e-01	3.815912e-01	2.890547e-01	SGCA	1	geneontology_Biological_Process	0.003236246
GO:0018401	GO:0018401	peptidyl-proline hydroxylation to 4-hydroxy-L-proline	1/309	11/18866	1.661533e-01	3.815912e-01	2.890547e-01	P4HA3	1	geneontology_Biological_Process	0.003236246
GO:0021561	GO:0021561	facial nerve development	1/309	11/18866	1.661533e-01	3.815912e-01	2.890547e-01	EGR2	1	geneontology_Biological_Process	0.003236246
GO:0021604	GO:0021604	cranial nerve structural organization	1/309	11/18866	1.661533e-01	3.815912e-01	2.890547e-01	EGR2	1	geneontology_Biological_Process	0.003236246
GO:0021610	GO:0021610	facial nerve morphogenesis	1/309	11/18866	1.661533e-01	3.815912e-01	2.890547e-01	EGR2	1	geneontology_Biological_Process	0.003236246
GO:0032276	GO:0032276	regulation of gonadotropin secretion	1/309	11/18866	1.661533e-01	3.815912e-01	2.890547e-01	INHBA	1	geneontology_Biological_Process	0.003236246
GO:0033197	GO:0033197	response to vitamin E	1/309	11/18866	1.661533e-01	3.815912e-01	2.890547e-01	COL1A1	1	geneontology_Biological_Process	0.003236246
GO:0033327	GO:0033327	Leydig cell differentiation	1/309	11/18866	1.661533e-01	3.815912e-01	2.890547e-01	PDGFRA	1	geneontology_Biological_Process	0.003236246
GO:0034115	GO:0034115	negative regulation of heterotypic cell-cell adhesion	1/309	11/18866	1.661533e-01	3.815912e-01	2.890547e-01	MYADM	1	geneontology_Biological_Process	0.003236246
GO:0034372	GO:0034372	very-low-density lipoprotein particle remodeling	1/309	11/18866	1.661533e-01	3.815912e-01	2.890547e-01	APOE	1	geneontology_Biological_Process	0.003236246
GO:0034378	GO:0034378	chylomicron assembly	1/309	11/18866	1.661533e-01	3.815912e-01	2.890547e-01	APOE	1	geneontology_Biological_Process	0.003236246
GO:0035457	GO:0035457	cellular response to interferon-alpha	1/309	11/18866	1.661533e-01	3.815912e-01	2.890547e-01	GAS6	1	geneontology_Biological_Process	0.003236246
GO:0035768	GO:0035768	endothelial cell chemotaxis to fibroblast growth factor	1/309	11/18866	1.661533e-01	3.815912e-01	2.890547e-01	FGFR1	1	geneontology_Biological_Process	0.003236246
GO:0042135	GO:0042135	neurotransmitter catabolic process	1/309	11/18866	1.661533e-01	3.815912e-01	2.890547e-01	MAOB	1	geneontology_Biological_Process	0.003236246
GO:0042670	GO:0042670	retinal cone cell differentiation	1/309	11/18866	1.661533e-01	3.815912e-01	2.890547e-01	THY1	1	geneontology_Biological_Process	0.003236246
GO:0044803	GO:0044803	multi-organism membrane organization	1/309	11/18866	1.661533e-01	3.815912e-01	2.890547e-01	GAS6	1	geneontology_Biological_Process	0.003236246
GO:0046549	GO:0046549	retinal cone cell development	1/309	11/18866	1.661533e-01	3.815912e-01	2.890547e-01	THY1	1	geneontology_Biological_Process	0.003236246
GO:0048642	GO:0048642	negative regulation of skeletal muscle tissue development	1/309	11/18866	1.661533e-01	3.815912e-01	2.890547e-01	TWIST1	1	geneontology_Biological_Process	0.003236246
GO:0048680	GO:0048680	positive regulation of axon regeneration	1/309	11/18866	1.661533e-01	3.815912e-01	2.890547e-01	PTN	1	geneontology_Biological_Process	0.003236246
GO:0048875	GO:0048875	chemical homeostasis within a tissue	1/309	11/18866	1.661533e-01	3.815912e-01	2.890547e-01	RCN3	1	geneontology_Biological_Process	0.003236246
GO:0051561	GO:0051561	positive regulation of mitochondrial calcium ion concentration	1/309	11/18866	1.661533e-01	3.815912e-01	2.890547e-01	TGM2	1	geneontology_Biological_Process	0.003236246
GO:0060159	GO:0060159	regulation of dopamine receptor signaling pathway	1/309	11/18866	1.661533e-01	3.815912e-01	2.890547e-01	PALM	1	geneontology_Biological_Process	0.003236246
GO:0060315	GO:0060315	negative regulation of ryanodine-sensitive calcium-release channel activity	1/309	11/18866	1.661533e-01	3.815912e-01	2.890547e-01	CASQ2	1	geneontology_Biological_Process	0.003236246
GO:0060379	GO:0060379	cardiac muscle cell myoblast differentiation	1/309	11/18866	1.661533e-01	3.815912e-01	2.890547e-01	GREM1	1	geneontology_Biological_Process	0.003236246
GO:0060525	GO:0060525	prostate glandular acinus development	1/309	11/18866	1.661533e-01	3.815912e-01	2.890547e-01	SFRP1	1	geneontology_Biological_Process	0.003236246
GO:0060767	GO:0060767	epithelial cell proliferation involved in prostate gland development	1/309	11/18866	1.661533e-01	3.815912e-01	2.890547e-01	SERPINF1	1	geneontology_Biological_Process	0.003236246
GO:0060947	GO:0060947	cardiac vascular smooth muscle cell differentiation	1/309	11/18866	1.661533e-01	3.815912e-01	2.890547e-01	GATA6	1	geneontology_Biological_Process	0.003236246
GO:0061299	GO:0061299	retina vasculature morphogenesis in camera-type eye	1/309	11/18866	1.661533e-01	3.815912e-01	2.890547e-01	CYP1B1	1	geneontology_Biological_Process	0.003236246
GO:0070587	GO:0070587	regulation of cell-cell adhesion involved in gastrulation	1/309	11/18866	1.661533e-01	3.815912e-01	2.890547e-01	MYADM	1	geneontology_Biological_Process	0.003236246
GO:0071372	GO:0071372	cellular response to follicle-stimulating hormone stimulus	1/309	11/18866	1.661533e-01	3.815912e-01	2.890547e-01	INHBA	1	geneontology_Biological_Process	0.003236246
GO:0072110	GO:0072110	glomerular mesangial cell proliferation	1/309	11/18866	1.661533e-01	3.815912e-01	2.890547e-01	PDGFRB	1	geneontology_Biological_Process	0.003236246
GO:0086023	GO:0086023	adenylate cyclase-activating adrenergic receptor signaling pathway involved in heart process	1/309	11/18866	1.661533e-01	3.815912e-01	2.890547e-01	PLN	1	geneontology_Biological_Process	0.003236246
GO:0090205	GO:0090205	positive regulation of cholesterol metabolic process	1/309	11/18866	1.661533e-01	3.815912e-01	2.890547e-01	CES1	1	geneontology_Biological_Process	0.003236246
GO:0090269	GO:0090269	fibroblast growth factor production	1/309	11/18866	1.661533e-01	3.815912e-01	2.890547e-01	FGFR1	1	geneontology_Biological_Process	0.003236246
GO:0090270	GO:0090270	regulation of fibroblast growth factor production	1/309	11/18866	1.661533e-01	3.815912e-01	2.890547e-01	FGFR1	1	geneontology_Biological_Process	0.003236246
GO:0098883	GO:0098883	synapse pruning	1/309	11/18866	1.661533e-01	3.815912e-01	2.890547e-01	C3	1	geneontology_Biological_Process	0.003236246
GO:0150104	GO:0150104	transport across blood-brain barrier	1/309	11/18866	1.661533e-01	3.815912e-01	2.890547e-01	APOE	1	geneontology_Biological_Process	0.003236246
GO:1901077	GO:1901077	regulation of relaxation of muscle	1/309	11/18866	1.661533e-01	3.815912e-01	2.890547e-01	PLN	1	geneontology_Biological_Process	0.003236246
GO:1904396	GO:1904396	regulation of neuromuscular junction development	1/309	11/18866	1.661533e-01	3.815912e-01	2.890547e-01	PTN	1	geneontology_Biological_Process	0.003236246
GO:1990440	GO:1990440	positive regulation of transcription from RNA polymerase II promoter in response to endoplasmic reticulum stress	1/309	11/18866	1.661533e-01	3.815912e-01	2.890547e-01	CREB3L1	1	geneontology_Biological_Process	0.003236246
GO:2000035	GO:2000035	regulation of stem cell division	1/309	11/18866	1.661533e-01	3.815912e-01	2.890547e-01	SFRP2	1	geneontology_Biological_Process	0.003236246
GO:2000392	GO:2000392	regulation of lamellipodium morphogenesis	1/309	11/18866	1.661533e-01	3.815912e-01	2.890547e-01	PDPN	1	geneontology_Biological_Process	0.003236246
GO:2000544	GO:2000544	regulation of endothelial cell chemotaxis to fibroblast growth factor	1/309	11/18866	1.661533e-01	3.815912e-01	2.890547e-01	FGFR1	1	geneontology_Biological_Process	0.003236246
GO:2001138	GO:2001138	regulation of phospholipid transport	1/309	11/18866	1.661533e-01	3.815912e-01	2.890547e-01	APOE	1	geneontology_Biological_Process	0.003236246
GO:2001140	GO:2001140	positive regulation of phospholipid transport	1/309	11/18866	1.661533e-01	3.815912e-01	2.890547e-01	APOE	1	geneontology_Biological_Process	0.003236246
GO:0009791	GO:0009791	post-embryonic development	3/309	86/18866	1.670408e-01	3.824534e-01	2.897078e-01	FBN1/NDN/EFEMP1	3	geneontology_Biological_Process	0.009708738
GO:0035023	GO:0035023	regulation of Rho protein signal transduction	3/309	86/18866	1.670408e-01	3.824534e-01	2.897078e-01	COL3A1/PDGFRB/APOE	3	geneontology_Biological_Process	0.009708738
GO:0070664	GO:0070664	negative regulation of leukocyte proliferation	3/309	86/18866	1.670408e-01	3.824534e-01	2.897078e-01	GREM1/LRRC32/GPNMB	3	geneontology_Biological_Process	0.009708738
GO:0001974	GO:0001974	blood vessel remodeling	2/309	45/18866	1.678789e-01	3.824534e-01	2.897078e-01	BGN/TGM2	2	geneontology_Biological_Process	0.006472492
GO:0003197	GO:0003197	endocardial cushion development	2/309	45/18866	1.678789e-01	3.824534e-01	2.897078e-01	FOXF1/TWIST1	2	geneontology_Biological_Process	0.006472492
GO:0006775	GO:0006775	fat-soluble vitamin metabolic process	2/309	45/18866	1.678789e-01	3.824534e-01	2.897078e-01	FGFR1/CYP27A1	2	geneontology_Biological_Process	0.006472492
GO:0014002	GO:0014002	astrocyte development	2/309	45/18866	1.678789e-01	3.824534e-01	2.897078e-01	TSPAN2/ROR2	2	geneontology_Biological_Process	0.006472492
GO:0043114	GO:0043114	regulation of vascular permeability	2/309	45/18866	1.678789e-01	3.824534e-01	2.897078e-01	AKAP12/APOE	2	geneontology_Biological_Process	0.006472492
GO:0045214	GO:0045214	sarcomere organization	2/309	45/18866	1.678789e-01	3.824534e-01	2.897078e-01	CASQ2/TPM1	2	geneontology_Biological_Process	0.006472492
GO:0046189	GO:0046189	phenol-containing compound biosynthetic process	2/309	45/18866	1.678789e-01	3.824534e-01	2.897078e-01	HAND2/MOXD1	2	geneontology_Biological_Process	0.006472492
GO:0060443	GO:0060443	mammary gland morphogenesis	2/309	45/18866	1.678789e-01	3.824534e-01	2.897078e-01	IGFBP5/CCL11	2	geneontology_Biological_Process	0.006472492
GO:0070316	GO:0070316	regulation of G0 to G1 transition	2/309	45/18866	1.678789e-01	3.824534e-01	2.897078e-01	SOX15/CCN2	2	geneontology_Biological_Process	0.006472492
GO:0007409	GO:0007409	axonogenesis	11/309	482/18866	1.694271e-01	3.857219e-01	2.921837e-01	BOC/CDH11/DPYSL2/THY1/PALLD/NEXN/EGR2/NDN/FN1/CXCL12/APOE	11	geneontology_Biological_Process	0.035598706
GO:0016064	GO:0016064	immunoglobulin mediated immune response	6/309	227/18866	1.698187e-01	3.863546e-01	2.926630e-01	C7/C1R/C1S/CLU/SERPING1/C3	6	geneontology_Biological_Process	0.019417476
GO:0001942	GO:0001942	hair follicle development	3/309	87/18866	1.710549e-01	3.884840e-01	2.942760e-01	FGF7/IGFBP5/INHBA	3	geneontology_Biological_Process	0.009708738
GO:2001057	GO:2001057	reactive nitrogen species metabolic process	3/309	87/18866	1.710549e-01	3.884840e-01	2.942760e-01	PTGIS/CYP1B1/CLU	3	geneontology_Biological_Process	0.009708738
GO:0048469	GO:0048469	cell maturation	5/309	179/18866	1.710975e-01	3.884840e-01	2.942760e-01	FGFR1/FAM20C/CCL19/CCL21/C3	5	geneontology_Biological_Process	0.016181230
GO:1902807	GO:1902807	negative regulation of cell cycle G1/S phase transition	4/309	132/18866	1.712882e-01	3.886573e-01	2.944072e-01	DACT1/FHL1/GPNMB/CCL2	4	geneontology_Biological_Process	0.012944984
GO:1903037	GO:1903037	regulation of leukocyte cell-cell adhesion	8/309	329/18866	1.736515e-01	3.890536e-01	2.947075e-01	LRRC32/THY1/VCAM1/CCL19/CCL21/CXCL12/GPNMB/CCL2	8	geneontology_Biological_Process	0.025889968
GO:0001754	GO:0001754	eye photoreceptor cell differentiation	2/309	46/18866	1.737198e-01	3.890536e-01	2.947075e-01	THY1/PTN	2	geneontology_Biological_Process	0.006472492
GO:0010874	GO:0010874	regulation of cholesterol efflux	2/309	46/18866	1.737198e-01	3.890536e-01	2.947075e-01	APOE/CES1	2	geneontology_Biological_Process	0.006472492
GO:0031641	GO:0031641	regulation of myelination	2/309	46/18866	1.737198e-01	3.890536e-01	2.947075e-01	EGR2/PTN	2	geneontology_Biological_Process	0.006472492
GO:0045023	GO:0045023	G0 to G1 transition	2/309	46/18866	1.737198e-01	3.890536e-01	2.947075e-01	SOX15/CCN2	2	geneontology_Biological_Process	0.006472492
GO:0050982	GO:0050982	detection of mechanical stimulus	2/309	46/18866	1.737198e-01	3.890536e-01	2.947075e-01	COL11A1/CXCL12	2	geneontology_Biological_Process	0.006472492
GO:0046889	GO:0046889	positive regulation of lipid biosynthetic process	3/309	88/18866	1.750964e-01	3.890536e-01	2.947075e-01	SORBS1/CCN1/APOE	3	geneontology_Biological_Process	0.009708738
GO:0006909	GO:0006909	phagocytosis	9/309	382/18866	1.767235e-01	3.890536e-01	2.947075e-01	COLEC12/SPON2/PLPP4/THBS1/GAS6/SRPX/TGM2/CCL2/C3	9	geneontology_Biological_Process	0.029126214
GO:0010001	GO:0010001	glial cell differentiation	6/309	230/18866	1.769850e-01	3.890536e-01	2.947075e-01	MXRA8/TSPAN2/ROR2/EGR2/CLU/PTN	6	geneontology_Biological_Process	0.019417476
GO:0019724	GO:0019724	B cell mediated immunity	6/309	230/18866	1.769850e-01	3.890536e-01	2.947075e-01	C7/C1R/C1S/CLU/SERPING1/C3	6	geneontology_Biological_Process	0.019417476
GO:0097191	GO:0097191	extrinsic apoptotic signaling pathway	6/309	230/18866	1.769850e-01	3.890536e-01	2.947075e-01	SFRP2/FGFR1/SFRP1/THBS1/SRPX/INHBA	6	geneontology_Biological_Process	0.019417476
GO:0032147	GO:0032147	activation of protein kinase activity	8/309	331/18866	1.776119e-01	3.890536e-01	2.947075e-01	ADRA2A/GREM1/PDGFC/TGFB3/CCL19/THBS1/GAS6/CHI3L1	8	geneontology_Biological_Process	0.025889968
GO:0007498	GO:0007498	mesoderm development	4/309	134/18866	1.777209e-01	3.890536e-01	2.947075e-01	SFRP2/FGFR1/FOXF1/INHBA	4	geneontology_Biological_Process	0.012944984
GO:0032535	GO:0032535	regulation of cellular component size	9/309	383/18866	1.785687e-01	3.890536e-01	2.947075e-01	LMOD1/ELN/DPYSL2/CCL11/FN1/CCL21/MYADM/CXCL12/APOE	9	geneontology_Biological_Process	0.029126214
GO:0001892	GO:0001892	embryonic placenta development	3/309	89/18866	1.791646e-01	3.890536e-01	2.947075e-01	SOX15/WNT2/CCN1	3	geneontology_Biological_Process	0.009708738
GO:0008625	GO:0008625	extrinsic apoptotic signaling pathway via death domain receptors	3/309	89/18866	1.791646e-01	3.890536e-01	2.947075e-01	SFRP2/SFRP1/THBS1	3	geneontology_Biological_Process	0.009708738
GO:0022404	GO:0022404	molting cycle process	3/309	89/18866	1.791646e-01	3.890536e-01	2.947075e-01	FGF7/IGFBP5/INHBA	3	geneontology_Biological_Process	0.009708738
GO:0022405	GO:0022405	hair cycle process	3/309	89/18866	1.791646e-01	3.890536e-01	2.947075e-01	FGF7/IGFBP5/INHBA	3	geneontology_Biological_Process	0.009708738
GO:0032271	GO:0032271	regulation of protein polymerization	6/309	231/18866	1.794009e-01	3.890536e-01	2.947075e-01	LMOD1/CLIP3/ELN/CCL11/CCL21/MYADM	6	geneontology_Biological_Process	0.019417476
GO:0007157	GO:0007157	heterophilic cell-cell adhesion via plasma membrane cell adhesion molecules	2/309	47/18866	1.795931e-01	3.890536e-01	2.947075e-01	SCARF2/VCAM1	2	geneontology_Biological_Process	0.006472492
GO:0045933	GO:0045933	positive regulation of muscle contraction	2/309	47/18866	1.795931e-01	3.890536e-01	2.947075e-01	CCN2/RGS2	2	geneontology_Biological_Process	0.006472492
GO:0048806	GO:0048806	genitalia development	2/309	47/18866	1.795931e-01	3.890536e-01	2.947075e-01	PDGFRA/ROR2	2	geneontology_Biological_Process	0.006472492
GO:1903115	GO:1903115	regulation of actin filament-based movement	2/309	47/18866	1.795931e-01	3.890536e-01	2.947075e-01	PLN/PDPN	2	geneontology_Biological_Process	0.006472492
GO:1904738	GO:1904738	vascular associated smooth muscle cell migration	2/309	47/18866	1.795931e-01	3.890536e-01	2.947075e-01	IGFBP5/TPM1	2	geneontology_Biological_Process	0.006472492
GO:1904752	GO:1904752	regulation of vascular associated smooth muscle cell migration	2/309	47/18866	1.795931e-01	3.890536e-01	2.947075e-01	IGFBP5/TPM1	2	geneontology_Biological_Process	0.006472492
GO:0008202	GO:0008202	steroid metabolic process	8/309	332/18866	1.796071e-01	3.890536e-01	2.947075e-01	HSD17B6/PDGFRA/FGFR1/CYP27A1/HSD11B1/CYP1B1/APOE/CES1	8	geneontology_Biological_Process	0.025889968
GO:0001778	GO:0001778	plasma membrane repair	1/309	12/18866	1.798186e-01	3.890536e-01	2.947075e-01	ANXA6	1	geneontology_Biological_Process	0.003236246
GO:0002551	GO:0002551	mast cell chemotaxis	1/309	12/18866	1.798186e-01	3.890536e-01	2.947075e-01	CCL11	1	geneontology_Biological_Process	0.003236246
GO:0002863	GO:0002863	positive regulation of inflammatory response to antigenic stimulus	1/309	12/18866	1.798186e-01	3.890536e-01	2.947075e-01	C3	1	geneontology_Biological_Process	0.003236246
GO:0003207	GO:0003207	cardiac chamber formation	1/309	12/18866	1.798186e-01	3.890536e-01	2.947075e-01	HAND2	1	geneontology_Biological_Process	0.003236246
GO:0003334	GO:0003334	keratinocyte development	1/309	12/18866	1.798186e-01	3.890536e-01	2.947075e-01	PALLD	1	geneontology_Biological_Process	0.003236246
GO:0006002	GO:0006002	fructose 6-phosphate metabolic process	1/309	12/18866	1.798186e-01	3.890536e-01	2.947075e-01	GFPT2	1	geneontology_Biological_Process	0.003236246
GO:0007320	GO:0007320	insemination	1/309	12/18866	1.798186e-01	3.890536e-01	2.947075e-01	P2RX1	1	geneontology_Biological_Process	0.003236246
GO:0010232	GO:0010232	vascular transport	1/309	12/18866	1.798186e-01	3.890536e-01	2.947075e-01	APOE	1	geneontology_Biological_Process	0.003236246
GO:0010454	GO:0010454	negative regulation of cell fate commitment	1/309	12/18866	1.798186e-01	3.890536e-01	2.947075e-01	SFRP2	1	geneontology_Biological_Process	0.003236246
GO:0010755	GO:0010755	regulation of plasminogen activation	1/309	12/18866	1.798186e-01	3.890536e-01	2.947075e-01	THBS1	1	geneontology_Biological_Process	0.003236246
GO:0014029	GO:0014029	neural crest formation	1/309	12/18866	1.798186e-01	3.890536e-01	2.947075e-01	SFRP1	1	geneontology_Biological_Process	0.003236246
GO:0014745	GO:0014745	negative regulation of muscle adaptation	1/309	12/18866	1.798186e-01	3.890536e-01	2.947075e-01	IGFBP5	1	geneontology_Biological_Process	0.003236246
GO:0014831	GO:0014831	gastro-intestinal system smooth muscle contraction	1/309	12/18866	1.798186e-01	3.890536e-01	2.947075e-01	SULF1	1	geneontology_Biological_Process	0.003236246
GO:0032490	GO:0032490	detection of molecule of bacterial origin	1/309	12/18866	1.798186e-01	3.890536e-01	2.947075e-01	SSC5D	1	geneontology_Biological_Process	0.003236246
GO:0033004	GO:0033004	negative regulation of mast cell activation	1/309	12/18866	1.798186e-01	3.890536e-01	2.947075e-01	FOXF1	1	geneontology_Biological_Process	0.003236246
GO:0033629	GO:0033629	negative regulation of cell adhesion mediated by integrin	1/309	12/18866	1.798186e-01	3.890536e-01	2.947075e-01	CYP1B1	1	geneontology_Biological_Process	0.003236246
GO:0033700	GO:0033700	phospholipid efflux	1/309	12/18866	1.798186e-01	3.890536e-01	2.947075e-01	APOE	1	geneontology_Biological_Process	0.003236246
GO:0035630	GO:0035630	bone mineralization involved in bone maturation	1/309	12/18866	1.798186e-01	3.890536e-01	2.947075e-01	GREM1	1	geneontology_Biological_Process	0.003236246
GO:0035766	GO:0035766	cell chemotaxis to fibroblast growth factor	1/309	12/18866	1.798186e-01	3.890536e-01	2.947075e-01	FGFR1	1	geneontology_Biological_Process	0.003236246
GO:0042368	GO:0042368	vitamin D biosynthetic process	1/309	12/18866	1.798186e-01	3.890536e-01	2.947075e-01	CYP27A1	1	geneontology_Biological_Process	0.003236246
GO:0043301	GO:0043301	negative regulation of leukocyte degranulation	1/309	12/18866	1.798186e-01	3.890536e-01	2.947075e-01	FOXF1	1	geneontology_Biological_Process	0.003236246
GO:0055062	GO:0055062	phosphate ion homeostasis	1/309	12/18866	1.798186e-01	3.890536e-01	2.947075e-01	SFRP4	1	geneontology_Biological_Process	0.003236246
GO:0060442	GO:0060442	branching involved in prostate gland morphogenesis	1/309	12/18866	1.798186e-01	3.890536e-01	2.947075e-01	SFRP1	1	geneontology_Biological_Process	0.003236246
GO:0060536	GO:0060536	cartilage morphogenesis	1/309	12/18866	1.798186e-01	3.890536e-01	2.947075e-01	HAND2	1	geneontology_Biological_Process	0.003236246
GO:0060900	GO:0060900	embryonic camera-type eye formation	1/309	12/18866	1.798186e-01	3.890536e-01	2.947075e-01	TWIST1	1	geneontology_Biological_Process	0.003236246
GO:0061517	GO:0061517	macrophage proliferation	1/309	12/18866	1.798186e-01	3.890536e-01	2.947075e-01	CLU	1	geneontology_Biological_Process	0.003236246
GO:0070572	GO:0070572	positive regulation of neuron projection regeneration	1/309	12/18866	1.798186e-01	3.890536e-01	2.947075e-01	PTN	1	geneontology_Biological_Process	0.003236246
GO:0070586	GO:0070586	cell-cell adhesion involved in gastrulation	1/309	12/18866	1.798186e-01	3.890536e-01	2.947075e-01	MYADM	1	geneontology_Biological_Process	0.003236246
GO:0070857	GO:0070857	regulation of bile acid biosynthetic process	1/309	12/18866	1.798186e-01	3.890536e-01	2.947075e-01	CES1	1	geneontology_Biological_Process	0.003236246
GO:0071257	GO:0071257	cellular response to electrical stimulus	1/309	12/18866	1.798186e-01	3.890536e-01	2.947075e-01	PALM	1	geneontology_Biological_Process	0.003236246
GO:0071340	GO:0071340	skeletal muscle acetylcholine-gated channel clustering	1/309	12/18866	1.798186e-01	3.890536e-01	2.947075e-01	PTN	1	geneontology_Biological_Process	0.003236246
GO:0071639	GO:0071639	positive regulation of monocyte chemotactic protein-1 production	1/309	12/18866	1.798186e-01	3.890536e-01	2.947075e-01	TWIST1	1	geneontology_Biological_Process	0.003236246
GO:0072505	GO:0072505	divalent inorganic anion homeostasis	1/309	12/18866	1.798186e-01	3.890536e-01	2.947075e-01	SFRP4	1	geneontology_Biological_Process	0.003236246
GO:0072506	GO:0072506	trivalent inorganic anion homeostasis	1/309	12/18866	1.798186e-01	3.890536e-01	2.947075e-01	SFRP4	1	geneontology_Biological_Process	0.003236246
GO:0090154	GO:0090154	positive regulation of sphingolipid biosynthetic process	1/309	12/18866	1.798186e-01	3.890536e-01	2.947075e-01	CCN1	1	geneontology_Biological_Process	0.003236246
GO:0090209	GO:0090209	negative regulation of triglyceride metabolic process	1/309	12/18866	1.798186e-01	3.890536e-01	2.947075e-01	APOE	1	geneontology_Biological_Process	0.003236246
GO:0090331	GO:0090331	negative regulation of platelet aggregation	1/309	12/18866	1.798186e-01	3.890536e-01	2.947075e-01	C1QTNF1	1	geneontology_Biological_Process	0.003236246
GO:1902950	GO:1902950	regulation of dendritic spine maintenance	1/309	12/18866	1.798186e-01	3.890536e-01	2.947075e-01	APOE	1	geneontology_Biological_Process	0.003236246
GO:1903909	GO:1903909	regulation of receptor clustering	1/309	12/18866	1.798186e-01	3.890536e-01	2.947075e-01	PTN	1	geneontology_Biological_Process	0.003236246
GO:1904181	GO:1904181	positive regulation of membrane depolarization	1/309	12/18866	1.798186e-01	3.890536e-01	2.947075e-01	DCN	1	geneontology_Biological_Process	0.003236246
GO:1904847	GO:1904847	regulation of cell chemotaxis to fibroblast growth factor	1/309	12/18866	1.798186e-01	3.890536e-01	2.947075e-01	FGFR1	1	geneontology_Biological_Process	0.003236246
GO:1904953	GO:1904953	Wnt signaling pathway involved in midbrain dopaminergic neuron differentiation	1/309	12/18866	1.798186e-01	3.890536e-01	2.947075e-01	WNT2	1	geneontology_Biological_Process	0.003236246
GO:1905522	GO:1905522	negative regulation of macrophage migration	1/309	12/18866	1.798186e-01	3.890536e-01	2.947075e-01	EMILIN1	1	geneontology_Biological_Process	0.003236246
GO:2000105	GO:2000105	positive regulation of DNA-dependent DNA replication	1/309	12/18866	1.798186e-01	3.890536e-01	2.947075e-01	FGFR1	1	geneontology_Biological_Process	0.003236246
GO:2000304	GO:2000304	positive regulation of ceramide biosynthetic process	1/309	12/18866	1.798186e-01	3.890536e-01	2.947075e-01	CCN1	1	geneontology_Biological_Process	0.003236246
GO:2001204	GO:2001204	regulation of osteoclast development	1/309	12/18866	1.798186e-01	3.890536e-01	2.947075e-01	FBN1	1	geneontology_Biological_Process	0.003236246
GO:2001223	GO:2001223	negative regulation of neuron migration	1/309	12/18866	1.798186e-01	3.890536e-01	2.947075e-01	COL3A1	1	geneontology_Biological_Process	0.003236246
GO:0032368	GO:0032368	regulation of lipid transport	4/309	135/18866	1.809677e-01	3.912908e-01	2.964021e-01	C1QTNF1/THBS1/APOE/CES1	4	geneontology_Biological_Process	0.012944984
GO:0120032	GO:0120032	regulation of plasma membrane bounded cell projection assembly	5/309	183/18866	1.820440e-01	3.931178e-01	2.977861e-01	DPYSL3/TGFB3/PALM/CCL19/CCL21	5	geneontology_Biological_Process	0.016181230
GO:2001235	GO:2001235	positive regulation of apoptotic signaling pathway	5/309	183/18866	1.820440e-01	3.931178e-01	2.977861e-01	SFRP1/THBS1/SRPX/INHBA/MMP9	5	geneontology_Biological_Process	0.016181230
GO:0098773	GO:0098773	skin epidermis development	3/309	90/18866	1.832585e-01	3.954893e-01	2.995825e-01	FGF7/IGFBP5/INHBA	3	geneontology_Biological_Process	0.009708738
GO:0032496	GO:0032496	response to lipopolysaccharide	8/309	334/18866	1.836270e-01	3.960332e-01	2.999945e-01	DCN/SPARC/GGT5/SPON2/CTSG/MAOB/AKAP12/CCL2	8	geneontology_Biological_Process	0.025889968
GO:2001234	GO:2001234	negative regulation of apoptotic signaling pathway	6/309	233/18866	1.842724e-01	3.971730e-01	3.008579e-01	SFRP2/CREB3L1/THBS1/CXCL12/CLU/MMP9	6	geneontology_Biological_Process	0.019417476
GO:0002695	GO:0002695	negative regulation of leukocyte activation	5/309	184/18866	1.848206e-01	3.981022e-01	3.015617e-01	FOXF1/LRRC32/SFRP1/GPNMB/INHBA	5	geneontology_Biological_Process	0.016181230
GO:0008206	GO:0008206	bile acid metabolic process	2/309	48/18866	1.854962e-01	3.985471e-01	3.018988e-01	CYP27A1/CES1	2	geneontology_Biological_Process	0.006472492
GO:0010862	GO:0010862	positive regulation of pathway-restricted SMAD protein phosphorylation	2/309	48/18866	1.854962e-01	3.985471e-01	3.018988e-01	TGFB3/INHBA	2	geneontology_Biological_Process	0.006472492
GO:0055010	GO:0055010	ventricular cardiac muscle tissue morphogenesis	2/309	48/18866	1.854962e-01	3.985471e-01	3.018988e-01	TPM1/COL11A1	2	geneontology_Biological_Process	0.006472492
GO:1900271	GO:1900271	regulation of long-term synaptic potentiation	2/309	48/18866	1.854962e-01	3.985471e-01	3.018988e-01	APOE/PTN	2	geneontology_Biological_Process	0.006472492
GO:0010876	GO:0010876	lipid localization	10/309	440/18866	1.871562e-01	3.988420e-01	3.021221e-01	APOD/C1QTNF1/SELENOM/THBS1/PLA2G2A/CLU/INHBA/APOE/CES1/C3	10	geneontology_Biological_Process	0.032362460
GO:0051952	GO:0051952	regulation of amine transport	3/309	91/18866	1.873772e-01	3.988420e-01	3.021221e-01	ADRA2A/RGS2/CXCL12	3	geneontology_Biological_Process	0.009708738
GO:0030183	GO:0030183	B cell differentiation	4/309	137/18866	1.875200e-01	3.988420e-01	3.021221e-01	SFRP1/VCAM1/INHBA/CD79A	4	geneontology_Biological_Process	0.012944984
GO:1903038	GO:1903038	negative regulation of leukocyte cell-cell adhesion	4/309	137/18866	1.875200e-01	3.988420e-01	3.021221e-01	LRRC32/CCL21/CXCL12/GPNMB	4	geneontology_Biological_Process	0.012944984
GO:0060491	GO:0060491	regulation of cell projection assembly	5/309	185/18866	1.876128e-01	3.988420e-01	3.021221e-01	DPYSL3/TGFB3/PALM/CCL19/CCL21	5	geneontology_Biological_Process	0.016181230
GO:0050770	GO:0050770	regulation of axonogenesis	5/309	186/18866	1.904202e-01	3.988420e-01	3.021221e-01	DPYSL2/THY1/FN1/CXCL12/APOE	5	geneontology_Biological_Process	0.016181230
GO:0051147	GO:0051147	regulation of muscle cell differentiation	5/309	186/18866	1.904202e-01	3.988420e-01	3.021221e-01	BOC/TMEM119/GREM1/RGS2/RBPMS2	5	geneontology_Biological_Process	0.016181230
GO:0001508	GO:0001508	action potential	4/309	138/18866	1.908246e-01	3.988420e-01	3.021221e-01	KCNJ8/P2RX1/KCNE4/GNA14	4	geneontology_Biological_Process	0.012944984
GO:0046330	GO:0046330	positive regulation of JNK cascade	4/309	138/18866	1.908246e-01	3.988420e-01	3.021221e-01	CCN2/ROR2/CCL19/CCL21	4	geneontology_Biological_Process	0.012944984
GO:0002448	GO:0002448	mast cell mediated immunity	2/309	49/18866	1.914265e-01	3.988420e-01	3.021221e-01	FOXF1/SPON2	2	geneontology_Biological_Process	0.006472492
GO:0003254	GO:0003254	regulation of membrane depolarization	2/309	49/18866	1.914265e-01	3.988420e-01	3.021221e-01	DCN/FHL1	2	geneontology_Biological_Process	0.006472492
GO:0006692	GO:0006692	prostanoid metabolic process	2/309	49/18866	1.914265e-01	3.988420e-01	3.021221e-01	PTGIS/PTGS1	2	geneontology_Biological_Process	0.006472492
GO:0006693	GO:0006693	prostaglandin metabolic process	2/309	49/18866	1.914265e-01	3.988420e-01	3.021221e-01	PTGIS/PTGS1	2	geneontology_Biological_Process	0.006472492
GO:0015695	GO:0015695	organic cation transport	2/309	49/18866	1.914265e-01	3.988420e-01	3.021221e-01	P2RX1/MAOB	2	geneontology_Biological_Process	0.006472492
GO:0060711	GO:0060711	labyrinthine layer development	2/309	49/18866	1.914265e-01	3.988420e-01	3.021221e-01	WNT2/CCN1	2	geneontology_Biological_Process	0.006472492
GO:0090199	GO:0090199	regulation of release of cytochrome c from mitochondria	2/309	49/18866	1.914265e-01	3.988420e-01	3.021221e-01	CLU/MMP9	2	geneontology_Biological_Process	0.006472492
GO:0097720	GO:0097720	calcineurin-mediated signaling	2/309	49/18866	1.914265e-01	3.988420e-01	3.021221e-01	LMCD1/RCAN2	2	geneontology_Biological_Process	0.006472492
GO:0001967	GO:0001967	suckling behavior	1/309	13/18866	1.932606e-01	3.988420e-01	3.021221e-01	HAND2	1	geneontology_Biological_Process	0.003236246
GO:0003337	GO:0003337	mesenchymal to epithelial transition involved in metanephros morphogenesis	1/309	13/18866	1.932606e-01	3.988420e-01	3.021221e-01	GREM1	1	geneontology_Biological_Process	0.003236246
GO:0007494	GO:0007494	midgut development	1/309	13/18866	1.932606e-01	3.988420e-01	3.021221e-01	FOXF1	1	geneontology_Biological_Process	0.003236246
GO:0008228	GO:0008228	opsonization	1/309	13/18866	1.932606e-01	3.988420e-01	3.021221e-01	SPON2	1	geneontology_Biological_Process	0.003236246
GO:0010459	GO:0010459	negative regulation of heart rate	1/309	13/18866	1.932606e-01	3.988420e-01	3.021221e-01	PLN	1	geneontology_Biological_Process	0.003236246
GO:0010642	GO:0010642	negative regulation of platelet-derived growth factor receptor signaling pathway	1/309	13/18866	1.932606e-01	3.988420e-01	3.021221e-01	APOD	1	geneontology_Biological_Process	0.003236246
GO:0010958	GO:0010958	regulation of amino acid import across plasma membrane	1/309	13/18866	1.932606e-01	3.988420e-01	3.021221e-01	RGS2	1	geneontology_Biological_Process	0.003236246
GO:0015816	GO:0015816	glycine transport	1/309	13/18866	1.932606e-01	3.988420e-01	3.021221e-01	RGS2	1	geneontology_Biological_Process	0.003236246
GO:0016322	GO:0016322	neuron remodeling	1/309	13/18866	1.932606e-01	3.988420e-01	3.021221e-01	C3	1	geneontology_Biological_Process	0.003236246
GO:0019755	GO:0019755	one-carbon compound transport	1/309	13/18866	1.932606e-01	3.988420e-01	3.021221e-01	UPK3A	1	geneontology_Biological_Process	0.003236246
GO:0021794	GO:0021794	thalamus development	1/309	13/18866	1.932606e-01	3.988420e-01	3.021221e-01	PTN	1	geneontology_Biological_Process	0.003236246
GO:0031115	GO:0031115	negative regulation of microtubule polymerization	1/309	13/18866	1.932606e-01	3.988420e-01	3.021221e-01	CLIP3	1	geneontology_Biological_Process	0.003236246
GO:0031274	GO:0031274	positive regulation of pseudopodium assembly	1/309	13/18866	1.932606e-01	3.988420e-01	3.021221e-01	CCL21	1	geneontology_Biological_Process	0.003236246
GO:0032493	GO:0032493	response to bacterial lipoprotein	1/309	13/18866	1.932606e-01	3.988420e-01	3.021221e-01	SSC5D	1	geneontology_Biological_Process	0.003236246
GO:0032823	GO:0032823	regulation of natural killer cell differentiation	1/309	13/18866	1.932606e-01	3.988420e-01	3.021221e-01	GAS6	1	geneontology_Biological_Process	0.003236246
GO:0033127	GO:0033127	regulation of histone phosphorylation	1/309	13/18866	1.932606e-01	3.988420e-01	3.021221e-01	TWIST1	1	geneontology_Biological_Process	0.003236246
GO:0033605	GO:0033605	positive regulation of catecholamine secretion	1/309	13/18866	1.932606e-01	3.988420e-01	3.021221e-01	CXCL12	1	geneontology_Biological_Process	0.003236246
GO:0034370	GO:0034370	triglyceride-rich lipoprotein particle remodeling	1/309	13/18866	1.932606e-01	3.988420e-01	3.021221e-01	APOE	1	geneontology_Biological_Process	0.003236246
GO:0035641	GO:0035641	locomotory exploration behavior	1/309	13/18866	1.932606e-01	3.988420e-01	3.021221e-01	APOE	1	geneontology_Biological_Process	0.003236246
GO:0042308	GO:0042308	negative regulation of protein import into nucleus	1/309	13/18866	1.932606e-01	3.988420e-01	3.021221e-01	APOD	1	geneontology_Biological_Process	0.003236246
GO:0043568	GO:0043568	positive regulation of insulin-like growth factor receptor signaling pathway	1/309	13/18866	1.932606e-01	3.988420e-01	3.021221e-01	IGFBP5	1	geneontology_Biological_Process	0.003236246
GO:0045741	GO:0045741	positive regulation of epidermal growth factor-activated receptor activity	1/309	13/18866	1.932606e-01	3.988420e-01	3.021221e-01	ADRA2A	1	geneontology_Biological_Process	0.003236246
GO:0046348	GO:0046348	amino sugar catabolic process	1/309	13/18866	1.932606e-01	3.988420e-01	3.021221e-01	CHI3L1	1	geneontology_Biological_Process	0.003236246
GO:0046349	GO:0046349	amino sugar biosynthetic process	1/309	13/18866	1.932606e-01	3.988420e-01	3.021221e-01	GFPT2	1	geneontology_Biological_Process	0.003236246
GO:0048266	GO:0048266	behavioral response to pain	1/309	13/18866	1.932606e-01	3.988420e-01	3.021221e-01	THBS1	1	geneontology_Biological_Process	0.003236246
GO:0048934	GO:0048934	peripheral nervous system neuron differentiation	1/309	13/18866	1.932606e-01	3.988420e-01	3.021221e-01	HAND2	1	geneontology_Biological_Process	0.003236246
GO:0048935	GO:0048935	peripheral nervous system neuron development	1/309	13/18866	1.932606e-01	3.988420e-01	3.021221e-01	HAND2	1	geneontology_Biological_Process	0.003236246
GO:0050910	GO:0050910	detection of mechanical stimulus involved in sensory perception of sound	1/309	13/18866	1.932606e-01	3.988420e-01	3.021221e-01	COL11A1	1	geneontology_Biological_Process	0.003236246
GO:0051764	GO:0051764	actin crosslink formation	1/309	13/18866	1.932606e-01	3.988420e-01	3.021221e-01	DPYSL3	1	geneontology_Biological_Process	0.003236246
GO:0051956	GO:0051956	negative regulation of amino acid transport	1/309	13/18866	1.932606e-01	3.988420e-01	3.021221e-01	RGS2	1	geneontology_Biological_Process	0.003236246
GO:0055091	GO:0055091	phospholipid homeostasis	1/309	13/18866	1.932606e-01	3.988420e-01	3.021221e-01	RCN3	1	geneontology_Biological_Process	0.003236246
GO:0060100	GO:0060100	positive regulation of phagocytosis, engulfment	1/309	13/18866	1.932606e-01	3.988420e-01	3.021221e-01	C3	1	geneontology_Biological_Process	0.003236246
GO:0060221	GO:0060221	retinal rod cell differentiation	1/309	13/18866	1.932606e-01	3.988420e-01	3.021221e-01	PTN	1	geneontology_Biological_Process	0.003236246
GO:0060601	GO:0060601	lateral sprouting from an epithelium	1/309	13/18866	1.932606e-01	3.988420e-01	3.021221e-01	SULF1	1	geneontology_Biological_Process	0.003236246
GO:0061043	GO:0061043	regulation of vascular wound healing	1/309	13/18866	1.932606e-01	3.988420e-01	3.021221e-01	SMOC2	1	geneontology_Biological_Process	0.003236246
GO:0061052	GO:0061052	negative regulation of cell growth involved in cardiac muscle cell development	1/309	13/18866	1.932606e-01	3.988420e-01	3.021221e-01	RGS2	1	geneontology_Biological_Process	0.003236246
GO:0061469	GO:0061469	regulation of type B pancreatic cell proliferation	1/309	13/18866	1.932606e-01	3.988420e-01	3.021221e-01	SFRP1	1	geneontology_Biological_Process	0.003236246
GO:0071415	GO:0071415	cellular response to purine-containing compound	1/309	13/18866	1.932606e-01	3.988420e-01	3.021221e-01	CASQ2	1	geneontology_Biological_Process	0.003236246
GO:0072578	GO:0072578	neurotransmitter-gated ion channel clustering	1/309	13/18866	1.932606e-01	3.988420e-01	3.021221e-01	APOE	1	geneontology_Biological_Process	0.003236246
GO:0072683	GO:0072683	T cell extravasation	1/309	13/18866	1.932606e-01	3.988420e-01	3.021221e-01	CCL2	1	geneontology_Biological_Process	0.003236246
GO:0097531	GO:0097531	mast cell migration	1/309	13/18866	1.932606e-01	3.988420e-01	3.021221e-01	CCL11	1	geneontology_Biological_Process	0.003236246
GO:1902563	GO:1902563	regulation of neutrophil activation	1/309	13/18866	1.932606e-01	3.988420e-01	3.021221e-01	PLA2G2A	1	geneontology_Biological_Process	0.003236246
GO:1902947	GO:1902947	regulation of tau-protein kinase activity	1/309	13/18866	1.932606e-01	3.988420e-01	3.021221e-01	CLU	1	geneontology_Biological_Process	0.003236246
GO:1903789	GO:1903789	regulation of amino acid transmembrane transport	1/309	13/18866	1.932606e-01	3.988420e-01	3.021221e-01	RGS2	1	geneontology_Biological_Process	0.003236246
GO:1904590	GO:1904590	negative regulation of protein import	1/309	13/18866	1.932606e-01	3.988420e-01	3.021221e-01	APOD	1	geneontology_Biological_Process	0.003236246
GO:1905155	GO:1905155	positive regulation of membrane invagination	1/309	13/18866	1.932606e-01	3.988420e-01	3.021221e-01	C3	1	geneontology_Biological_Process	0.003236246
GO:2000052	GO:2000052	positive regulation of non-canonical Wnt signaling pathway	1/309	13/18866	1.932606e-01	3.988420e-01	3.021221e-01	SFRP1	1	geneontology_Biological_Process	0.003236246
GO:2000121	GO:2000121	regulation of removal of superoxide radicals	1/309	13/18866	1.932606e-01	3.988420e-01	3.021221e-01	FBLN5	1	geneontology_Biological_Process	0.003236246
GO:0032088	GO:0032088	negative regulation of NF-kappaB transcription factor activity	3/309	93/18866	1.956854e-01	4.036011e-01	3.057272e-01	PTGIS/TCEAL7/CYP1B1	3	geneontology_Biological_Process	0.009708738
GO:0071478	GO:0071478	cellular response to radiation	5/309	188/18866	1.960798e-01	4.041694e-01	3.061576e-01	MFAP4/SFRP2/SFRP1/CRYAB/PTN	5	geneontology_Biological_Process	0.016181230
GO:0001961	GO:0001961	positive regulation of cytokine-mediated signaling pathway	2/309	50/18866	1.973816e-01	4.051161e-01	3.068747e-01	IL1R1/GAS6	2	geneontology_Biological_Process	0.006472492
GO:0014009	GO:0014009	glial cell proliferation	2/309	50/18866	1.973816e-01	4.051161e-01	3.068747e-01	CLU/PTN	2	geneontology_Biological_Process	0.006472492
GO:0045104	GO:0045104	intermediate filament cytoskeleton organization	2/309	50/18866	1.973816e-01	4.051161e-01	3.068747e-01	DES/SYNM	2	geneontology_Biological_Process	0.006472492
GO:0050873	GO:0050873	brown fat cell differentiation	2/309	50/18866	1.973816e-01	4.051161e-01	3.068747e-01	RGS2/DIO2	2	geneontology_Biological_Process	0.006472492
GO:0101023	GO:0101023	vascular endothelial cell proliferation	2/309	50/18866	1.973816e-01	4.051161e-01	3.068747e-01	FGFR1/CCL2	2	geneontology_Biological_Process	0.006472492
GO:1905562	GO:1905562	regulation of vascular endothelial cell proliferation	2/309	50/18866	1.973816e-01	4.051161e-01	3.068747e-01	FGFR1/CCL2	2	geneontology_Biological_Process	0.006472492
GO:2000725	GO:2000725	regulation of cardiac muscle cell differentiation	2/309	50/18866	1.973816e-01	4.051161e-01	3.068747e-01	GREM1/RGS2	2	geneontology_Biological_Process	0.006472492
GO:0006869	GO:0006869	lipid transport	9/309	393/18866	1.974926e-01	4.051161e-01	3.068747e-01	APOD/C1QTNF1/SELENOM/THBS1/PLA2G2A/CLU/INHBA/APOE/CES1	9	geneontology_Biological_Process	0.029126214
GO:0045930	GO:0045930	negative regulation of mitotic cell cycle	8/309	341/18866	1.979980e-01	4.059078e-01	3.074745e-01	FBXL7/DACT1/TIMP2/GAS1/FHL1/FAP/GPNMB/CCL2	8	geneontology_Biological_Process	0.025889968
GO:0043534	GO:0043534	blood vessel endothelial cell migration	5/309	189/18866	1.989315e-01	4.075758e-01	3.087380e-01	GREM1/FGFR1/JCAD/THBS1/APOE	5	geneontology_Biological_Process	0.016181230
GO:0043434	GO:0043434	response to peptide hormone	10/309	447/18866	1.997216e-01	4.087659e-01	3.096395e-01	PLN/SORBS1/RARRES2/COL1A1/IGFBP5/SPARC/CCN2/FBN1/EGR2/CXCL12	10	geneontology_Biological_Process	0.032362460
GO:0010660	GO:0010660	regulation of muscle cell apoptotic process	3/309	94/18866	1.998732e-01	4.087659e-01	3.096395e-01	HAND2/SFRP2/HSPB6	3	geneontology_Biological_Process	0.009708738
GO:0051591	GO:0051591	response to cAMP	3/309	94/18866	1.998732e-01	4.087659e-01	3.096395e-01	COL1A1/IGFBP5/SPARC	3	geneontology_Biological_Process	0.009708738
GO:0006575	GO:0006575	cellular modified amino acid metabolic process	5/309	190/18866	2.017974e-01	4.118754e-01	3.119950e-01	CTSK/GGT5/DIO2/PLA2G2A/FOLR2	5	geneontology_Biological_Process	0.016181230
GO:0045103	GO:0045103	intermediate filament-based process	2/309	51/18866	2.033591e-01	4.118754e-01	3.119950e-01	DES/SYNM	2	geneontology_Biological_Process	0.006472492
GO:0071827	GO:0071827	plasma lipoprotein particle organization	2/309	51/18866	2.033591e-01	4.118754e-01	3.119950e-01	PLA2G2A/APOE	2	geneontology_Biological_Process	0.006472492
GO:1903573	GO:1903573	negative regulation of response to endoplasmic reticulum stress	2/309	51/18866	2.033591e-01	4.118754e-01	3.119950e-01	CREB3L1/CLU	2	geneontology_Biological_Process	0.006472492
GO:1903587	GO:1903587	regulation of blood vessel endothelial cell proliferation involved in sprouting angiogenesis	2/309	51/18866	2.033591e-01	4.118754e-01	3.119950e-01	JCAD/THBS1	2	geneontology_Biological_Process	0.006472492
GO:0043254	GO:0043254	regulation of protein-containing complex assembly	10/309	449/18866	2.033777e-01	4.118754e-01	3.119950e-01	LMOD1/CLIP3/ELN/DACT1/CCL11/CRYAB/CCL21/MYADM/CLU/APOE	10	geneontology_Biological_Process	0.032362460
GO:0051668	GO:0051668	localization within membrane	3/309	95/18866	2.040823e-01	4.118754e-01	3.119950e-01	THY1/APOE/PTN	3	geneontology_Biological_Process	0.009708738
GO:0071902	GO:0071902	positive regulation of protein serine/threonine kinase activity	8/309	345/18866	2.064119e-01	4.118754e-01	3.119950e-01	ADRA2A/FGFR1/ROR2/PDGFC/PDGFRB/TGFB3/CCL19/THBS1	8	geneontology_Biological_Process	0.025889968
GO:0001886	GO:0001886	endothelial cell morphogenesis	1/309	14/18866	2.064830e-01	4.118754e-01	3.119950e-01	COL15A1	1	geneontology_Biological_Process	0.003236246
GO:0003188	GO:0003188	heart valve formation	1/309	14/18866	2.064830e-01	4.118754e-01	3.119950e-01	TWIST1	1	geneontology_Biological_Process	0.003236246
GO:0003413	GO:0003413	chondrocyte differentiation involved in endochondral bone morphogenesis	1/309	14/18866	2.064830e-01	4.118754e-01	3.119950e-01	ANXA6	1	geneontology_Biological_Process	0.003236246
GO:0007512	GO:0007512	adult heart development	1/309	14/18866	2.064830e-01	4.118754e-01	3.119950e-01	HAND2	1	geneontology_Biological_Process	0.003236246
GO:0010649	GO:0010649	regulation of cell communication by electrical coupling	1/309	14/18866	2.064830e-01	4.118754e-01	3.119950e-01	CASQ2	1	geneontology_Biological_Process	0.003236246
GO:0010752	GO:0010752	regulation of cGMP-mediated signaling	1/309	14/18866	2.064830e-01	4.118754e-01	3.119950e-01	THBS1	1	geneontology_Biological_Process	0.003236246
GO:0010838	GO:0010838	positive regulation of keratinocyte proliferation	1/309	14/18866	2.064830e-01	4.118754e-01	3.119950e-01	FGF7	1	geneontology_Biological_Process	0.003236246
GO:0010872	GO:0010872	regulation of cholesterol esterification	1/309	14/18866	2.064830e-01	4.118754e-01	3.119950e-01	APOE	1	geneontology_Biological_Process	0.003236246
GO:0014854	GO:0014854	response to inactivity	1/309	14/18866	2.064830e-01	4.118754e-01	3.119950e-01	SGCA	1	geneontology_Biological_Process	0.003236246
GO:0014874	GO:0014874	response to stimulus involved in regulation of muscle adaptation	1/309	14/18866	2.064830e-01	4.118754e-01	3.119950e-01	SGCA	1	geneontology_Biological_Process	0.003236246
GO:0030948	GO:0030948	negative regulation of vascular endothelial growth factor receptor signaling pathway	1/309	14/18866	2.064830e-01	4.118754e-01	3.119950e-01	EMILIN1	1	geneontology_Biological_Process	0.003236246
GO:0031272	GO:0031272	regulation of pseudopodium assembly	1/309	14/18866	2.064830e-01	4.118754e-01	3.119950e-01	CCL21	1	geneontology_Biological_Process	0.003236246
GO:0032488	GO:0032488	Cdc42 protein signal transduction	1/309	14/18866	2.064830e-01	4.118754e-01	3.119950e-01	APOE	1	geneontology_Biological_Process	0.003236246
GO:0032802	GO:0032802	low-density lipoprotein particle receptor catabolic process	1/309	14/18866	2.064830e-01	4.118754e-01	3.119950e-01	APOE	1	geneontology_Biological_Process	0.003236246
GO:0033604	GO:0033604	negative regulation of catecholamine secretion	1/309	14/18866	2.064830e-01	4.118754e-01	3.119950e-01	ADRA2A	1	geneontology_Biological_Process	0.003236246
GO:0034616	GO:0034616	response to laminar fluid shear stress	1/309	14/18866	2.064830e-01	4.118754e-01	3.119950e-01	TGFB3	1	geneontology_Biological_Process	0.003236246
GO:0035112	GO:0035112	genitalia morphogenesis	1/309	14/18866	2.064830e-01	4.118754e-01	3.119950e-01	ROR2	1	geneontology_Biological_Process	0.003236246
GO:0044794	GO:0044794	positive regulation by host of viral process	1/309	14/18866	2.064830e-01	4.118754e-01	3.119950e-01	APOE	1	geneontology_Biological_Process	0.003236246
GO:0046007	GO:0046007	negative regulation of activated T cell proliferation	1/309	14/18866	2.064830e-01	4.118754e-01	3.119950e-01	LRRC32	1	geneontology_Biological_Process	0.003236246
GO:0046321	GO:0046321	positive regulation of fatty acid oxidation	1/309	14/18866	2.064830e-01	4.118754e-01	3.119950e-01	TWIST1	1	geneontology_Biological_Process	0.003236246
GO:0050930	GO:0050930	induction of positive chemotaxis	1/309	14/18866	2.064830e-01	4.118754e-01	3.119950e-01	CXCL12	1	geneontology_Biological_Process	0.003236246
GO:0050966	GO:0050966	detection of mechanical stimulus involved in sensory perception of pain	1/309	14/18866	2.064830e-01	4.118754e-01	3.119950e-01	CXCL12	1	geneontology_Biological_Process	0.003236246
GO:0051280	GO:0051280	negative regulation of release of sequestered calcium ion into cytosol	1/309	14/18866	2.064830e-01	4.118754e-01	3.119950e-01	CASQ2	1	geneontology_Biological_Process	0.003236246
GO:0051709	GO:0051709	regulation of killing of cells of other organism	1/309	14/18866	2.064830e-01	4.118754e-01	3.119950e-01	KRT6A	1	geneontology_Biological_Process	0.003236246
GO:0051775	GO:0051775	response to redox state	1/309	14/18866	2.064830e-01	4.118754e-01	3.119950e-01	VASN	1	geneontology_Biological_Process	0.003236246
GO:0051791	GO:0051791	medium-chain fatty acid metabolic process	1/309	14/18866	2.064830e-01	4.118754e-01	3.119950e-01	CES1	1	geneontology_Biological_Process	0.003236246
GO:0060707	GO:0060707	trophoblast giant cell differentiation	1/309	14/18866	2.064830e-01	4.118754e-01	3.119950e-01	SOX15	1	geneontology_Biological_Process	0.003236246
GO:0071361	GO:0071361	cellular response to ethanol	1/309	14/18866	2.064830e-01	4.118754e-01	3.119950e-01	KCNMB1	1	geneontology_Biological_Process	0.003236246
GO:0072216	GO:0072216	positive regulation of metanephros development	1/309	14/18866	2.064830e-01	4.118754e-01	3.119950e-01	PDGFRB	1	geneontology_Biological_Process	0.003236246
GO:0072672	GO:0072672	neutrophil extravasation	1/309	14/18866	2.064830e-01	4.118754e-01	3.119950e-01	IL1R1	1	geneontology_Biological_Process	0.003236246
GO:0097154	GO:0097154	GABAergic neuron differentiation	1/309	14/18866	2.064830e-01	4.118754e-01	3.119950e-01	INHBA	1	geneontology_Biological_Process	0.003236246
GO:1901386	GO:1901386	negative regulation of voltage-gated calcium channel activity	1/309	14/18866	2.064830e-01	4.118754e-01	3.119950e-01	GEM	1	geneontology_Biological_Process	0.003236246
GO:1901626	GO:1901626	regulation of postsynaptic membrane organization	1/309	14/18866	2.064830e-01	4.118754e-01	3.119950e-01	PTN	1	geneontology_Biological_Process	0.003236246
GO:1901841	GO:1901841	regulation of high voltage-gated calcium channel activity	1/309	14/18866	2.064830e-01	4.118754e-01	3.119950e-01	GEM	1	geneontology_Biological_Process	0.003236246
GO:0035249	GO:0035249	synaptic transmission, glutamatergic	3/309	96/18866	2.083118e-01	4.152796e-01	3.145736e-01	P2RX1/ROR2/CCL2	3	geneontology_Biological_Process	0.009708738
GO:0010883	GO:0010883	regulation of lipid storage	2/309	52/18866	2.093567e-01	4.163858e-01	3.154115e-01	CES1/C3	2	geneontology_Biological_Process	0.006472492
GO:0046580	GO:0046580	negative regulation of Ras protein signal transduction	2/309	52/18866	2.093567e-01	4.163858e-01	3.154115e-01	TIMP2/STMN3	2	geneontology_Biological_Process	0.006472492
GO:0055078	GO:0055078	sodium ion homeostasis	2/309	52/18866	2.093567e-01	4.163858e-01	3.154115e-01	C7/UPK3A	2	geneontology_Biological_Process	0.006472492
GO:2000677	GO:2000677	regulation of transcription regulatory region DNA binding	2/309	52/18866	2.093567e-01	4.163858e-01	3.154115e-01	HAND2/TWIST1	2	geneontology_Biological_Process	0.006472492
GO:0006720	GO:0006720	isoprenoid metabolic process	4/309	144/18866	2.110241e-01	4.194567e-01	3.177378e-01	RARRES2/GPC6/CYP1B1/APOE	4	geneontology_Biological_Process	0.012944984
GO:0050764	GO:0050764	regulation of phagocytosis	3/309	97/18866	2.125609e-01	4.215253e-01	3.193047e-01	GAS6/CCL2/C3	3	geneontology_Biological_Process	0.009708738
GO:1901655	GO:1901655	cellular response to ketone	3/309	97/18866	2.125609e-01	4.215253e-01	3.193047e-01	SERPINF1/SFRP1/TNC	3	geneontology_Biological_Process	0.009708738
GO:1990823	GO:1990823	response to leukemia inhibitory factor	3/309	97/18866	2.125609e-01	4.215253e-01	3.193047e-01	PCOLCE/MSC/GFPT2	3	geneontology_Biological_Process	0.009708738
GO:1990830	GO:1990830	cellular response to leukemia inhibitory factor	3/309	97/18866	2.125609e-01	4.215253e-01	3.193047e-01	PCOLCE/MSC/GFPT2	3	geneontology_Biological_Process	0.009708738
GO:0071322	GO:0071322	cellular response to carbohydrate stimulus	4/309	145/18866	2.144486e-01	4.226881e-01	3.201855e-01	ADRA2A/COLEC12/SERPINF1/GAS6	4	geneontology_Biological_Process	0.012944984
GO:0007389	GO:0007389	pattern specification process	10/309	455/18866	2.145150e-01	4.226881e-01	3.201855e-01	HAND2/SFRP2/GREM1/WNT2/FGFR1/FOXF1/ROR2/EGR2/SFRP1/C3	10	geneontology_Biological_Process	0.032362460
GO:0045599	GO:0045599	negative regulation of fat cell differentiation	2/309	53/18866	2.153720e-01	4.226881e-01	3.201855e-01	CCN4/MMP11	2	geneontology_Biological_Process	0.006472492
GO:0045661	GO:0045661	regulation of myoblast differentiation	2/309	53/18866	2.153720e-01	4.226881e-01	3.201855e-01	BOC/CXCL14	2	geneontology_Biological_Process	0.006472492
GO:0048168	GO:0048168	regulation of neuronal synaptic plasticity	2/309	53/18866	2.153720e-01	4.226881e-01	3.201855e-01	EGR2/APOE	2	geneontology_Biological_Process	0.006472492
GO:0050731	GO:0050731	positive regulation of peptidyl-tyrosine phosphorylation	5/309	195/18866	2.163315e-01	4.226881e-01	3.201855e-01	FGF7/ADRA2A/GREM1/GAS6/CNTN1	5	geneontology_Biological_Process	0.016181230
GO:0001657	GO:0001657	ureteric bud development	3/309	98/18866	2.168287e-01	4.226881e-01	3.201855e-01	GREM1/FGFR1/SFRP1	3	geneontology_Biological_Process	0.009708738
GO:0010657	GO:0010657	muscle cell apoptotic process	3/309	98/18866	2.168287e-01	4.226881e-01	3.201855e-01	HAND2/SFRP2/HSPB6	3	geneontology_Biological_Process	0.009708738
GO:0010771	GO:0010771	negative regulation of cell morphogenesis involved in differentiation	3/309	98/18866	2.168287e-01	4.226881e-01	3.201855e-01	POSTN/THY1/FBLN1	3	geneontology_Biological_Process	0.009708738
GO:0045833	GO:0045833	negative regulation of lipid metabolic process	3/309	98/18866	2.168287e-01	4.226881e-01	3.201855e-01	ADRA2A/APOD/APOE	3	geneontology_Biological_Process	0.009708738
GO:0042542	GO:0042542	response to hydrogen peroxide	4/309	146/18866	2.178885e-01	4.226881e-01	3.201855e-01	COL1A1/PDGFRB/CRYAB/CYP1B1	4	geneontology_Biological_Process	0.012944984
GO:0002040	GO:0002040	sprouting angiogenesis	5/309	196/18866	2.192774e-01	4.226881e-01	3.201855e-01	GREM1/ADGRA2/JCAD/CREB3L1/THBS1	5	geneontology_Biological_Process	0.016181230
GO:0050728	GO:0050728	negative regulation of inflammatory response	5/309	196/18866	2.192774e-01	4.226881e-01	3.201855e-01	PTGIS/FOXF1/SERPINF1/APOD/APOE	5	geneontology_Biological_Process	0.016181230
GO:0071897	GO:0071897	DNA biosynthetic process	5/309	196/18866	2.192774e-01	4.226881e-01	3.201855e-01	SMOC2/GREM1/CCN2/PDGFRB/LOX	5	geneontology_Biological_Process	0.016181230
GO:0001711	GO:0001711	endodermal cell fate commitment	1/309	15/18866	2.194894e-01	4.226881e-01	3.201855e-01	GATA6	1	geneontology_Biological_Process	0.003236246
GO:0001829	GO:0001829	trophectodermal cell differentiation	1/309	15/18866	2.194894e-01	4.226881e-01	3.201855e-01	HOPX	1	geneontology_Biological_Process	0.003236246
GO:0001845	GO:0001845	phagolysosome assembly	1/309	15/18866	2.194894e-01	4.226881e-01	3.201855e-01	SRPX	1	geneontology_Biological_Process	0.003236246
GO:0001946	GO:0001946	lymphangiogenesis	1/309	15/18866	2.194894e-01	4.226881e-01	3.201855e-01	PDPN	1	geneontology_Biological_Process	0.003236246
GO:0002864	GO:0002864	regulation of acute inflammatory response to antigenic stimulus	1/309	15/18866	2.194894e-01	4.226881e-01	3.201855e-01	C3	1	geneontology_Biological_Process	0.003236246
GO:0009404	GO:0009404	toxin metabolic process	1/309	15/18866	2.194894e-01	4.226881e-01	3.201855e-01	CYP1B1	1	geneontology_Biological_Process	0.003236246
GO:0014733	GO:0014733	regulation of skeletal muscle adaptation	1/309	15/18866	2.194894e-01	4.226881e-01	3.201855e-01	IGFBP5	1	geneontology_Biological_Process	0.003236246
GO:0018158	GO:0018158	protein oxidation	1/309	15/18866	2.194894e-01	4.226881e-01	3.201855e-01	LOX	1	geneontology_Biological_Process	0.003236246
GO:0020027	GO:0020027	hemoglobin metabolic process	1/309	15/18866	2.194894e-01	4.226881e-01	3.201855e-01	INHBA	1	geneontology_Biological_Process	0.003236246
GO:0032274	GO:0032274	gonadotropin secretion	1/309	15/18866	2.194894e-01	4.226881e-01	3.201855e-01	INHBA	1	geneontology_Biological_Process	0.003236246
GO:0032486	GO:0032486	Rap protein signal transduction	1/309	15/18866	2.194894e-01	4.226881e-01	3.201855e-01	TIMP2	1	geneontology_Biological_Process	0.003236246
GO:0034111	GO:0034111	negative regulation of homotypic cell-cell adhesion	1/309	15/18866	2.194894e-01	4.226881e-01	3.201855e-01	C1QTNF1	1	geneontology_Biological_Process	0.003236246
GO:0035635	GO:0035635	entry of bacterium into host cell	1/309	15/18866	2.194894e-01	4.226881e-01	3.201855e-01	KRT6A	1	geneontology_Biological_Process	0.003236246
GO:0042159	GO:0042159	lipoprotein catabolic process	1/309	15/18866	2.194894e-01	4.226881e-01	3.201855e-01	APOE	1	geneontology_Biological_Process	0.003236246
GO:0042362	GO:0042362	fat-soluble vitamin biosynthetic process	1/309	15/18866	2.194894e-01	4.226881e-01	3.201855e-01	CYP27A1	1	geneontology_Biological_Process	0.003236246
GO:0042574	GO:0042574	retinal metabolic process	1/309	15/18866	2.194894e-01	4.226881e-01	3.201855e-01	CYP1B1	1	geneontology_Biological_Process	0.003236246
GO:0043518	GO:0043518	negative regulation of DNA damage response, signal transduction by p53 class mediator	1/309	15/18866	2.194894e-01	4.226881e-01	3.201855e-01	TWIST1	1	geneontology_Biological_Process	0.003236246
GO:0045198	GO:0045198	establishment of epithelial cell apical/basal polarity	1/309	15/18866	2.194894e-01	4.226881e-01	3.201855e-01	FOXF1	1	geneontology_Biological_Process	0.003236246
GO:0045651	GO:0045651	positive regulation of macrophage differentiation	1/309	15/18866	2.194894e-01	4.226881e-01	3.201855e-01	ROR2	1	geneontology_Biological_Process	0.003236246
GO:0045779	GO:0045779	negative regulation of bone resorption	1/309	15/18866	2.194894e-01	4.226881e-01	3.201855e-01	TMEM119	1	geneontology_Biological_Process	0.003236246
GO:0045837	GO:0045837	negative regulation of membrane potential	1/309	15/18866	2.194894e-01	4.226881e-01	3.201855e-01	PTN	1	geneontology_Biological_Process	0.003236246
GO:0050746	GO:0050746	regulation of lipoprotein metabolic process	1/309	15/18866	2.194894e-01	4.226881e-01	3.201855e-01	APOD	1	geneontology_Biological_Process	0.003236246
GO:0055057	GO:0055057	neuroblast division	1/309	15/18866	2.194894e-01	4.226881e-01	3.201855e-01	FGFR1	1	geneontology_Biological_Process	0.003236246
GO:0060049	GO:0060049	regulation of protein glycosylation	1/309	15/18866	2.194894e-01	4.226881e-01	3.201855e-01	RAMP1	1	geneontology_Biological_Process	0.003236246
GO:0060099	GO:0060099	regulation of phagocytosis, engulfment	1/309	15/18866	2.194894e-01	4.226881e-01	3.201855e-01	C3	1	geneontology_Biological_Process	0.003236246
GO:0060253	GO:0060253	negative regulation of glial cell proliferation	1/309	15/18866	2.194894e-01	4.226881e-01	3.201855e-01	PTN	1	geneontology_Biological_Process	0.003236246
GO:0060391	GO:0060391	positive regulation of SMAD protein signal transduction	1/309	15/18866	2.194894e-01	4.226881e-01	3.201855e-01	TGFB3	1	geneontology_Biological_Process	0.003236246
GO:0060766	GO:0060766	negative regulation of androgen receptor signaling pathway	1/309	15/18866	2.194894e-01	4.226881e-01	3.201855e-01	SFRP1	1	geneontology_Biological_Process	0.003236246
GO:0060841	GO:0060841	venous blood vessel development	1/309	15/18866	2.194894e-01	4.226881e-01	3.201855e-01	FOXF1	1	geneontology_Biological_Process	0.003236246
GO:0070571	GO:0070571	negative regulation of neuron projection regeneration	1/309	15/18866	2.194894e-01	4.226881e-01	3.201855e-01	THY1	1	geneontology_Biological_Process	0.003236246
GO:0070831	GO:0070831	basement membrane assembly	1/309	15/18866	2.194894e-01	4.226881e-01	3.201855e-01	PXDN	1	geneontology_Biological_Process	0.003236246
GO:0072075	GO:0072075	metanephric mesenchyme development	1/309	15/18866	2.194894e-01	4.226881e-01	3.201855e-01	PDGFRB	1	geneontology_Biological_Process	0.003236246
GO:0072148	GO:0072148	epithelial cell fate commitment	1/309	15/18866	2.194894e-01	4.226881e-01	3.201855e-01	PDPN	1	geneontology_Biological_Process	0.003236246
GO:1902260	GO:1902260	negative regulation of delayed rectifier potassium channel activity	1/309	15/18866	2.194894e-01	4.226881e-01	3.201855e-01	KCNE4	1	geneontology_Biological_Process	0.003236246
GO:1904251	GO:1904251	regulation of bile acid metabolic process	1/309	15/18866	2.194894e-01	4.226881e-01	3.201855e-01	CES1	1	geneontology_Biological_Process	0.003236246
GO:2000846	GO:2000846	regulation of corticosteroid hormone secretion	1/309	15/18866	2.194894e-01	4.226881e-01	3.201855e-01	C1QTNF1	1	geneontology_Biological_Process	0.003236246
GO:2001044	GO:2001044	regulation of integrin-mediated signaling pathway	1/309	15/18866	2.194894e-01	4.226881e-01	3.201855e-01	LIMS2	1	geneontology_Biological_Process	0.003236246
GO:0015837	GO:0015837	amine transport	3/309	99/18866	2.211144e-01	4.250541e-01	3.219777e-01	ADRA2A/RGS2/CXCL12	3	geneontology_Biological_Process	0.009708738
GO:0072163	GO:0072163	mesonephric epithelium development	3/309	99/18866	2.211144e-01	4.250541e-01	3.219777e-01	GREM1/FGFR1/SFRP1	3	geneontology_Biological_Process	0.009708738
GO:0072164	GO:0072164	mesonephric tubule development	3/309	99/18866	2.211144e-01	4.250541e-01	3.219777e-01	GREM1/FGFR1/SFRP1	3	geneontology_Biological_Process	0.009708738
GO:0051384	GO:0051384	response to glucocorticoid	4/309	147/18866	2.213432e-01	4.250541e-01	3.219777e-01	FIBIN/SERPINF1/SPARC/MAOB	4	geneontology_Biological_Process	0.012944984
GO:0051592	GO:0051592	response to calcium ion	4/309	147/18866	2.213432e-01	4.250541e-01	3.219777e-01	KCNMB1/CASQ2/SPARC/THBS1	4	geneontology_Biological_Process	0.012944984
GO:0006694	GO:0006694	steroid biosynthetic process	5/309	197/18866	2.222357e-01	4.265269e-01	3.230934e-01	HSD17B6/CYP27A1/HSD11B1/APOE/CES1	5	geneontology_Biological_Process	0.016181230
GO:0061337	GO:0061337	cardiac conduction	4/309	148/18866	2.248125e-01	4.309858e-01	3.264710e-01	PLN/FXYD6/CASQ2/KCNE4	4	geneontology_Biological_Process	0.012944984
GO:0071901	GO:0071901	negative regulation of protein serine/threonine kinase activity	4/309	148/18866	2.248125e-01	4.309858e-01	3.264710e-01	SFRP2/SFRP1/RGS2/APOE	4	geneontology_Biological_Process	0.012944984
GO:0008585	GO:0008585	female gonad development	3/309	100/18866	2.254171e-01	4.316579e-01	3.269801e-01	PDGFRA/SFRP1/INHBA	3	geneontology_Biological_Process	0.009708738
GO:0030219	GO:0030219	megakaryocyte differentiation	3/309	100/18866	2.254171e-01	4.316579e-01	3.269801e-01	MYL9/THBS1/LOX	3	geneontology_Biological_Process	0.009708738
GO:0002720	GO:0002720	positive regulation of cytokine production involved in immune response	2/309	55/18866	2.274475e-01	4.326213e-01	3.277099e-01	IL1R1/SPON2	2	geneontology_Biological_Process	0.006472492
GO:0003229	GO:0003229	ventricular cardiac muscle tissue development	2/309	55/18866	2.274475e-01	4.326213e-01	3.277099e-01	TPM1/COL11A1	2	geneontology_Biological_Process	0.006472492
GO:0008347	GO:0008347	glial cell migration	2/309	55/18866	2.274475e-01	4.326213e-01	3.277099e-01	NDN/CCL2	2	geneontology_Biological_Process	0.006472492
GO:0014888	GO:0014888	striated muscle adaptation	2/309	55/18866	2.274475e-01	4.326213e-01	3.277099e-01	GATA6/IGFBP5	2	geneontology_Biological_Process	0.006472492
GO:0032655	GO:0032655	regulation of interleukin-12 production	2/309	55/18866	2.274475e-01	4.326213e-01	3.277099e-01	CCL19/THBS1	2	geneontology_Biological_Process	0.006472492
GO:0045620	GO:0045620	negative regulation of lymphocyte differentiation	2/309	55/18866	2.274475e-01	4.326213e-01	3.277099e-01	SFRP1/INHBA	2	geneontology_Biological_Process	0.006472492
GO:0046164	GO:0046164	alcohol catabolic process	2/309	55/18866	2.274475e-01	4.326213e-01	3.277099e-01	CYP27A1/APOE	2	geneontology_Biological_Process	0.006472492
GO:0050433	GO:0050433	regulation of catecholamine secretion	2/309	55/18866	2.274475e-01	4.326213e-01	3.277099e-01	ADRA2A/CXCL12	2	geneontology_Biological_Process	0.006472492
GO:0050879	GO:0050879	multicellular organismal movement	2/309	55/18866	2.274475e-01	4.326213e-01	3.277099e-01	COMP/SYNM	2	geneontology_Biological_Process	0.006472492
GO:0050881	GO:0050881	musculoskeletal movement	2/309	55/18866	2.274475e-01	4.326213e-01	3.277099e-01	COMP/SYNM	2	geneontology_Biological_Process	0.006472492
GO:0070741	GO:0070741	response to interleukin-6	2/309	55/18866	2.274475e-01	4.326213e-01	3.277099e-01	PTGIS/CHI3L1	2	geneontology_Biological_Process	0.006472492
GO:0071825	GO:0071825	protein-lipid complex subunit organization	2/309	55/18866	2.274475e-01	4.326213e-01	3.277099e-01	PLA2G2A/APOE	2	geneontology_Biological_Process	0.006472492
GO:0010522	GO:0010522	regulation of calcium ion transport into cytosol	3/309	101/18866	2.297360e-01	4.335700e-01	3.284286e-01	PLN/CASQ2/THY1	3	geneontology_Biological_Process	0.009708738
GO:0015908	GO:0015908	fatty acid transport	3/309	101/18866	2.297360e-01	4.335700e-01	3.284286e-01	THBS1/PLA2G2A/APOE	3	geneontology_Biological_Process	0.009708738
GO:0030838	GO:0030838	positive regulation of actin filament polymerization	3/309	101/18866	2.297360e-01	4.335700e-01	3.284286e-01	LMOD1/CCL11/CCL21	3	geneontology_Biological_Process	0.009708738
GO:1905039	GO:1905039	carboxylic acid transmembrane transport	4/309	150/18866	2.317930e-01	4.335700e-01	3.284286e-01	RGS2/THBS1/PDPN/FOLR2	4	geneontology_Biological_Process	0.012944984
GO:0001977	GO:0001977	renal system process involved in regulation of blood volume	1/309	16/18866	2.322833e-01	4.335700e-01	3.284286e-01	GAS6	1	geneontology_Biological_Process	0.003236246
GO:0002523	GO:0002523	leukocyte migration involved in inflammatory response	1/309	16/18866	2.322833e-01	4.335700e-01	3.284286e-01	PTN	1	geneontology_Biological_Process	0.003236246
GO:0006047	GO:0006047	UDP-N-acetylglucosamine metabolic process	1/309	16/18866	2.322833e-01	4.335700e-01	3.284286e-01	GFPT2	1	geneontology_Biological_Process	0.003236246
GO:0010820	GO:0010820	positive regulation of T cell chemotaxis	1/309	16/18866	2.322833e-01	4.335700e-01	3.284286e-01	CCL21	1	geneontology_Biological_Process	0.003236246
GO:0014061	GO:0014061	regulation of norepinephrine secretion	1/309	16/18866	2.322833e-01	4.335700e-01	3.284286e-01	ADRA2A	1	geneontology_Biological_Process	0.003236246
GO:0031269	GO:0031269	pseudopodium assembly	1/309	16/18866	2.322833e-01	4.335700e-01	3.284286e-01	CCL21	1	geneontology_Biological_Process	0.003236246
GO:0032354	GO:0032354	response to follicle-stimulating hormone	1/309	16/18866	2.322833e-01	4.335700e-01	3.284286e-01	INHBA	1	geneontology_Biological_Process	0.003236246
GO:0034116	GO:0034116	positive regulation of heterotypic cell-cell adhesion	1/309	16/18866	2.322833e-01	4.335700e-01	3.284286e-01	THY1	1	geneontology_Biological_Process	0.003236246
GO:0034380	GO:0034380	high-density lipoprotein particle assembly	1/309	16/18866	2.322833e-01	4.335700e-01	3.284286e-01	APOE	1	geneontology_Biological_Process	0.003236246
GO:0035067	GO:0035067	negative regulation of histone acetylation	1/309	16/18866	2.322833e-01	4.335700e-01	3.284286e-01	TWIST1	1	geneontology_Biological_Process	0.003236246
GO:0043116	GO:0043116	negative regulation of vascular permeability	1/309	16/18866	2.322833e-01	4.335700e-01	3.284286e-01	AKAP12	1	geneontology_Biological_Process	0.003236246
GO:0045725	GO:0045725	positive regulation of glycogen biosynthetic process	1/309	16/18866	2.322833e-01	4.335700e-01	3.284286e-01	SORBS1	1	geneontology_Biological_Process	0.003236246
GO:0048012	GO:0048012	hepatocyte growth factor receptor signaling pathway	1/309	16/18866	2.322833e-01	4.335700e-01	3.284286e-01	ADAMTS12	1	geneontology_Biological_Process	0.003236246
GO:0050710	GO:0050710	negative regulation of cytokine secretion	1/309	16/18866	2.322833e-01	4.335700e-01	3.284286e-01	LRRC32	1	geneontology_Biological_Process	0.003236246
GO:0050965	GO:0050965	detection of temperature stimulus involved in sensory perception of pain	1/309	16/18866	2.322833e-01	4.335700e-01	3.284286e-01	CXCL12	1	geneontology_Biological_Process	0.003236246
GO:0051284	GO:0051284	positive regulation of sequestering of calcium ion	1/309	16/18866	2.322833e-01	4.335700e-01	3.284286e-01	CASQ2	1	geneontology_Biological_Process	0.003236246
GO:0060413	GO:0060413	atrial septum morphogenesis	1/309	16/18866	2.322833e-01	4.335700e-01	3.284286e-01	CCN1	1	geneontology_Biological_Process	0.003236246
GO:0060628	GO:0060628	regulation of ER to Golgi vesicle-mediated transport	1/309	16/18866	2.322833e-01	4.335700e-01	3.284286e-01	GAS1	1	geneontology_Biological_Process	0.003236246
GO:0070886	GO:0070886	positive regulation of calcineurin-NFAT signaling cascade	1/309	16/18866	2.322833e-01	4.335700e-01	3.284286e-01	LMCD1	1	geneontology_Biological_Process	0.003236246
GO:0071380	GO:0071380	cellular response to prostaglandin E stimulus	1/309	16/18866	2.322833e-01	4.335700e-01	3.284286e-01	SFRP1	1	geneontology_Biological_Process	0.003236246
GO:0071391	GO:0071391	cellular response to estrogen stimulus	1/309	16/18866	2.322833e-01	4.335700e-01	3.284286e-01	SFRP1	1	geneontology_Biological_Process	0.003236246
GO:0072283	GO:0072283	metanephric renal vesicle morphogenesis	1/309	16/18866	2.322833e-01	4.335700e-01	3.284286e-01	GREM1	1	geneontology_Biological_Process	0.003236246
GO:0090083	GO:0090083	regulation of inclusion body assembly	1/309	16/18866	2.322833e-01	4.335700e-01	3.284286e-01	CLU	1	geneontology_Biological_Process	0.003236246
GO:0090136	GO:0090136	epithelial cell-cell adhesion	1/309	16/18866	2.322833e-01	4.335700e-01	3.284286e-01	CYP1B1	1	geneontology_Biological_Process	0.003236246
GO:0097091	GO:0097091	synaptic vesicle clustering	1/309	16/18866	2.322833e-01	4.335700e-01	3.284286e-01	SYNDIG1	1	geneontology_Biological_Process	0.003236246
GO:0106058	GO:0106058	positive regulation of calcineurin-mediated signaling	1/309	16/18866	2.322833e-01	4.335700e-01	3.284286e-01	LMCD1	1	geneontology_Biological_Process	0.003236246
GO:1900451	GO:1900451	positive regulation of glutamate receptor signaling pathway	1/309	16/18866	2.322833e-01	4.335700e-01	3.284286e-01	CCL2	1	geneontology_Biological_Process	0.003236246
GO:1902969	GO:1902969	mitotic DNA replication	1/309	16/18866	2.322833e-01	4.335700e-01	3.284286e-01	FGFR1	1	geneontology_Biological_Process	0.003236246
GO:1905050	GO:1905050	positive regulation of metallopeptidase activity	1/309	16/18866	2.322833e-01	4.335700e-01	3.284286e-01	ANTXR1	1	geneontology_Biological_Process	0.003236246
GO:1905153	GO:1905153	regulation of membrane invagination	1/309	16/18866	2.322833e-01	4.335700e-01	3.284286e-01	C3	1	geneontology_Biological_Process	0.003236246
GO:0031295	GO:0031295	T cell costimulation	2/309	56/18866	2.335035e-01	4.351307e-01	3.296108e-01	CCL19/CCL21	2	geneontology_Biological_Process	0.006472492
GO:0060563	GO:0060563	neuroepithelial cell differentiation	2/309	56/18866	2.335035e-01	4.351307e-01	3.296108e-01	FGFR1/FAM20C	2	geneontology_Biological_Process	0.006472492
GO:0086002	GO:0086002	cardiac muscle cell action potential involved in contraction	2/309	56/18866	2.335035e-01	4.351307e-01	3.296108e-01	KCNJ8/KCNE4	2	geneontology_Biological_Process	0.006472492
GO:1903825	GO:1903825	organic acid transmembrane transport	4/309	151/18866	2.353032e-01	4.382442e-01	3.319692e-01	RGS2/THBS1/PDPN/FOLR2	4	geneontology_Biological_Process	0.012944984
GO:0001823	GO:0001823	mesonephros development	3/309	103/18866	2.384193e-01	4.422460e-01	3.350006e-01	GREM1/FGFR1/SFRP1	3	geneontology_Biological_Process	0.009708738
GO:0002042	GO:0002042	cell migration involved in sprouting angiogenesis	3/309	103/18866	2.384193e-01	4.422460e-01	3.350006e-01	GREM1/JCAD/THBS1	3	geneontology_Biological_Process	0.009708738
GO:0008630	GO:0008630	intrinsic apoptotic signaling pathway in response to DNA damage	3/309	103/18866	2.384193e-01	4.422460e-01	3.350006e-01	SFRP2/CXCL12/CLU	3	geneontology_Biological_Process	0.009708738
GO:0048709	GO:0048709	oligodendrocyte differentiation	3/309	103/18866	2.384193e-01	4.422460e-01	3.350006e-01	TSPAN2/CLU/PTN	3	geneontology_Biological_Process	0.009708738
GO:1901570	GO:1901570	fatty acid derivative biosynthetic process	3/309	103/18866	2.384193e-01	4.422460e-01	3.350006e-01	PTGIS/GGT5/PTGS1	3	geneontology_Biological_Process	0.009708738
GO:0002090	GO:0002090	regulation of receptor internalization	2/309	57/18866	2.395690e-01	4.422460e-01	3.350006e-01	SFRP4/GREM1	2	geneontology_Biological_Process	0.006472492
GO:0032615	GO:0032615	interleukin-12 production	2/309	57/18866	2.395690e-01	4.422460e-01	3.350006e-01	CCL19/THBS1	2	geneontology_Biological_Process	0.006472492
GO:0042743	GO:0042743	hydrogen peroxide metabolic process	2/309	57/18866	2.395690e-01	4.422460e-01	3.350006e-01	PXDN/MAOB	2	geneontology_Biological_Process	0.006472492
GO:0048016	GO:0048016	inositol phosphate-mediated signaling	2/309	57/18866	2.395690e-01	4.422460e-01	3.350006e-01	LMCD1/RCAN2	2	geneontology_Biological_Process	0.006472492
GO:0050432	GO:0050432	catecholamine secretion	2/309	57/18866	2.395690e-01	4.422460e-01	3.350006e-01	ADRA2A/CXCL12	2	geneontology_Biological_Process	0.006472492
GO:0060760	GO:0060760	positive regulation of response to cytokine stimulus	2/309	57/18866	2.395690e-01	4.422460e-01	3.350006e-01	IL1R1/GAS6	2	geneontology_Biological_Process	0.006472492
GO:0071398	GO:0071398	cellular response to fatty acid	2/309	57/18866	2.395690e-01	4.422460e-01	3.350006e-01	SFRP1/TNC	2	geneontology_Biological_Process	0.006472492
GO:0001824	GO:0001824	blastocyst development	3/309	104/18866	2.427820e-01	4.422460e-01	3.350006e-01	PLPP4/HOPX/STMN3	3	geneontology_Biological_Process	0.009708738
GO:0007200	GO:0007200	phospholipase C-activating G protein-coupled receptor signaling pathway	3/309	104/18866	2.427820e-01	4.422460e-01	3.350006e-01	ADRA2A/GNA14/TGM2	3	geneontology_Biological_Process	0.009708738
GO:0032649	GO:0032649	regulation of interferon-gamma production	3/309	104/18866	2.427820e-01	4.422460e-01	3.350006e-01	IL1R1/GAS6/INHBA	3	geneontology_Biological_Process	0.009708738
GO:0006750	GO:0006750	glutathione biosynthetic process	1/309	17/18866	2.448682e-01	4.422460e-01	3.350006e-01	GGT5	1	geneontology_Biological_Process	0.003236246
GO:0007250	GO:0007250	activation of NF-kappaB-inducing kinase activity	1/309	17/18866	2.448682e-01	4.422460e-01	3.350006e-01	CHI3L1	1	geneontology_Biological_Process	0.003236246
GO:0010224	GO:0010224	response to UV-B	1/309	17/18866	2.448682e-01	4.422460e-01	3.350006e-01	MFAP4	1	geneontology_Biological_Process	0.003236246
GO:0010819	GO:0010819	regulation of T cell chemotaxis	1/309	17/18866	2.448682e-01	4.422460e-01	3.350006e-01	CCL21	1	geneontology_Biological_Process	0.003236246
GO:0014067	GO:0014067	negative regulation of phosphatidylinositol 3-kinase signaling	1/309	17/18866	2.448682e-01	4.422460e-01	3.350006e-01	TWIST1	1	geneontology_Biological_Process	0.003236246
GO:0016045	GO:0016045	detection of bacterium	1/309	17/18866	2.448682e-01	4.422460e-01	3.350006e-01	SSC5D	1	geneontology_Biological_Process	0.003236246
GO:0021783	GO:0021783	preganglionic parasympathetic fiber development	1/309	17/18866	2.448682e-01	4.422460e-01	3.350006e-01	EGR2	1	geneontology_Biological_Process	0.003236246
GO:0031000	GO:0031000	response to caffeine	1/309	17/18866	2.448682e-01	4.422460e-01	3.350006e-01	CASQ2	1	geneontology_Biological_Process	0.003236246
GO:0031268	GO:0031268	pseudopodium organization	1/309	17/18866	2.448682e-01	4.422460e-01	3.350006e-01	CCL21	1	geneontology_Biological_Process	0.003236246
GO:0032682	GO:0032682	negative regulation of chemokine production	1/309	17/18866	2.448682e-01	4.422460e-01	3.350006e-01	APOD	1	geneontology_Biological_Process	0.003236246
GO:0032695	GO:0032695	negative regulation of interleukin-12 production	1/309	17/18866	2.448682e-01	4.422460e-01	3.350006e-01	THBS1	1	geneontology_Biological_Process	0.003236246
GO:0032966	GO:0032966	negative regulation of collagen biosynthetic process	1/309	17/18866	2.448682e-01	4.422460e-01	3.350006e-01	EMILIN1	1	geneontology_Biological_Process	0.003236246
GO:0033262	GO:0033262	regulation of nuclear cell cycle DNA replication	1/309	17/18866	2.448682e-01	4.422460e-01	3.350006e-01	FGFR1	1	geneontology_Biological_Process	0.003236246
GO:0034384	GO:0034384	high-density lipoprotein particle clearance	1/309	17/18866	2.448682e-01	4.422460e-01	3.350006e-01	APOE	1	geneontology_Biological_Process	0.003236246
GO:0035020	GO:0035020	regulation of Rac protein signal transduction	1/309	17/18866	2.448682e-01	4.422460e-01	3.350006e-01	STMN3	1	geneontology_Biological_Process	0.003236246
GO:0035461	GO:0035461	vitamin transmembrane transport	1/309	17/18866	2.448682e-01	4.422460e-01	3.350006e-01	FOLR2	1	geneontology_Biological_Process	0.003236246
GO:0035729	GO:0035729	cellular response to hepatocyte growth factor stimulus	1/309	17/18866	2.448682e-01	4.422460e-01	3.350006e-01	ADAMTS12	1	geneontology_Biological_Process	0.003236246
GO:0043117	GO:0043117	positive regulation of vascular permeability	1/309	17/18866	2.448682e-01	4.422460e-01	3.350006e-01	APOE	1	geneontology_Biological_Process	0.003236246
GO:0044539	GO:0044539	long-chain fatty acid import into cell	1/309	17/18866	2.448682e-01	4.422460e-01	3.350006e-01	THBS1	1	geneontology_Biological_Process	0.003236246
GO:0044764	GO:0044764	multi-organism cellular process	1/309	17/18866	2.448682e-01	4.422460e-01	3.350006e-01	GAS6	1	geneontology_Biological_Process	0.003236246
GO:0045986	GO:0045986	negative regulation of smooth muscle contraction	1/309	17/18866	2.448682e-01	4.422460e-01	3.350006e-01	RGS2	1	geneontology_Biological_Process	0.003236246
GO:0048243	GO:0048243	norepinephrine secretion	1/309	17/18866	2.448682e-01	4.422460e-01	3.350006e-01	ADRA2A	1	geneontology_Biological_Process	0.003236246
GO:0048532	GO:0048532	anatomical structure arrangement	1/309	17/18866	2.448682e-01	4.422460e-01	3.350006e-01	EGR2	1	geneontology_Biological_Process	0.003236246
GO:0050665	GO:0050665	hydrogen peroxide biosynthetic process	1/309	17/18866	2.448682e-01	4.422460e-01	3.350006e-01	MAOB	1	geneontology_Biological_Process	0.003236246
GO:0055089	GO:0055089	fatty acid homeostasis	1/309	17/18866	2.448682e-01	4.422460e-01	3.350006e-01	APOE	1	geneontology_Biological_Process	0.003236246
GO:0060263	GO:0060263	regulation of respiratory burst	1/309	17/18866	2.448682e-01	4.422460e-01	3.350006e-01	JCHAIN	1	geneontology_Biological_Process	0.003236246
GO:0060644	GO:0060644	mammary gland epithelial cell differentiation	1/309	17/18866	2.448682e-01	4.422460e-01	3.350006e-01	FOXF1	1	geneontology_Biological_Process	0.003236246
GO:0070166	GO:0070166	enamel mineralization	1/309	17/18866	2.448682e-01	4.422460e-01	3.350006e-01	FAM20C	1	geneontology_Biological_Process	0.003236246
GO:0070206	GO:0070206	protein trimerization	1/309	17/18866	2.448682e-01	4.422460e-01	3.350006e-01	COL1A2	1	geneontology_Biological_Process	0.003236246
GO:0070293	GO:0070293	renal absorption	1/309	17/18866	2.448682e-01	4.422460e-01	3.350006e-01	GAS6	1	geneontology_Biological_Process	0.003236246
GO:0070875	GO:0070875	positive regulation of glycogen metabolic process	1/309	17/18866	2.448682e-01	4.422460e-01	3.350006e-01	SORBS1	1	geneontology_Biological_Process	0.003236246
GO:0071360	GO:0071360	cellular response to exogenous dsRNA	1/309	17/18866	2.448682e-01	4.422460e-01	3.350006e-01	COLEC12	1	geneontology_Biological_Process	0.003236246
GO:0071850	GO:0071850	mitotic cell cycle arrest	1/309	17/18866	2.448682e-01	4.422460e-01	3.350006e-01	FAP	1	geneontology_Biological_Process	0.003236246
GO:0072673	GO:0072673	lamellipodium morphogenesis	1/309	17/18866	2.448682e-01	4.422460e-01	3.350006e-01	PDPN	1	geneontology_Biological_Process	0.003236246
GO:0090141	GO:0090141	positive regulation of mitochondrial fission	1/309	17/18866	2.448682e-01	4.422460e-01	3.350006e-01	DCN	1	geneontology_Biological_Process	0.003236246
GO:0090185	GO:0090185	negative regulation of kidney development	1/309	17/18866	2.448682e-01	4.422460e-01	3.350006e-01	MMP9	1	geneontology_Biological_Process	0.003236246
GO:0099509	GO:0099509	regulation of presynaptic cytosolic calcium ion concentration	1/309	17/18866	2.448682e-01	4.422460e-01	3.350006e-01	P2RX1	1	geneontology_Biological_Process	0.003236246
GO:0140354	GO:0140354	lipid import into cell	1/309	17/18866	2.448682e-01	4.422460e-01	3.350006e-01	THBS1	1	geneontology_Biological_Process	0.003236246
GO:1902931	GO:1902931	negative regulation of alcohol biosynthetic process	1/309	17/18866	2.448682e-01	4.422460e-01	3.350006e-01	APOE	1	geneontology_Biological_Process	0.003236246
GO:1905331	GO:1905331	negative regulation of morphogenesis of an epithelium	1/309	17/18866	2.448682e-01	4.422460e-01	3.350006e-01	SULF1	1	geneontology_Biological_Process	0.003236246
GO:2000136	GO:2000136	regulation of cell proliferation involved in heart morphogenesis	1/309	17/18866	2.448682e-01	4.422460e-01	3.350006e-01	HAND2	1	geneontology_Biological_Process	0.003236246
GO:2001267	GO:2001267	regulation of cysteine-type endopeptidase activity involved in apoptotic signaling pathway	1/309	17/18866	2.448682e-01	4.422460e-01	3.350006e-01	MMP9	1	geneontology_Biological_Process	0.003236246
GO:0002043	GO:0002043	blood vessel endothelial cell proliferation involved in sprouting angiogenesis	2/309	58/18866	2.456420e-01	4.427026e-01	3.353464e-01	JCAD/THBS1	2	geneontology_Biological_Process	0.006472492
GO:0002886	GO:0002886	regulation of myeloid leukocyte mediated immunity	2/309	58/18866	2.456420e-01	4.427026e-01	3.353464e-01	FOXF1/C3	2	geneontology_Biological_Process	0.006472492
GO:0031294	GO:0031294	lymphocyte costimulation	2/309	58/18866	2.456420e-01	4.427026e-01	3.353464e-01	CCL19/CCL21	2	geneontology_Biological_Process	0.006472492
GO:0031638	GO:0031638	zymogen activation	2/309	58/18866	2.456420e-01	4.427026e-01	3.353464e-01	C1R/THBS1	2	geneontology_Biological_Process	0.006472492
GO:0051250	GO:0051250	negative regulation of lymphocyte activation	4/309	154/18866	2.459090e-01	4.427143e-01	3.353553e-01	LRRC32/SFRP1/GPNMB/INHBA	4	geneontology_Biological_Process	0.012944984
GO:0061351	GO:0061351	neural precursor cell proliferation	4/309	154/18866	2.459090e-01	4.427143e-01	3.353553e-01	LIMS2/WNT2/FGFR1/PTN	4	geneontology_Biological_Process	0.012944984
GO:0002824	GO:0002824	positive regulation of adaptive immune response based on somatic recombination of immune receptors built from immunoglobulin superfamily domains	3/309	105/18866	2.471578e-01	4.440218e-01	3.363458e-01	IL1R1/CCL19/C3	3	geneontology_Biological_Process	0.009708738
GO:0030301	GO:0030301	cholesterol transport	3/309	105/18866	2.471578e-01	4.440218e-01	3.363458e-01	CLU/APOE/CES1	3	geneontology_Biological_Process	0.009708738
GO:0031532	GO:0031532	actin cytoskeleton reorganization	3/309	105/18866	2.471578e-01	4.440218e-01	3.363458e-01	FGF7/PDGFRA/ANTXR1	3	geneontology_Biological_Process	0.009708738
GO:0046545	GO:0046545	development of primary female sexual characteristics	3/309	105/18866	2.471578e-01	4.440218e-01	3.363458e-01	PDGFRA/SFRP1/INHBA	3	geneontology_Biological_Process	0.009708738
GO:0035637	GO:0035637	multicellular organismal signaling	5/309	206/18866	2.493748e-01	4.477681e-01	3.391836e-01	PLN/FXYD6/CASQ2/P2RX1/KCNE4	5	geneontology_Biological_Process	0.016181230
GO:0019233	GO:0019233	sensory perception of pain	3/309	106/18866	2.515457e-01	4.505521e-01	3.412925e-01	NDN/CXCL12/CCL2	3	geneontology_Biological_Process	0.009708738
GO:2000379	GO:2000379	positive regulation of reactive oxygen species metabolic process	3/309	106/18866	2.515457e-01	4.505521e-01	3.412925e-01	PDGFRB/THBS1/CLU	3	geneontology_Biological_Process	0.009708738
GO:0006636	GO:0006636	unsaturated fatty acid biosynthetic process	2/309	59/18866	2.517206e-01	4.505521e-01	3.412925e-01	PTGIS/PTGS1	2	geneontology_Biological_Process	0.006472492
GO:0050707	GO:0050707	regulation of cytokine secretion	2/309	59/18866	2.517206e-01	4.505521e-01	3.412925e-01	LRRC32/CCN4	2	geneontology_Biological_Process	0.006472492
GO:0051058	GO:0051058	negative regulation of small GTPase mediated signal transduction	2/309	59/18866	2.517206e-01	4.505521e-01	3.412925e-01	TIMP2/STMN3	2	geneontology_Biological_Process	0.006472492
GO:0060113	GO:0060113	inner ear receptor cell differentiation	2/309	59/18866	2.517206e-01	4.505521e-01	3.412925e-01	FGFR1/CTHRC1	2	geneontology_Biological_Process	0.006472492
GO:0046890	GO:0046890	regulation of lipid biosynthetic process	5/309	207/18866	2.524425e-01	4.509897e-01	3.416239e-01	SORBS1/CCN1/APOE/CES1/C3	5	geneontology_Biological_Process	0.016181230
GO:0070661	GO:0070661	leukocyte proliferation	7/309	313/18866	2.543251e-01	4.509897e-01	3.416239e-01	GREM1/LRRC32/VCAM1/CCL19/GPNMB/CLU/CD79A	7	geneontology_Biological_Process	0.022653722
GO:0046394	GO:0046394	carboxylic acid biosynthetic process	8/309	367/18866	2.550174e-01	4.509897e-01	3.416239e-01	DCN/PTGIS/VCAN/BGN/GGT5/CYP27A1/PTGS1/CES1	8	geneontology_Biological_Process	0.025889968
GO:0051963	GO:0051963	regulation of synapse assembly	3/309	107/18866	2.559451e-01	4.509897e-01	3.416239e-01	THBS2/GPC6/SYNDIG1	3	geneontology_Biological_Process	0.009708738
GO:0010770	GO:0010770	positive regulation of cell morphogenesis involved in differentiation	4/309	157/18866	2.566183e-01	4.509897e-01	3.416239e-01	LIMS2/FN1/MYADM/CXCL12	4	geneontology_Biological_Process	0.012944984
GO:0098739	GO:0098739	import across plasma membrane	4/309	157/18866	2.566183e-01	4.509897e-01	3.416239e-01	KCNJ8/RGS2/THBS1/FOLR2	4	geneontology_Biological_Process	0.012944984
GO:0006491	GO:0006491	N-glycan processing	1/309	18/18866	2.572474e-01	4.509897e-01	3.416239e-01	MAN1A1	1	geneontology_Biological_Process	0.003236246
GO:0006825	GO:0006825	copper ion transport	1/309	18/18866	2.572474e-01	4.509897e-01	3.416239e-01	HEPH	1	geneontology_Biological_Process	0.003236246
GO:0006883	GO:0006883	cellular sodium ion homeostasis	1/309	18/18866	2.572474e-01	4.509897e-01	3.416239e-01	C7	1	geneontology_Biological_Process	0.003236246
GO:0010523	GO:0010523	negative regulation of calcium ion transport into cytosol	1/309	18/18866	2.572474e-01	4.509897e-01	3.416239e-01	CASQ2	1	geneontology_Biological_Process	0.003236246
GO:0010713	GO:0010713	negative regulation of collagen metabolic process	1/309	18/18866	2.572474e-01	4.509897e-01	3.416239e-01	EMILIN1	1	geneontology_Biological_Process	0.003236246
GO:0010832	GO:0010832	negative regulation of myotube differentiation	1/309	18/18866	2.572474e-01	4.509897e-01	3.416239e-01	TMEM119	1	geneontology_Biological_Process	0.003236246
GO:0010885	GO:0010885	regulation of cholesterol storage	1/309	18/18866	2.572474e-01	4.509897e-01	3.416239e-01	CES1	1	geneontology_Biological_Process	0.003236246
GO:0021756	GO:0021756	striatum development	1/309	18/18866	2.572474e-01	4.509897e-01	3.416239e-01	INHBA	1	geneontology_Biological_Process	0.003236246
GO:0032780	GO:0032780	negative regulation of ATPase activity	1/309	18/18866	2.572474e-01	4.509897e-01	3.416239e-01	PLN	1	geneontology_Biological_Process	0.003236246
GO:0034375	GO:0034375	high-density lipoprotein particle remodeling	1/309	18/18866	2.572474e-01	4.509897e-01	3.416239e-01	APOE	1	geneontology_Biological_Process	0.003236246
GO:0034433	GO:0034433	steroid esterification	1/309	18/18866	2.572474e-01	4.509897e-01	3.416239e-01	APOE	1	geneontology_Biological_Process	0.003236246
GO:0034434	GO:0034434	sterol esterification	1/309	18/18866	2.572474e-01	4.509897e-01	3.416239e-01	APOE	1	geneontology_Biological_Process	0.003236246
GO:0034435	GO:0034435	cholesterol esterification	1/309	18/18866	2.572474e-01	4.509897e-01	3.416239e-01	APOE	1	geneontology_Biological_Process	0.003236246
GO:0035313	GO:0035313	wound healing, spreading of epidermal cells	1/309	18/18866	2.572474e-01	4.509897e-01	3.416239e-01	COL5A1	1	geneontology_Biological_Process	0.003236246
GO:0036148	GO:0036148	phosphatidylglycerol acyl-chain remodeling	1/309	18/18866	2.572474e-01	4.509897e-01	3.416239e-01	PLA2G2A	1	geneontology_Biological_Process	0.003236246
GO:0036149	GO:0036149	phosphatidylinositol acyl-chain remodeling	1/309	18/18866	2.572474e-01	4.509897e-01	3.416239e-01	PLA2G2A	1	geneontology_Biological_Process	0.003236246
GO:0042136	GO:0042136	neurotransmitter biosynthetic process	1/309	18/18866	2.572474e-01	4.509897e-01	3.416239e-01	MOXD1	1	geneontology_Biological_Process	0.003236246
GO:0043217	GO:0043217	myelin maintenance	1/309	18/18866	2.572474e-01	4.509897e-01	3.416239e-01	CLU	1	geneontology_Biological_Process	0.003236246
GO:0043652	GO:0043652	engulfment of apoptotic cell	1/309	18/18866	2.572474e-01	4.509897e-01	3.416239e-01	THBS1	1	geneontology_Biological_Process	0.003236246
GO:0048339	GO:0048339	paraxial mesoderm development	1/309	18/18866	2.572474e-01	4.509897e-01	3.416239e-01	FGFR1	1	geneontology_Biological_Process	0.003236246
GO:0050961	GO:0050961	detection of temperature stimulus involved in sensory perception	1/309	18/18866	2.572474e-01	4.509897e-01	3.416239e-01	CXCL12	1	geneontology_Biological_Process	0.003236246
GO:0060033	GO:0060033	anatomical structure regression	1/309	18/18866	2.572474e-01	4.509897e-01	3.416239e-01	CD248	1	geneontology_Biological_Process	0.003236246
GO:0060192	GO:0060192	negative regulation of lipase activity	1/309	18/18866	2.572474e-01	4.509897e-01	3.416239e-01	RGS2	1	geneontology_Biological_Process	0.003236246
GO:0061323	GO:0061323	cell proliferation involved in heart morphogenesis	1/309	18/18866	2.572474e-01	4.509897e-01	3.416239e-01	HAND2	1	geneontology_Biological_Process	0.003236246
GO:0072079	GO:0072079	nephron tubule formation	1/309	18/18866	2.572474e-01	4.509897e-01	3.416239e-01	GREM1	1	geneontology_Biological_Process	0.003236246
GO:0072189	GO:0072189	ureter development	1/309	18/18866	2.572474e-01	4.509897e-01	3.416239e-01	FOXF1	1	geneontology_Biological_Process	0.003236246
GO:0090190	GO:0090190	positive regulation of branching involved in ureteric bud morphogenesis	1/309	18/18866	2.572474e-01	4.509897e-01	3.416239e-01	GREM1	1	geneontology_Biological_Process	0.003236246
GO:1902683	GO:1902683	regulation of receptor localization to synapse	1/309	18/18866	2.572474e-01	4.509897e-01	3.416239e-01	GPC6	1	geneontology_Biological_Process	0.003236246
GO:1905049	GO:1905049	negative regulation of metallopeptidase activity	1/309	18/18866	2.572474e-01	4.509897e-01	3.416239e-01	TIMP2	1	geneontology_Biological_Process	0.003236246
GO:2000303	GO:2000303	regulation of ceramide biosynthetic process	1/309	18/18866	2.572474e-01	4.509897e-01	3.416239e-01	CCN1	1	geneontology_Biological_Process	0.003236246
GO:2000831	GO:2000831	regulation of steroid hormone secretion	1/309	18/18866	2.572474e-01	4.509897e-01	3.416239e-01	C1QTNF1	1	geneontology_Biological_Process	0.003236246
GO:0016053	GO:0016053	organic acid biosynthetic process	8/309	368/18866	2.573101e-01	4.509897e-01	3.416239e-01	DCN/PTGIS/VCAN/BGN/GGT5/CYP27A1/PTGS1/CES1	8	geneontology_Biological_Process	0.025889968
GO:0001836	GO:0001836	release of cytochrome c from mitochondria	2/309	60/18866	2.578032e-01	4.509897e-01	3.416239e-01	CLU/MMP9	2	geneontology_Biological_Process	0.006472492
GO:0018208	GO:0018208	peptidyl-proline modification	2/309	60/18866	2.578032e-01	4.509897e-01	3.416239e-01	P4HA3/P3H3	2	geneontology_Biological_Process	0.006472492
GO:0019229	GO:0019229	regulation of vasoconstriction	2/309	60/18866	2.578032e-01	4.509897e-01	3.416239e-01	ADRA2A/P2RX1	2	geneontology_Biological_Process	0.006472492
GO:0060042	GO:0060042	retina morphogenesis in camera-type eye	2/309	60/18866	2.578032e-01	4.509897e-01	3.416239e-01	THY1/PTN	2	geneontology_Biological_Process	0.006472492
GO:0061077	GO:0061077	chaperone-mediated protein folding	2/309	60/18866	2.578032e-01	4.509897e-01	3.416239e-01	HSPB6/CLU	2	geneontology_Biological_Process	0.006472492
GO:2000242	GO:2000242	negative regulation of reproductive process	2/309	60/18866	2.578032e-01	4.509897e-01	3.416239e-01	SULF1/SERPINF1	2	geneontology_Biological_Process	0.006472492
GO:0050729	GO:0050729	positive regulation of inflammatory response	4/309	158/18866	2.602091e-01	4.549644e-01	3.446348e-01	CCN4/PLA2G2A/TGM2/C3	4	geneontology_Biological_Process	0.012944984
GO:0002460	GO:0002460	adaptive immune response based on somatic recombination of immune receptors built from immunoglobulin superfamily domains	8/309	370/18866	2.619147e-01	4.577111e-01	3.467154e-01	IL1R1/C7/CCL19/C1R/C1S/CLU/SERPING1/C3	8	geneontology_Biological_Process	0.025889968
GO:0021872	GO:0021872	forebrain generation of neurons	2/309	61/18866	2.638878e-01	4.606855e-01	3.489685e-01	FGFR1/INHBA	2	geneontology_Biological_Process	0.006472492
GO:1903078	GO:1903078	positive regulation of protein localization to plasma membrane	2/309	61/18866	2.638878e-01	4.606855e-01	3.489685e-01	CLIP3/SORBS1	2	geneontology_Biological_Process	0.006472492
GO:0006790	GO:0006790	sulfur compound metabolic process	8/309	371/18866	2.642264e-01	4.610398e-01	3.492369e-01	DCN/PRELP/FMOD/LUM/OGN/VCAN/BGN/GGT5	8	geneontology_Biological_Process	0.025889968
GO:2000278	GO:2000278	regulation of DNA biosynthetic process	3/309	109/18866	2.647750e-01	4.615792e-01	3.496455e-01	SMOC2/GREM1/PDGFRB	3	geneontology_Biological_Process	0.009708738
GO:1901215	GO:1901215	negative regulation of neuron death	5/309	212/18866	2.679182e-01	4.615792e-01	3.496455e-01	SERPINF1/TGFB3/GPNMB/CCL2/APOE	5	geneontology_Biological_Process	0.016181230
GO:0002821	GO:0002821	positive regulation of adaptive immune response	3/309	110/18866	2.692041e-01	4.615792e-01	3.496455e-01	IL1R1/CCL19/C3	3	geneontology_Biological_Process	0.009708738
GO:1904659	GO:1904659	glucose transmembrane transport	3/309	110/18866	2.692041e-01	4.615792e-01	3.496455e-01	CLIP3/SORBS1/C3	3	geneontology_Biological_Process	0.009708738
GO:0002922	GO:0002922	positive regulation of humoral immune response	1/309	19/18866	2.694243e-01	4.615792e-01	3.496455e-01	C3	1	geneontology_Biological_Process	0.003236246
GO:0003159	GO:0003159	morphogenesis of an endothelium	1/309	19/18866	2.694243e-01	4.615792e-01	3.496455e-01	ADAMTS12	1	geneontology_Biological_Process	0.003236246
GO:0006704	GO:0006704	glucocorticoid biosynthetic process	1/309	19/18866	2.694243e-01	4.615792e-01	3.496455e-01	HSD11B1	1	geneontology_Biological_Process	0.003236246
GO:0010744	GO:0010744	positive regulation of macrophage derived foam cell differentiation	1/309	19/18866	2.694243e-01	4.615792e-01	3.496455e-01	PLA2G2A	1	geneontology_Biological_Process	0.003236246
GO:0019184	GO:0019184	nonribosomal peptide biosynthetic process	1/309	19/18866	2.694243e-01	4.615792e-01	3.496455e-01	GGT5	1	geneontology_Biological_Process	0.003236246
[truncated: 423 more rows]
