# Supplementary material for: Identification of adenylate cyclase 2 methylation in bladder cancer with implications for prognosis and immunosuppressive microenvironment
Source: Front Oncol. 2022 Oct 14;12:1025195. doi: 10.3389/fonc.2022.1025195 (PMC9614257; doi:10.3389/fonc.2022.1025195)
Supplement: Supplementary file 2 [file DataSheet_2.zip › Raw data/DEGs_result/24f9eee4-17ee-11ed-b47d-0242ac130004_Deg_result.csv]

	logFC	AveExpr	t	P.Value	adj.P.Val	B
PODN	-1.90711847787466	3.05555262897676	-14.5354397296057	7.59414691193664e-39	1.29184033118954e-34	77.4175479853044
TAFA5	-1.39371201179813	1.747701021299	-14.3462288840779	4.66198879338031e-38	3.96525456820963e-34	75.6295572569451
CPXM2	-1.81137123594705	2.56355541032446	-13.6814039967132	2.57315180850326e-35	1.4590628471483e-31	69.4091435590615
MRGPRF	-1.61066471921295	2.49332700984436	-13.5839712550175	6.43391415110596e-35	2.73618284061159e-31	68.5062534388424
CSDC2	-1.59345699515055	1.57961590496498	-13.5567246571172	8.30981654218947e-35	2.8271657839837e-31	68.2541884944488
PDZRN3	-1.49061567901076	2.09500181454237	-13.469311880172	1.88590596331247e-34	5.34685772365139e-31	67.4467819614114
IRAG1	-1.41963883558065	2.6867444271635	-13.4305397955067	2.71093261796572e-34	6.58795353774498e-31	67.0892825772762
LMOD1	-2.12502205701738	3.26045092722125	-13.3476572900239	5.880874238264e-34	1.25049439583886e-30	66.3263737285027
MFAP4	-2.25962103342812	5.12583243212516	-13.294751539984	9.63187958309533e-34	1.82053226208927e-30	65.8403387614939
SPON1	-1.90414513356166	3.10185476021126	-13.2631838414338	1.29242539394079e-33	2.19854483763268e-30	65.5506880221639
FGF7	-1.62117416843531	1.71161978523255	-13.1231840793378	4.74567424973463e-33	7.33896951474872e-30	64.2693691145984
SMOC2	-1.89946119427193	3.42488201647769	-13.0679115295109	7.91902720960349e-33	1.12258809885471e-29	63.7649845077789
HEPH	-1.42365218335335	2.25828258657809	-13.0048558876266	1.41874012869789e-32	1.85647602532921e-29	63.190621833088
PDLIM3	-1.73187998453906	2.49442423555363	-12.9203228437094	3.09466736249509e-32	3.76024189310028e-29	62.4223986231901
DACT3	-1.30496402638141	1.67400904699542	-12.8788966183236	4.53184658732173e-32	5.13941615312867e-29	62.0466747979452
SGCD	-1.0108395671281	1.01145648890449	-12.7449039833942	1.55097267788826e-31	1.64897476397232e-28	60.8348447941705
DCN	-2.10640666687369	4.8855097953227	-12.7282074377256	1.80727044164932e-31	1.72812645105895e-28	60.6842146103153
BOC	-1.25329794713668	1.45050576000612	-12.726926259907	1.82859773787908e-31	1.72812645105895e-28	60.6726597418365
EMILIN1	-1.94549139108304	5.1632723909415	-12.6938791532972	2.47438206754785e-31	2.21535333426613e-28	60.3747804765004
CNN1	-2.68105364702306	4.44917998307888	-12.6671822771341	3.15842758380806e-31	2.68640058140794e-28	60.1343817035255
CLIP3	-1.44784375061803	3.05412694007003	-12.6606219048227	3.35355559704454e-31	2.69771172604466e-28	60.0753402733416
ACTA2	-1.95717149720443	5.94328887378692	-12.6562912628033	3.48889882858048e-31	2.69771172604466e-28	60.036372936427
TAGLN	-2.05117263775527	5.73500731965484	-12.632964461006	4.31718121728986e-31	3.19302476901382e-28	59.8265755330658
COMP	-2.84727422543835	3.72159770068086	-12.5555799343934	8.74137005276078e-31	6.1958102486464e-28	59.1317880846153
PRELP	-1.77781124232133	2.60754166888235	-12.5255170700244	1.14917515520673e-30	7.81944742608867e-28	58.8623723963186
SFRP4	-2.97003534674765	3.54975715617329	-12.445055002697	2.38650085339281e-30	1.53052918797808e-27	58.1426855052468
PLN	-1.90080478260153	2.05337025279604	-12.4430965292259	2.42926859534467e-30	1.53052918797808e-27	58.1251935652734
HSPB7	-1.90910572416172	2.06513820385421	-12.4082194095729	3.33241462831248e-30	2.02456090150798e-27	57.8138958354471
CDH11	-1.53948381714646	2.64999151709123	-12.3792826947702	4.3304363717205e-30	2.54017424549439e-27	57.5559144291897
MYH11	-2.55884261733718	3.64698646114827	-12.3665145895772	4.8606664350767e-30	2.75615989090299e-27	57.4421675530901
INMT	-1.07017186928226	1.79107919800575	-12.3582403737403	5.23831857993679e-30	2.87448507623564e-27	57.3684832990335
PTGIS	-2.19105148280173	2.78233888248725	-12.3260961443788	7.00396021868387e-30	3.72326147750098e-27	57.0824396349762
PGM5	-1.75232838644203	1.81675228445867	-12.3098746042869	8.10869000619097e-30	4.17990683925196e-27	56.9382152963165
ADCY2	-0.445041696256435	0.267798463519226	-12.2883844822829	9.8437199931066e-30	4.92504472949224e-27	56.7472804096734
SSC5D	-1.46271466590673	2.11429067762748	-12.2780669810967	1.08035093478946e-29	5.25081421477243e-27	56.6556653398847
ELN	-1.81895920108904	3.27434063143981	-12.2687241379545	1.17527745980267e-29	5.55351246352865e-27	56.5727349023813
ISLR	-2.39880914939562	5.05255117494804	-12.2284739585924	1.68876832797878e-29	7.76422649385054e-27	56.2157879340273
NTM	-1.25656187912748	1.98901419317191	-12.1112929215224	4.83689526721232e-29	2.16527435238286e-26	55.1796662406416
HSD17B6	-1.30643883193947	2.42394319680403	-12.1044490579241	5.14274915209113e-29	2.24316168785185e-26	55.1192948224542
DDR2	-1.31770609974264	2.23681158810699	-12.0443537039059	8.80486604884505e-29	3.74448940892258e-26	54.5898615306432
FBXL7	-1.04331895649408	1.9986488400679	-11.9503676950112	2.03643209659464e-28	8.44920643784668e-26	53.764337553682
NEGR1	-0.895439020860114	0.830565229225466	-11.9436093237906	2.16273832291461e-28	8.75960514550011e-26	53.7050934054107
ZNF521	-1.02638904664672	1.54258156127106	-11.8967137939452	3.28211868673965e-28	1.29842141814252e-25	53.2944447767159
SOD3	-1.80470869297953	4.69778292730883	-11.8900191736351	3.48327125497561e-28	1.34668016632705e-25	53.2358850889747
HAND2	-1.12737019953986	1.01403460066297	-11.8720963754657	4.08426196419931e-28	1.54394178384432e-25	53.0791871082561
SORBS1	-1.59397974738998	2.5977643308815	-11.8663999633451	4.29609365666349e-28	1.58871411290223e-25	53.0294074373109
DACT1	-1.31529143571044	2.09637757772241	-11.8474905141959	5.08084067438479e-28	1.83894001514808e-25	52.8642442600224
ACTG2	-2.58725249685881	5.24615286769937	-11.8113919852509	6.99644565163251e-28	2.47951118708168e-25	52.5492967206676
NXPH3	-1.0227265302901	1.2749273460658	-11.7977504134057	7.89461437007914e-28	2.74072010304931e-25	52.43039949394
FBLN5	-1.30881071707234	3.30879544566153	-11.7865726678418	8.71543673783676e-28	2.96516588694682e-25	52.3330261000263
CHRDL2	-2.05564450392087	2.18826549317184	-11.7014388479405	1.84856525235294e-27	6.16587127603449e-25	51.5928704811145
HPSE2	-1.31070961039914	0.97013973543444	-11.6878123951207	2.08447023565662e-27	6.81902368822206e-25	51.4746455773913
BHMT2	-0.838025606799382	0.874126539469625	-11.6690552251481	2.45894332044227e-27	7.89228015547988e-25	51.3120167140862
DES	-3.59574609146995	4.82730519257972	-11.6590084403858	2.68632209025613e-27	8.46241205136055e-25	51.2249617689438
LMCD1	-1.28711182434883	3.12780311422104	-11.6102733761938	4.12332439323382e-27	1.27530675006001e-24	50.8032009368083
COL8A1	-1.59141110690188	3.15899814336058	-11.6029883094066	4.39574097687912e-27	1.33528481710162e-24	50.7402301076141
FIBIN	-1.63193431557784	2.19948193510786	-11.5713078626657	5.80442608826673e-27	1.73226477521939e-24	50.4666187789086
MSRB3	-1.4509962780975	2.73312161541686	-11.5603619635067	6.38901777284413e-27	1.87385485058365e-24	50.3721701828603
FMOD	-1.64379226462067	4.48705192217429	-11.5120137073664	9.75619295633682e-27	2.81292539627535e-24	49.9555246706423
SYNPO2	-1.61652094377808	2.18435181538732	-11.4821268573075	1.26688166708394e-26	3.59182067312747e-24	49.6984113066954
FXYD6	-1.14480587036184	1.3313867092654	-11.4257091545404	2.07256452022484e-26	5.77973689402374e-24	49.2139777810222
GALNT17	-1.02129267115304	0.931568975198926	-11.4125002932045	2.32531516499199e-26	6.37998972123849e-24	49.1007343395045
PLA2G5	-0.96053663999764	1.03074673218535	-11.3922445997808	2.77370352060583e-26	7.48943977603584e-24	48.927206082826
LUM	-1.97185894217696	7.49494041064261	-11.3725090532022	3.29310951198859e-26	8.75298217319341e-24	48.7582853899552
COL14A1	-1.41004983534028	2.91898800368127	-11.3511923631212	3.96325190453209e-26	1.03721350996916e-23	48.5759999499251
DPYSL3	-1.77484491672656	4.84153241438643	-11.333368263712	4.62656162593672e-26	1.1924612093759e-23	48.4237155609928
FNDC1	-1.80187749967945	2.13029392756491	-11.2954771191689	6.42615767105179e-26	1.63157265883973e-23	48.1003935109285
ADRA2A	-1.14075885371745	1.66638989833835	-11.2378564171594	1.05798074605469e-25	2.64666330457886e-23	47.6097960777196
OLFML1	-1.02596102417185	2.03068236778987	-11.2306771080226	1.12568404542429e-25	2.77521902850908e-23	47.5487610239764
JAM2	-0.88577274643389	1.69937549012908	-11.217127589684	1.26541810063004e-25	3.07514675854538e-23	47.4336249359069
COL3A1	-2.10511055706158	8.73235444592442	-11.1999271085554	1.46790937841708e-25	3.51698682200746e-23	47.2875696671592
LAMA2	-0.976532055878508	1.91077050683534	-11.1856791311915	1.65981767991993e-25	3.92154979904416e-23	47.1666739889981
TNS1	-1.44180812239717	3.63029071914065	-11.1529268825688	2.20085104154619e-25	5.12858589969073e-23	46.8890738542413
LIMS2	-1.14991655872954	2.60392358832012	-11.147706706603	2.30198697070577e-25	5.29177031873997e-23	46.8448684689492
AOC3	-1.45442456010404	3.65654194610755	-11.1374767539415	2.51377936992539e-25	5.70158678157343e-23	46.7582710274273
RARRES2	-1.74134531576381	5.62203549685885	-11.1269683437594	2.75152216031659e-25	6.15870308804547e-23	46.6693600938365
MXRA8	-1.54006672690908	5.20178878796948	-11.101730441146	3.41783282296223e-25	7.55074729239098e-23	46.4560052050406
ADAM33	-1.13063048344502	1.42978772720952	-11.0691953640738	4.51850490214305e-25	9.85439575517377e-23	46.1813409252413
PCP4	-2.44014526601392	2.38067252366177	-11.0633523092719	4.7506126712146e-25	1.02294521708901e-22	46.1320586739314
TIMP2	-1.64837901762174	5.95666442411224	-11.0484454170967	5.39788729467976e-25	1.14779325962247e-22	46.0063918146135
ST6GALNAC5	-0.967285585702837	1.40018010968376	-11.0359856146717	6.00566994380962e-25	1.2612648322734e-22	45.9014235502115
SFRP2	-3.20421445802214	5.14211406358452	-11.0342006526172	6.09814074274304e-25	1.26506673383905e-22	45.8863912217618
ITGA11	-1.47300425684355	2.4288468599586	-11.0313955644262	6.24632864430927e-25	1.28019634419693e-22	45.862770371347
HSPB6	-1.6463282380177	1.8526504308176	-11.0046010945927	7.85521670428799e-25	1.59077489710289e-22	45.6373037221369
COL6A3	-1.79984454080055	5.44664470682124	-10.9924809920443	8.71242248570432e-25	1.7436119871096e-22	45.5354135850429
TMEM119	-1.46894768652317	3.41144135455394	-10.9867929656685	9.14617778078638e-25	1.80913523522043e-22	45.4876168039305
ADGRD1	-0.772187161420183	0.60506710412556	-10.9790728039131	9.76944085282696e-25	1.91020641778666e-22	45.4227651523207
CRISPLD2	-1.36133258757055	3.95511591979779	-10.9510960988841	1.24031453977791e-24	2.39761257229114e-22	45.1879581803739
COLEC12	-1.3995795785129	1.92661390479602	-10.9348208909898	1.42485959556072e-24	2.72340298652623e-22	45.0515099735618
AEBP1	-2.04008750137635	6.35269687456987	-10.9241898936988	1.55989545401185e-24	2.94837572979951e-22	44.9624409878182
P4HA3	-1.14537778447476	1.8676276991676	-10.921154185145	1.60073954703548e-24	2.99232752028798e-22	44.9370157177156
TSPAN2	-1.41105445442856	2.73634469564771	-10.8923179218075	2.04581472653374e-24	3.78275590359407e-22	44.6956916219586
SGCA	-1.35391783415184	1.52788601860001	-10.8907117602059	2.07394111125207e-24	3.79352819822677e-22	44.6822602084858
CPXM1	-1.82306386177315	4.13261731077426	-10.8569598740003	2.76251178699608e-24	4.99926468176493e-22	44.4002619011734
KCNMB1	-1.23161589267211	1.7387122706151	-10.8554435169951	2.79829182747571e-24	5.01070971338835e-22	44.3876038815592
TCEAL7	-1.05518405590849	1.87389130592002	-10.8484725020441	2.96879924257589e-24	5.26065040786025e-22	44.3294246997887
RUNX1T1	-0.546910853258356	0.54028772142587	-10.8426531430688	3.11901960965261e-24	5.46986005977325e-22	44.28087272611
ACTC1	-2.29637367188344	2.03838317308856	-10.8054288997233	4.27561280307207e-24	7.42167850949582e-22	43.9706415984302
CASQ2	-1.61555193754518	1.4132978793462	-10.7588769577613	6.33791700529471e-24	1.08903339572796e-21	43.5834978468739
ZCCHC24	-1.13454685516389	3.05448786692728	-10.7305408691623	8.0502089034484e-24	1.36942103656561e-21	43.3482959525671
PPP1R12B	-1.07365259463591	2.77233052093048	-10.7252203697849	8.41960841860195e-24	1.4180788000875e-21	43.3041717799951
MYL9	-1.66534799639248	7.32437756570181	-10.6981365544321	1.05778387982854e-23	1.76411388036895e-21	43.0797475080384
GREM1	-1.80617837864203	2.67983875749728	-10.6904856380878	1.1281542390289e-23	1.86320696700201e-21	43.0164069511433
ITGBL1	-1.12176358749837	1.41971885598216	-10.6731068076223	1.30576337430562e-23	2.13580199618394e-21	42.8726245210465
OLFML3	-1.6370873958874	3.92140771177964	-10.6522288432593	1.5562182287282e-23	2.52122174179956e-21	42.7000648772926
GAS1	-1.78247890345118	2.76015093859212	-10.6363516077965	1.77815196755783e-23	2.85359840755909e-21	42.5689635096506
CTSK	-1.49986796592734	4.19607961988035	-10.6278554241843	1.90955366089062e-23	3.03583339489817e-21	42.4988538821523
ADGRA2	-1.20188059477952	3.08126338729827	-10.6058113674458	2.29723069039412e-23	3.61835104391614e-21	42.3170952107414
THBS2	-1.93627389943703	3.65436910303429	-10.6039839296712	2.33267941662273e-23	3.63602024913482e-21	42.3020370522425
BNC2	-0.829657575784329	0.95516595583756	-10.6030402319708	2.3511976215674e-23	3.63602024913482e-21	42.2942615175745
MOXD1	-1.47456211928155	2.50307543316271	-10.599304571192	2.42594749875834e-23	3.71781918030433e-21	42.2634856073753
LRRN4CL	-1.00230065711568	1.74449365302198	-10.5718244473915	3.0534246430409e-23	4.63766130381864e-21	42.0372807781074
SCARF2	-1.20059493536059	2.76783936733648	-10.5537350624369	3.5520105822334e-23	5.34719044374977e-21	41.888557433848
GATA6	-1.04874992937942	1.84959401459655	-10.534211516289	4.18118395883071e-23	6.23913336172537e-21	41.7282046886639
COL1A1	-1.99387540450989	9.10734221369	-10.5292217583739	4.35901965595016e-23	6.44793768411898e-21	41.687249297584
WNT2	-1.29011292126639	2.02071550052451	-10.5104823478321	5.09662918956196e-23	7.47403096065849e-21	41.5335365862901
PDGFRA	-1.17133335093378	2.57699605235562	-10.4871230959526	6.19186007243963e-23	8.93668931355128e-21	41.3421469616285
PSD	-1.22147609453251	1.6934972826396	-10.4869827257264	6.19910257479896e-23	8.93668931355128e-21	41.3409975974991
ADAMTS16	-0.982359002922157	1.05141696960459	-10.4815882139717	6.48390667598283e-23	9.26871735001209e-21	41.2968334898459
KCNJ8	-1.10932971638152	2.40206142627375	-10.4760053074272	6.79235039168831e-23	9.62872270941748e-21	41.2511406643229
NTNG2	-0.502808922970974	0.701092254678199	-10.4335644881792	9.66619887178979e-23	1.3589397438679e-20	40.904242370587
MYLK	-1.41370227477265	2.83392038358343	-10.4274089461272	1.01730656762471e-22	1.41847557556262e-20	40.8539958146724
CYS1	-0.988503418305713	1.43131995856752	-10.4262510570934	1.02713193518343e-22	1.42053181702482e-20	40.8445460802917
COL1A2	-1.9105836486569	8.17589975819973	-10.4096067507022	1.17924218727001e-22	1.61774910061694e-20	40.7087755743777
A2M	-1.31312808022576	6.89940881881284	-10.3933254053344	1.34964574595842e-22	1.83670590275989e-20	40.5760864746053
FGFR1	-1.26807372252824	2.6208741936509	-10.3774794936411	1.53893162113389e-22	2.077679825961e-20	40.447060936598
RASL12	-1.17171683926639	2.83539984706146	-10.3694920811687	1.64411567440634e-22	2.20220879821467e-20	40.3820663749486
FLNC	-1.79062825874533	2.68495178370068	-10.3615923762716	1.75516463124649e-22	2.33258637047922e-20	40.3178139258021
RCAN2	-1.06981868946992	2.82783564021243	-10.3059368831021	2.77941949130654e-22	3.66517092764462e-20	39.8659426219291
VSTM4	-0.874423095072363	1.81829932342872	-10.2994431754194	2.93229257337915e-22	3.83701761275021e-20	39.8133117666981
SULF1	-1.88381646590586	4.00142775358595	-10.2970294945886	2.99121950352083e-22	3.88424694461013e-20	39.7937540440963
LEFTY2	-0.725403804776455	0.512506324740024	-10.275111939377	3.58311250787671e-22	4.59135185172914e-20	39.6162813612308
POSTN	-2.37289402753244	5.38684970966889	-10.2748876494662	3.5897348555639e-22	4.59135185172914e-20	39.6144663617731
DIXDC1	-0.919603113827453	1.9936459323935	-10.266466298691	3.84737820233736e-22	4.88416049253438e-20	39.5463358188171
CHRD	-0.7474247568241	1.13552265619947	-10.2478752468203	4.48300875643664e-22	5.64892310783287e-20	39.3960457951702
OGN	-1.21954334458614	0.990577620060375	-10.2462145291686	4.54462549068454e-22	5.68445766338491e-20	39.3826283098661
PDGFRL	-1.30904611866256	2.5324716746112	-10.2138924997323	5.9261602173414e-22	7.33389563332018e-20	39.1217418406505
FOXF1	-1.15038585128009	2.92544607525579	-10.2134124298166	5.94954792427361e-22	7.33389563332018e-20	39.1178706138918
ISM1	-1.05009236939614	1.73745680480548	-10.198963760128	6.69800819652464e-22	8.19710916770364e-20	39.0014083154917
PRUNE2	-1.11444366639537	1.10560590077904	-10.1978239893822	6.76088278960249e-22	8.21495550956628e-20	38.9922254148663
COX7A1	-1.12803768498436	4.33297095433643	-10.1962881053013	6.84653672392219e-22	8.26003093692485e-20	38.9798520650903
CACNA1C	-0.706059617188165	1.00329709363185	-10.1693219124981	8.53865942520619e-22	1.02289532029706e-19	38.7627866436828
SPARCL1	-1.28744256332946	5.99980527964253	-10.1356221516571	1.12474441595038e-21	1.33797393424698e-19	38.4919965196595
CCDC80	-1.66597945669712	3.26098416589589	-10.1330993487056	1.14816105215774e-21	1.35634497626773e-19	38.4717462655881
SNED1	-0.620988052116584	0.931454633938366	-10.1231019828036	1.2458137057184e-21	1.46155427227419e-19	38.3915279285513
LRRC32	-1.17859867457513	3.86869154047398	-10.1080460812273	1.40864818116422e-21	1.64126809656058e-19	38.2708088529921
TCF21	-0.705655912280371	1.01616918981443	-10.0691559537964	1.93371902346822e-21	2.23772070123932e-19	37.9594804242791
NAP1L3	-0.880870035630324	1.14999369664931	-10.0600424847082	2.08253172217003e-21	2.3936450760699e-19	37.8866275729178
JCAD	-1.08712780465426	2.98316391806489	-10.0553908623879	2.16281537225578e-21	2.46923840922437e-19	37.8494578051672
FBXL22	-0.665373687249817	1.03393872392234	-10.0289581294689	2.68093303632312e-21	3.0403567920595e-19	37.6384367736516
STON1	-0.890737921348704	1.9464763417905	-10.0217267219542	2.8429984364455e-21	3.20279777499168e-19	37.5807640845856
FGF10	-0.621356834393989	0.439369848934857	-10.0135351292577	3.0383578694953e-21	3.40036221828846e-19	37.5154637711332
P2RX1	-1.2388066678071	1.40207191313092	-10.0078326262286	3.18216723232744e-21	3.53319346228791e-19	37.4700244749772
GPC6	-1.27237174551964	1.89781249867636	-10.0071978376679	3.19858793246922e-21	3.53319346228791e-19	37.4649672462847
ANTXR1	-1.19102868293073	5.0503528865714	-9.99932766176907	3.40929685716936e-21	3.74164831208439e-19	37.4022831994944
PNMA8B	-0.427177751173309	0.577441004196179	-9.97610898527153	4.11462595042834e-21	4.48678859248311e-19	37.2175249906732
IGFBP5	-1.8689304954258	5.78616354868311	-9.97274532256962	4.22816478708954e-21	4.58123001230447e-19	37.1907807404665
CILP	-1.69521052928896	1.75092121461328	-9.97116955859504	4.28241842316263e-21	4.6106468225582e-19	37.1782538201246
FILIP1L	-1.22807998086278	3.6702500197528	-9.96861299414876	4.3719149559651e-21	4.67739907647311e-19	37.1579323266518
COL5A1	-1.71583644706256	5.48118264290076	-9.93781922122751	5.60738611426863e-21	5.96170282436398e-19	36.9134075992614
GATA5	-0.937019484947852	0.730704227999146	-9.92794531909531	6.0726316484102e-21	6.41624453236683e-19	36.8350986037124
PKIG	-0.896540134755758	5.30950707994623	-9.90915087840786	7.06661364330631e-21	7.42038053619035e-19	36.6861720429733
PMP22	-1.22161301317392	3.42695124225496	-9.90258734866633	7.45049499535049e-21	7.77548284453418e-19	36.6342031857449
DCHS1	-0.93185063283215	1.96171413278723	-9.86659655410947	9.95406048894255e-21	1.03249099376465e-18	36.3496068773318
MYOCD	-0.852844267002363	0.839462117750052	-9.86294197541915	1.02508668039364e-20	1.0568333042531e-18	36.3207436937944
MAP1A	-0.985344325955038	1.8574816814169	-9.8534838929568	1.10604131271815e-20	1.13342582955713e-18	36.2460758085927
COL10A1	-1.98141721493741	2.77635726108105	-9.82348411983352	1.40718838319638e-20	1.43339410697925e-18	36.0095289930305
PDE1A	-0.721872479605109	1.08730408751929	-9.82050241639672	1.44123976533322e-20	1.45934105048116e-18	35.9860425195913
SYNM	-1.56676248220189	2.70510521810741	-9.81019249617044	1.56540516046391e-20	1.57568681565986e-18	35.9048663563916
TSHZ3	-0.957673041108514	1.88161112461258	-9.79696109429938	1.74042144145955e-20	1.74154759650991e-18	35.8007642741546
JAM3	-0.955851312829497	1.61311241906164	-9.78437176177159	1.92492594537594e-20	1.91490732495848e-18	35.7017940002466
ASPN	-1.66096815663675	3.40206368484215	-9.78259372313962	1.95250269857853e-20	1.92136315065673e-18	35.6878223630242
KCNE4	-1.07430705230171	2.00541035033648	-9.78249756489689	1.95400520288997e-20	1.92136315065673e-18	35.6870668063624
GAS7	-1.11950316904726	2.19083148618771	-9.7809743197266	1.97796003260549e-20	1.93374012153172e-18	35.675098623457
C1QTNF7	-0.652625772582178	0.823093675975264	-9.77702297448542	2.04146666450088e-20	1.98442225313283e-18	35.6440581311372
TMEM100	-0.773618382506108	0.813307184961065	-9.77556086404792	2.06547532114952e-20	1.99635231182241e-18	35.6325742202169
ENTPD1	-0.677911607125072	2.65639748220282	-9.76465247393175	2.25366333527753e-20	2.16593598849751e-18	35.5469294100353
SERPINF1	-1.4986799927474	5.80005193806975	-9.75624641156611	2.41020395399467e-20	2.30336963266311e-18	35.4809712773369
ADAMTS10	-0.710426079904305	1.46244984112387	-9.75226144581065	2.48813719932192e-20	2.36456435182488e-18	35.4497155015184
ETV1	-0.802658267957753	1.45511532537846	-9.70972429031621	3.4929187935979e-20	3.30100231099411e-18	35.1165704270607
GEM	-1.40678765886751	3.46029444074237	-9.7087572811791	3.51992095018072e-20	3.30814228085769e-18	35.1090074262601
ANGPTL2	-1.29689754659629	4.73154080671042	-9.68842057066493	4.13829298731728e-20	3.86793967072826e-18	34.9500617988357
ZEB1	-0.939236967802002	2.45704285364021	-9.68413244501438	4.28184166436179e-20	3.98024090450593e-18	34.916573512132
OMD	-0.94513719856026	0.849481574281524	-9.64304178039587	5.93388157337932e-20	5.48593801330193e-18	34.5961422737076
CPA3	-1.49032000621697	2.80336222225566	-9.62971250376451	6.5952096496371e-20	6.06438439729604e-18	34.4923810885127
FKBP7	-0.750336900404649	3.16771808639738	-9.58582013397969	9.3339813061603e-20	8.53657827952112e-18	34.151337758538
AQP1	-0.97328755593906	5.58175709853673	-9.56349290283431	1.11335607570958e-19	1.01279680234736e-17	33.9782305372809
IL1R1	-1.03634429495116	4.62854542612675	-9.56014806336796	1.14312886202345e-19	1.03434920595112e-17	33.9523192280644
KIAA1755	-0.795648591089131	1.09226721085546	-9.5433111070801	1.30541857501696e-19	1.17494578728113e-17	33.8219758535192
SLIT2	-0.884524653466341	1.1809465060898	-9.53217005594884	1.42516679247544e-19	1.27597433193682e-17	33.7358069802079
HTR2A	-0.25766050123247	0.210127015616952	-9.52774634506219	1.47568128577924e-19	1.31428347394715e-17	33.7016100336868
TNFSF4	-0.921882774825105	1.57627144621974	-9.52383882993503	1.52177598648047e-19	1.3482776721885e-17	33.6714118103573
TBX5	-0.690044292206692	0.877883009970061	-9.52012012544178	1.56696859456918e-19	1.38112449545162e-17	33.6426800273715
RSPO2	-0.632815679274876	0.432026696141837	-9.51387369595791	1.64589489346714e-19	1.44321226973039e-17	33.594434270834
CALD1	-1.28829863501391	5.44373722295627	-9.51049069735392	1.69027353800838e-19	1.47452529000311e-17	33.5683132481769
RAI2	-1.0251835553441	2.46255067533535	-9.50437715582615	1.77350270396011e-19	1.53923747434007e-17	33.5211238894561
MMP2	-1.50039153013836	7.15038100591791	-9.4994664943033	1.84328914203857e-19	1.59168485254914e-17	33.4832332584193
AMPH	-0.619153002480108	0.733967648414451	-9.49708161167516	1.87815696001271e-19	1.61360242660486e-17	33.464835992657
HSPA12B	-0.832334380822151	2.40155958878053	-9.49044931490442	1.97859996697584e-19	1.6863844026616e-17	33.4136890561878
CLEC11A	-1.1867009144041	4.40585631139475	-9.49018581490636	1.9826987274841e-19	1.6863844026616e-17	33.411657464865
SPARC	-1.25291183540186	8.88073776652086	-9.48666409893915	2.03829441138032e-19	1.72504608119357e-17	33.3845083819882
CCN2	-1.58368333453342	6.58829031578427	-9.48422726054935	2.07766588433547e-19	1.74966209695201e-17	33.3657264133757
DPYSL2	-1.00997853008483	3.91805871345444	-9.46450675136375	2.42531136688779e-19	2.03236313606543e-17	33.2138429515993
ARHGAP20	-0.488646432338977	0.593466691764254	-9.4409519645487	2.91682346952127e-19	2.43225902156992e-17	33.0326920127056
GLT8D2	-1.14208338798608	2.73263237400445	-9.42320748321614	3.35121396596643e-19	2.78085369634414e-17	32.8964158086342
FBLN2	-1.56733250239976	4.37136847006503	-9.39935741039898	4.03765101039712e-19	3.33419812319735e-17	32.7135069531894
ITGA7	-1.12510075638982	2.73953834310516	-9.39680911315893	4.11877407818538e-19	3.38475680405853e-17	32.6939812962625
TPSB2	-1.46668092986477	3.1964080273717	-9.39153099294396	4.29197444067534e-19	3.51013351972731e-17	32.6535498616897
EFEMP2	-1.02476844930848	4.42616143043563	-9.38810117484421	4.40837441033002e-19	3.58807928680019e-17	32.6272845759036
COL8A2	-1.29266548320048	3.03296643281247	-9.35402765365678	5.74892999306118e-19	4.65690705295065e-17	32.3666862103499
CALHM5	-0.665691276073931	1.17520780637048	-9.35005343649614	5.92951503426516e-19	4.78042560416515e-17	32.336330526669
GYPC	-1.1389599595885	2.98244913621946	-9.34876610649831	5.98920748930987e-19	4.8057739905967e-17	32.3264994788145
TMEM130	-0.68495934872714	0.727306593032362	-9.33857863218337	6.48308893338844e-19	5.17764440590943e-17	32.2487307373576
PRRX1	-1.43831403201401	2.70920966592852	-9.33141783859294	6.85419775496065e-19	5.44844663596428e-17	32.194099598482
PTGER3	-0.764042949842119	0.812769835881306	-9.32903592663531	6.98224898384307e-19	5.52442034716998e-17	32.1759334902535
APOD	-2.00690175810798	4.22073129275778	-9.32021284733013	7.47758054088129e-19	5.88894086022832e-17	32.1086686096204
FBN1	-1.32185165168558	3.08213545114626	-9.31812625145425	7.59972565076721e-19	5.95755451821203e-17	32.0927669371229
VCAN	-1.51516529112023	3.77994577930379	-9.27400366625391	1.06995365051214e-18	8.34907410498261e-17	31.757052914108
GREM2	-0.76000721325205	0.738732590308434	-9.26870776559032	1.11472369767018e-18	8.65870539774767e-17	31.7168274441534
MGP	-1.66741858340006	5.57297348753785	-9.25355200209668	1.25336695249524e-18	9.69137510404391e-17	31.6017928153109
ABI3BP	-0.965814474866097	1.52257827294698	-9.22964860105956	1.5075350128726e-18	1.16039267438805e-16	31.4206105732661
RANBP3L	-0.679919134512292	0.581580968539252	-9.22290832774359	1.58801813060547e-18	1.2168367756635e-16	31.3695759135633
SBSPON	-1.13540798271129	2.08397943567558	-9.21561832202599	1.67986365262749e-18	1.28144217914109e-16	31.3144062065977
GALNT15	-0.825398852184225	1.09785453206129	-9.21351291917674	1.70735570934482e-18	1.29659946302074e-16	31.2984781079169
ROR2	-1.26317966822621	2.29070729284925	-9.20360748029467	1.84280282153642e-18	1.39324083542916e-16	31.2235718604702
ANGPTL1	-0.99250596745746	1.04352971631101	-9.20284873423941	1.85360658923956e-18	1.3952080393608e-16	31.2178362867194
EML1	-0.847200266975381	2.06728802181414	-9.19858049978822	1.91556204789085e-18	1.43549013201195e-16	31.1855772527834
ANXA6	-1.26558110183942	5.01653507044206	-9.19239520998373	2.00900317925883e-18	1.49891022291105e-16	31.1388465612068
FERMT2	-1.04005997504636	3.16575940130256	-9.18750582788988	2.08605187405694e-18	1.5495994947416e-16	31.1019211403913
POPDC2	-0.941140854527698	2.04805834555581	-9.17934647835134	2.2212033636293e-18	1.64282132255209e-16	31.04032894965
DOK5	-0.824070211821244	1.10577990547565	-9.17408576551764	2.31290631534892e-18	1.69663933763233e-16	31.000636550542
SYNDIG1	-1.13073902223241	1.45151592632134	-9.17402897604049	2.31391644424607e-18	1.69663933763233e-16	31.0002081516053
MFAP5	-1.59563399782185	2.11475278238041	-9.17064157946234	2.3749663782458e-18	1.73392931589439e-16	30.9746580129012
PCOLCE	-1.17763217418296	5.00272730523944	-9.15930445898834	2.59113709452812e-18	1.88366808183837e-16	30.8891903351626
CORIN	-0.431075099399	0.526069215787363	-9.15573698684384	2.66311055204188e-18	1.92775206811849e-16	30.8623103788954
BGN	-1.37699287498186	8.23617670663602	-9.14889652551956	2.80670230971057e-18	2.02308529620705e-16	30.8107884992126
THY1	-1.18022674428991	4.60313554435771	-9.14831354524129	2.81928900171474e-18	2.02358334211686e-16	30.8063986988114
PRDM6	-0.712733084822612	1.06194721241615	-9.13160723527581	3.20474260973414e-18	2.29058304765494e-16	30.6806793051033
PDGFC	-1.05049126561679	2.67965256798987	-9.11462412163515	3.6500799190383e-18	2.59797110890211e-16	30.5530315189915
TPM1	-1.1040660170631	4.66223446277242	-9.09021527098852	4.39948842421841e-18	3.11832073268247e-16	30.3698444643843
F10	-0.683053041731865	1.03831760861061	-9.07647639475897	4.88640223364417e-18	3.44907005794693e-16	30.2668773244642
FAT4	-0.498568530471023	0.728723586085338	-9.06772670631721	5.2239449038967e-18	3.67208788265234e-16	30.2013556193124
SOBP	-0.648074334487621	1.13916903077654	-9.05940293313614	5.56646148429363e-18	3.89675211149461e-16	30.1390620974025
TWIST2	-1.1047941112762	1.6792781951479	-9.04739113506554	6.10030248819113e-18	4.25296088633686e-16	30.049234764063
COL16A1	-1.37345093895339	4.0070076576917	-9.04101872550937	6.40379247925882e-18	4.44632301488457e-16	30.0016122446895
KANK2	-0.898845212329926	4.534721955491	-9.03914196228176	6.49599251205784e-18	4.49200522856163e-16	29.9875909841391
PXDN	-1.2144647749043	3.78842342039132	-9.03215377405467	6.85101487337342e-18	4.71832445388483e-16	29.9353993217581
SHISAL1	-0.811171783511442	0.93962521196631	-9.01687870422265	7.69534965672749e-18	5.27845133107223e-16	29.8214097920962
PALLD	-1.14435029333729	4.89898887377384	-9.00684942401233	8.30497298879904e-18	5.67373074347231e-16	29.7466363524716
PLPP7	-0.672166375585892	0.96074468660849	-8.9931494972336	9.21568661590151e-18	6.27072180092403e-16	29.644585686266
SYT11	-0.978650444657149	2.66362198849692	-8.98718985890739	9.64210447796998e-18	6.53473463246005e-16	29.6002246158709
MAN1A1	-1.06288777436786	4.90591241698997	-8.98568089826192	9.75313711196774e-18	6.5837545798287e-16	29.5889956437716
SCRG1	-0.648458858228249	0.460217068865784	-8.9812536008493	1.0086269010843e-17	6.7817202428241e-16	29.5560570301252
CDO1	-0.927356986791058	1.01038901796545	-8.97867675336687	1.02853273166821e-17	6.8883347631527e-16	29.5368905387103
GLIS2	-1.01710464812831	3.36442159077632	-8.9612085456389	1.17412155200129e-17	7.83254185140942e-16	29.407059308756
SPOCK1	-1.37187736881649	3.2010936524518	-8.95974237908217	1.18723178296091e-17	7.88906244529222e-16	29.3961697960424
RAMP1	-1.64353703908622	4.04890435775876	-8.95590742386796	1.22221293801645e-17	8.08990828350109e-16	29.367692435987
PRRG3	-0.336348585559207	0.285475951913212	-8.95351320207409	1.24456783740497e-17	8.20594708608369e-16	29.349917704771
ASB5	-0.799406910804565	0.539506431870074	-8.9382163398184	1.39726654536889e-17	9.17718193176458e-16	29.2364285294821
FSTL1	-1.05634282476789	6.0236155496129	-8.93623479689576	1.41835817135332e-17	9.27988109726588e-16	29.2217367211877
ECM2	-0.798185745239429	1.69022911925517	-8.93490184705091	1.43272323246127e-17	9.33795207180026e-16	29.2118550194681
CAVIN2	-1.14056193022927	2.69618029389628	-8.93021430144774	1.48439423045355e-17	9.63779780696384e-16	29.1771121569967
NCAM1	-0.935231666714053	0.825775447658788	-8.92732849334112	1.51711803559444e-17	9.8128117503791e-16	29.1557293662977
TPSAB1	-1.36469849925397	3.09768511148313	-8.92177327131235	1.58213626395424e-17	1.01945909038355e-15	29.1145802064442
PDZRN4	-0.71085507919727	0.561929278148398	-8.91082953431451	1.71840079906113e-17	1.1030836223709e-15	29.0335669082162
SYNE1	-0.576545169221916	1.27293905305268	-8.90772691904598	1.75910442812639e-17	1.12496712131045e-15	29.0106112710771
ADCY5	-0.971563993181734	1.34915033202206	-8.90211643370103	1.83514815986974e-17	1.16920244747356e-15	28.9691140058925
PTGFR	-0.733878692713293	0.850839230754254	-8.9011073190307	1.84916691490372e-17	1.17373799960549e-15	28.9616520734071
C7	-1.49238980738276	1.59707283506731	-8.89396118486163	1.95152294365039e-17	1.23410248306456e-15	28.9088259812972
DCLK2	-0.851477815231547	1.79251356204212	-8.88604300015058	2.07149905968338e-17	1.30512112978792e-15	28.8503259484178
TNS2	-0.715688494304825	3.60713502940184	-8.88547063591932	2.08044929181459e-17	1.30592335435638e-15	28.8460986423851
GGT5	-1.03863127240136	3.45906245421196	-8.87305885128715	2.28423562641815e-17	1.42857103827203e-15	28.7544740266661
C4B	-0.983626253870456	1.33210879938102	-8.87020070568713	2.33389418753653e-17	1.45428109978696e-15	28.7333872030615
CCN5	-1.19239114725145	1.47553191982969	-8.86786511858283	2.37526612593257e-17	1.47465883460726e-15	28.71615910344
PCDH18	-0.808222215388317	1.9220207835709	-8.86298249057801	2.46411603381263e-17	1.52425737640679e-15	28.6801530085154
GXYLT2	-1.03491829472067	1.76334350337232	-8.85953046179389	2.52891125862434e-17	1.55867063117604e-15	28.6547046734538
NEXN	-1.05898758592644	2.64698984386271	-8.83683822356636	2.99890438761397e-17	1.84167373782315e-15	28.4875839196556
PDGFRB	-1.16766194353705	4.7293811923621	-8.82518925780726	3.27278064736657e-17	2.00263566878967e-15	28.4019054869392
SLC24A3	-1.09425893048525	2.35313294594135	-8.82175859768095	3.35805896695069e-17	2.04745308554832e-15	28.3766874436861
TGFB3	-1.11655363815065	3.13793431735308	-8.80472751258858	3.81509464498264e-17	2.31780625020713e-15	28.2515937358186
GASK1B	-0.911608346548268	3.51859937915142	-8.79322289722412	4.15814994051773e-17	2.51723447110844e-15	28.1671846424468
ADAM12	-1.23620256485809	2.74839153962849	-8.78960427103855	4.27223926552277e-17	2.57712986332652e-15	28.1406503189927
CCL11	-1.54883748041505	3.23517325388131	-8.78124183244515	4.54788548680995e-17	2.7337130747747e-15	28.0793593297882
TPM2	-1.35030506699384	6.91802156394626	-8.77974058987024	4.59920172317013e-17	2.75482466594532e-15	28.0683604300913
CCDC8	-1.23809395785095	2.35224629904684	-8.77060921659476	4.92391467175395e-17	2.93897236776163e-15	28.0014866237424
FAM180A	-0.661213346631626	0.727693585205695	-8.76489590206088	5.1385180092259e-17	3.05634020471824e-15	27.9596690644879
HIC1	-0.754517206292721	1.87166120594209	-8.75373665326691	5.58473574567004e-17	3.31017211740742e-15	27.8780443734769
KIF26B	-0.930480520929247	2.23806259119522	-8.74590697066451	5.92050631478249e-17	3.49700461530434e-15	27.8208161038483
SORBS2	-0.890817981926417	1.63733598164239	-8.73123699219812	6.60430198569449e-17	3.8873972691574e-15	27.7136849540515
LHFPL6	-0.909151195936856	3.63631122040709	-8.73005788505161	6.6625412788511e-17	3.90815481705297e-15	27.7050795494069
LAMP5	-1.12063213769941	1.66527277552773	-8.72737511601985	6.79695146233794e-17	3.97329695277768e-15	27.6855030125602
PLXNC1	-0.765717327575048	1.93782135160082	-8.72568630019323	6.88293631795042e-17	4.0097818392005e-15	27.6731815925541
EPDR1	-1.16504265206421	2.76642944487216	-8.72059923104306	7.14850048075579e-17	4.15027787297395e-15	27.6360767005189
ADAMTS12	-1.09397957455557	2.05281086817714	-8.70685052825312	7.91805482675653e-17	4.58142961421617e-15	27.535868029387
PRKG1	-0.554565371115559	0.884755593384016	-8.7043032148597	8.06938360012989e-17	4.65316218379015e-15	27.5173135528268
DPT	-1.33674912950351	1.64785704813877	-8.70073209031753	8.2863648616895e-17	4.7621402926419e-15	27.4913079398152
CTHRC1	-1.68240846289619	5.48885054566741	-8.67894916616622	9.7406462057132e-17	5.57906170388509e-15	27.3328384748916
ARHGEF25	-0.690094984725144	1.49816462941057	-8.67286142637922	1.01904310685963e-16	5.81709472845274e-15	27.2885991257512
CSRP1	-0.788880758192846	5.95163588947734	-8.67012176113818	1.03994966932685e-16	5.91658321903646e-15	27.2686970287042
HS3ST2	-0.685049510766042	0.937377846484105	-8.66483650903633	1.08148832930448e-16	6.13239932326616e-15	27.2303148726323
SPON2	-1.21383357848524	4.18869462177755	-8.63761182809074	1.32290866203633e-16	7.47641171093023e-15	27.0328601963555
LGI2	-0.802273755542549	1.17347038514574	-8.63715423078546	1.32739185019341e-16	7.47690819988083e-15	27.0295449879406
FHL1	-1.44362167275799	3.23125992587239	-8.62964773464181	1.40311788722206e-16	7.87737240248661e-15	26.9751790304105
CACNA1H	-0.998506806403196	2.18788005653928	-8.62102066578555	1.4954395787738e-16	8.36806666925037e-15	26.912737439449
FILIP1	-0.510107199844947	0.650730924930641	-8.61522998874309	1.56075380693022e-16	8.70491246219345e-15	26.8708493782402
SYNC	-0.616465216161434	0.985864195221455	-8.61370584748815	1.57840912193087e-16	8.77461358600195e-15	26.8598274071166
FZD7	-0.890879568133777	3.95690040447164	-8.61046040166151	1.61666475355678e-16	8.95053057661365e-15	26.8363621327556
CPED1	-0.794606202343094	1.35439259265163	-8.61013280246918	1.62057693116043e-16	8.95053057661365e-15	26.8339938581434
ECRG4	-0.966202498558491	0.897633666058191	-8.60068718551676	1.73749488754027e-16	9.56521861875327e-15	26.7657364573192
ADRB3	-0.476893049095797	0.346451555002169	-8.5984349421028	1.7665832135178e-16	9.69398291779076e-15	26.7494685649413
PARD3B	-0.633624801170801	1.41794035388984	-8.5896923994429	1.88413248291783e-16	1.03057806002943e-14	26.6863492537103
RHOJ	-0.755843705621162	2.49014613604737	-8.58448030371303	1.9578608395718e-16	1.06747342121653e-14	26.6487400992945
LRRC17	-1.01010761063626	1.70039023812267	-8.58139756632733	2.00280412088667e-16	1.08848884665825e-14	26.6265032668765
CYP27A1	-1.13871957473319	3.52158588361374	-8.57864765771166	2.0437555994521e-16	1.10720785039107e-14	26.606671894598
EGR2	-1.07226273895207	2.55647562534481	-8.55971446962679	2.34909469004463e-16	1.26858570705871e-14	26.4702516320425
MITF	-0.740769768082114	1.74986062558296	-8.55727494893701	2.39158443433805e-16	1.28744439280141e-14	26.4526891863394
HSD11B1	-1.00750561198305	2.13620115436582	-8.55635546641239	2.407795838251e-16	1.29208249225513e-14	26.4460706035688
CYBRD1	-1.186738805031	4.34821267343434	-8.5479823621652	2.56051521738355e-16	1.36971460260728e-14	26.3858223059683
ALDH1B1	-0.893656562793911	5.29956630128217	-8.54099520575694	2.69526142782664e-16	1.43727561594856e-14	26.3355777982655
ADAMTS2	-1.31384039105168	3.23071317901091	-8.52985608363198	2.92472302842898e-16	1.55476448239392e-14	26.2555354668434
TGFB1I1	-0.940105082567922	3.88281844387687	-8.5264355046995	2.99898862913621e-16	1.5892771205681e-14	26.2309707673499
CNRIP1	-0.819289774499532	2.24720057675623	-8.49138297394873	3.87616450993027e-16	2.04774641237341e-14	25.9796373820554
EPHA3	-0.815501271721151	1.57189318633959	-8.48450023848637	4.07610391996961e-16	2.1467059994614e-14	25.9303714225361
PRICKLE2	-0.612855767676777	1.54776719771988	-8.48290993146474	4.12373310940416e-16	2.16508715815044e-14	25.9189921131704
AGTR1	-0.731042214971193	0.780273354056094	-8.48160625454184	4.16318809606682e-16	2.179076698529e-14	25.9096648695675
MXRA5	-1.34010761768211	4.30495239706483	-8.47748107341104	4.29051064566786e-16	2.23883057035141e-14	25.8801575644152
CTSG	-1.17858112434634	1.45331723375984	-8.47315932159141	4.42803205729281e-16	2.30352456656293e-14	25.8492549227307
CST2	-1.14182283308044	1.54901154935345	-8.46109916412714	4.83527990948563e-16	2.50771178476403e-14	25.7630770010256
FAM110B	-0.763747497819284	1.31849934495055	-8.46065422205311	4.85099305130299e-16	2.50821406673906e-14	25.7598992288395
APELA	-0.532521111056763	0.449793582511486	-8.45274037031087	5.13906021131777e-16	2.64910767438565e-14	25.7033980588151
RCN3	-1.25848811345651	5.62115631960404	-8.4396490373731	5.65317552830616e-16	2.90532232362586e-14	25.6100131888568
NDN	-1.16443812050246	4.12037568029657	-8.43406630377265	5.88759382400433e-16	3.01668248614873e-14	25.5702204474579
COL6A2	-1.47050352829333	7.55406248270916	-8.42489368375242	6.29379566283957e-16	3.2151278684854e-14	25.5048796212336
HMCN2	-0.46359273438739	0.536308600223685	-8.41541317494505	6.74275820778096e-16	3.43416346923838e-14	25.4373978667237
COL11A1	-1.5106988305047	2.26993353297348	-8.40665892670261	7.18538186389477e-16	3.64867256378251e-14	25.3751328649316
VASN	-1.00144140223116	4.2512559176364	-8.40511718577905	7.26625657659422e-16	3.67875864953703e-14	25.3641718644012
COL5A2	-1.38095432917664	5.62385884823379	-8.39506658502443	7.81598900676232e-16	3.94533498498617e-14	25.2927517176029
ARMC9	-0.54444841538902	2.11134263717403	-8.38630287927007	8.3287664754344e-16	4.18388623938539e-14	25.2305252649234
MAGEH1	-0.859795539717529	4.50926138741696	-8.38615387717563	8.33776635795455e-16	4.18388623938539e-14	25.229467674147
DKK2	-0.750951148103934	1.1637224515009	-8.37026962364248	9.35445430035154e-16	4.68025359127295e-14	25.1167997570873
CHRM2	-0.651383931957527	0.465310641184197	-8.36857206797333	9.47010572536498e-16	4.72422194997606e-14	25.1047677795594
IGDCC4	-0.607430145839834	1.16432547022307	-8.36745795114637	9.54677576645731e-16	4.74854393459665e-14	25.0968720473491
SFRP1	-1.42528390919022	2.02735162916171	-8.33837502511362	1.17803452371606e-15	5.84243302709444e-14	24.8910235898157
LRRC15	-1.46409410242651	1.99134167151306	-8.33421633644398	1.21393625438917e-15	6.00298535564363e-14	24.8616297421927
PRRX2	-1.07040728160867	2.87639942470492	-8.33134908028861	1.23931699979887e-15	6.1107308648054e-14	24.8413698372336
TMEM176A	-1.19461300571906	4.07813954242045	-8.31979825075604	1.34698743387791e-15	6.61367733946681e-14	24.7598020282118
GPRASP1	-0.640311761736183	1.53642793881109	-8.31958134693168	1.34909531291222e-15	6.61367733946681e-14	24.7582710956452
CREB3L1	-1.25386568164573	3.892351801716	-8.31871183006906	1.35757809760556e-15	6.636138223669e-14	24.7521342269292
VIPR2	-0.298448624615398	0.277433957510364	-8.30273915788587	1.52312582058405e-15	7.4240382045717e-14	24.6394830890983
PLPP4	-1.0823936875631	1.50132333626943	-8.28031866929925	1.7896502948729e-15	8.69821176173795e-14	24.4816156432565
TCF4	-0.710059688057096	2.09232037912952	-8.27558949722898	1.85149959641024e-15	8.97317938305828e-14	24.4483551545538
MAOB	-1.30063911494248	2.36531357436757	-8.26865337899746	1.9460522601746e-15	9.4046292607472e-14	24.3995974816576
HTRA3	-1.58636402371385	4.76739441944512	-8.25858726736842	2.09182055185749e-15	1.00804417585404e-13	24.3288890125467
CRYAB	-1.21632588785465	3.05105920141058	-8.25591243003699	2.13233706789392e-15	1.02466626728654e-13	24.3101101476735
TWIST1	-1.27486267853274	2.88571095518309	-8.25000492116402	2.22458841766532e-15	1.06598517106774e-13	24.2686514157697
SH3RF3	-0.738272466821509	1.97292679250395	-8.24960913088218	2.23090817372365e-15	1.06601064447227e-13	24.2658745241865
METTL24	-0.439925561455969	0.49821381904148	-8.24491576727566	2.30721564470218e-15	1.09938502330613e-13	24.2329527829315
SLC2A4	-0.743170819483395	0.875050184246183	-8.24409904643504	2.32075540349358e-15	1.10274777007903e-13	24.2272252300216
FBXO32	-0.982988961441761	4.29925280769311	-8.23969107530988	2.39519871309145e-15	1.13495056569356e-13	24.1963196876967
RECK	-0.691431345275488	1.8889449140034	-8.23918417435336	2.40390930566435e-15	1.1359139221849e-13	24.1927664140448
ZNF469	-0.835764889902375	1.46636597560888	-8.2255994025953	2.64937661508875e-15	1.24843616618489e-13	24.0975978379686
RPS6KA2	-0.723837574568777	3.180398526769	-8.20877066157988	2.98803814925669e-15	1.40413030267971e-13	23.9798586250427
CCN1	-1.23217931424288	6.31500813096692	-8.2018250488395	3.13997611962067e-15	1.47146374024428e-13	23.931315027676
DRP2	-0.317303278569041	0.461871143424314	-8.18858639240873	3.45102565498098e-15	1.61278564332092e-13	23.8388699189845
CYP2U1	-0.593363337375373	1.95499722627129	-8.16688691331669	4.02798871182141e-15	1.87726345141901e-13	23.6875739653184
CGNL1	-0.725368480034875	1.51398864770547	-8.15781896421763	4.29644074522163e-15	1.99167520488862e-13	23.6244343066936
DOCK11	-0.823942962811555	2.22189311966375	-8.15780410128577	4.29689495146744e-15	1.99167520488862e-13	23.6243308580909
PLA1A	-0.963131791017186	1.90606982132349	-8.15468727584234	4.39319986718247e-15	2.03078051469133e-13	23.6026401902402
XYLT1	-0.884738621030635	2.14448877615848	-8.14844454117985	4.59254924876869e-15	2.11717764961529e-13	23.5592134945051
TCEAL2	-0.743884391565976	0.64145852725629	-8.14800123516933	4.60704048979319e-15	2.11811799383438e-13	23.5561306054326
FAM124B	-0.408702232962664	0.72562289585324	-8.14095155952579	4.84365305276803e-15	2.22089978654008e-13	23.5071211070655
RNF150	-0.662870905074971	1.03596540680142	-8.13490702811456	5.05606202094513e-15	2.3120610494166e-13	23.4651236163458
GNA14	-1.01585025566152	2.14492382763291	-8.12863440186219	5.28621711912356e-15	2.41082679392523e-13	23.4215649829077
MEIS3	-0.864761357698049	2.25030337288643	-8.1249465278065	5.426332758591e-15	2.46811087049175e-13	23.3959667514339
CD248	-1.0970494789593	5.02516059348033	-8.09308489096971	6.8001011504067e-15	3.08470721785516e-13	23.1751568060313
LSAMP	-0.709957701301212	1.19252624223083	-8.09190399100609	6.85713627882913e-15	3.10230705423304e-13	23.1669848385908
C11orf96	-1.12203369953739	4.27549316048596	-8.08926045903482	6.98653227273593e-15	3.15246420401886e-13	23.1486943970181
CHRDL1	-1.15731553769314	1.2254477165926	-8.07787111713616	7.57216133855747e-15	3.40767292407939e-13	23.0699414448475
NRXN2	-0.528160320120787	0.647450134491946	-8.07352435265686	7.80823174298075e-15	3.50463931872943e-13	23.0399063126358
JPH2	-0.988828854135272	1.67471325249699	-8.05600767877863	8.83549757975241e-15	3.95528024550443e-13	22.9189883756512
HOPX	-1.15880713194919	3.65443792980131	-8.03884099548263	9.97144364941343e-15	4.45207947297039e-13	22.8006704847381
TUBA1A	-1.12768935992101	6.27398262132723	-8.02792672492649	1.0767457478815e-14	4.79490102544823e-13	22.725540994506
GLI2	-0.645456596222947	0.913623224206754	-8.02116479495186	1.12917811544345e-14	5.01526081509362e-13	22.6790316270645
IGF1	-0.533394877606779	0.470259310780471	-8.01899364153896	1.14654221658029e-14	5.07912230371026e-13	22.664104191844
MYOM1	-0.59172569044547	0.987649099767663	-8.01598476002686	1.17104288890598e-14	5.17418456705964e-13	22.6434219236276
FZD8	-0.704448194301323	1.7354428257343	-8.01033048834623	1.21849137454653e-14	5.36988517419975e-13	22.6045711470151
CSMD2	-0.295560711035004	0.380040021078498	-8.00225682607971	1.28955029235595e-14	5.66835659515944e-13	22.5491310685578
PALM	-1.07928356259961	2.55742943677743	-7.99759097990371	1.33246586575992e-14	5.84190124805206e-13	22.5171102082919
RFTN2	-0.396111410610483	1.13465124722474	-7.98996561891962	1.40565802625898e-14	6.14695338938085e-13	22.4648079067427
TACC1	-0.854940484074195	4.38379550174635	-7.9816041176593	1.49048431717005e-14	6.501186851123e-13	22.4074980672627
STARD13	-0.689199015142785	2.19419135555043	-7.96145996162823	1.71616211863292e-14	7.46640250641037e-13	22.2696088944418
WFDC1	-0.756876753200723	1.99439179686412	-7.95478792465696	1.79810464117442e-14	7.80294848240255e-13	22.2239938904173
TMEM176B	-1.23409330752491	5.59795975781236	-7.95393268268764	1.80888376008248e-14	7.82975105413817e-13	22.2181488338123
HABP4	-0.623547188044328	2.75777202984533	-7.93469697261101	2.06890308107617e-14	8.93251530766161e-13	22.0868054821208
RAB23	-0.796714047921571	2.52409927109892	-7.93390417250246	2.08037712111423e-14	8.9593152423479e-13	22.0813971384159
C1QTNF1	-1.12633691503035	3.76730780859415	-7.93246367196431	2.10138621305584e-14	9.02693961371035e-13	22.0715713043702
SPEG	-0.832768510228487	1.36482647885086	-7.91516957519671	2.370569062298e-14	1.01576197276452e-12	21.9537077780692
AKAP12	-1.11329214323905	3.28488447337793	-7.91385219642261	2.39241674816223e-14	1.02254777143185e-12	21.9447372169932
PLXDC2	-0.944117484676321	2.95560182911503	-7.91040857535849	2.45046985543372e-14	1.04473540628529e-12	21.921293371279
TMEM158	-1.12755838779863	3.82409484120776	-7.90809779029865	2.49020289026463e-14	1.05902103415729e-12	21.9055659460771
KCNMA1	-0.466781537127578	0.6293272510763	-7.90495556542884	2.54525436241828e-14	1.07973371469071e-12	21.8841850502618
GLI1	-0.551987451039368	0.876864631217576	-7.90057779711721	2.62396046665459e-14	1.10995852360242e-12	21.8544074030131
P3H3	-1.04502835110129	4.11180079636009	-7.90027167413355	2.62955314215376e-14	1.10995852360242e-12	21.8523256010137
CCN4	-1.18825341995273	2.55272499900566	-7.89516099953592	2.72467905393703e-14	1.14726523233968e-12	21.8175789625477
CNTNAP1	-0.624373576444859	2.01763020242504	-7.89418067724263	2.74331047491744e-14	1.15225813552643e-12	21.8109157923356
ATP8B2	-0.873297686911346	2.71679345282596	-7.89192914207193	2.78657927092196e-14	1.16754926053333e-12	21.7956145845935
AKT3	-0.846930302583291	2.24470443869531	-7.89125359874626	2.79969239525116e-14	1.17016135959748e-12	21.7910242827023
CD200	-0.928320072980548	2.93837359398728	-7.89004153862761	2.82337283850247e-14	1.17716655283739e-12	21.7827890820211
CH25H	-0.927098982411591	2.26202151496546	-7.88669406952385	2.88980546775636e-14	1.20191884625925e-12	21.7600499050101
RNF112	-0.451559616326398	0.77883110737405	-7.88163410684943	2.99316311381622e-14	1.24187067632019e-12	21.7256912636827
SELP	-0.971267438335943	1.94423598043726	-7.88033375488968	3.020308946805e-14	1.25008456190024e-12	21.7168640982146
LAMB2	-0.774283420588805	5.85933218134717	-7.85977706683316	3.48317914039917e-14	1.43816408634297e-12	21.5774612026691
HLF	-0.525674859136641	0.617705014238663	-7.85791182516729	3.52849060465905e-14	1.45334512532337e-12	21.5648254894164
PKDCC	-1.18322047272597	1.95118593393503	-7.85425930846512	3.61891114325877e-14	1.48698786130374e-12	21.540088607404
PNMA8A	-0.902890811201349	1.30449260421823	-7.84419210291722	3.88014004295141e-14	1.59048342820835e-12	21.4719515865318
PID1	-0.796935619353457	1.6267600756308	-7.84238108249228	3.92906991586216e-14	1.60666846968104e-12	21.4597010217432
PDE5A	-0.676329411681931	2.00518109812139	-7.83971991772539	4.0020756822758e-14	1.63259734846987e-12	21.4417034655051
MEDAG	-1.12179068631109	2.58386682482689	-7.83106424672317	4.24891665460759e-14	1.72914644046722e-12	21.3831958944196
PPFIA2	-0.233843527579404	0.196520995896021	-7.82363933885742	4.47258866042024e-14	1.81501360101323e-12	21.3330454827237
DDIT4L	-0.624801746710745	0.793364203196422	-7.82335919318565	4.48125161616341e-14	1.81501360101323e-12	21.3311539665733
RSPO3	-0.7169709625584	0.911561658091148	-7.82061172541698	4.56709408722141e-14	1.845388064554e-12	21.3126059747848
DHH	-0.213788030680384	0.304410361455187	-7.8148423429328	4.75267050191498e-14	1.9158217513762e-12	21.2736728256959
SELENOM	-1.08098957966182	5.00321494614033	-7.81285231054391	4.81839187505083e-14	1.93772255760023e-12	21.2602485266899
IGFBP7	-0.792413680387327	7.69667781094183	-7.80703268505421	5.01577664826024e-14	2.0123437868763e-12	21.221005128078
ADORA1	-0.617341778484771	1.13687595119501	-7.80408408515332	5.11880892148054e-14	2.04678235702212e-12	21.2011300998601
VCAM1	-1.0869949795581	3.01819963697536	-7.80388955898275	5.12567917283772e-14	2.04678235702212e-12	21.1998190913828
TNFSF12	-0.673761816396603	4.06749397584006	-7.79028515745914	5.62942085995874e-14	2.24267162175078e-12	21.1081920451181
COL15A1	-1.072940671075	4.521821506991	-7.78887818924059	5.68422565460351e-14	2.25921407968365e-12	21.0987226978496
RAB3IL1	-0.914182234881127	2.78657320442972	-7.77277676080136	6.35016205350101e-14	2.51800948000246e-12	20.990444839148
KLF9	-0.890664232582794	3.67060893914722	-7.7701562925045	6.46559457459053e-14	2.55781928624092e-12	20.9728385411684
IFFO1	-0.705253280328229	2.22186315175259	-7.76940100293145	6.49924801491321e-14	2.56516723855426e-12	20.967764746135
DIRAS3	-0.673349534482623	1.17105718600096	-7.76867389410706	6.53180906553512e-14	2.57205101883838e-12	20.9628806047653
ATP1A2	-0.781644746763463	0.715031797858583	-7.76221980747255	6.82797880615177e-14	2.68246529957154e-12	20.9195419728885
KLF17	-0.293248545981926	0.21526697488147	-7.76182912234963	6.84632615061832e-14	2.68347590203153e-12	20.9169194110263
NFATC4	-0.750821462271502	3.08310512294277	-7.7611027712115	6.88056641159996e-14	2.69069690178683e-12	20.9120438748936
ZBTB16	-0.666250425291201	0.842566874325743	-7.75874883964053	6.99269614269095e-14	2.72827417622284e-12	20.8962457387761
PLPPR4	-0.529394779041281	0.922974621284632	-7.75655190315213	7.09897304522152e-14	2.76037435664606e-12	20.8815044547902
NRP2	-0.993546017860738	2.76969142659088	-7.75637859319312	7.1074244207335e-14	2.76037435664606e-12	20.880341688996
LTBP1	-0.901018134326307	4.98637224799445	-7.75529313683883	7.16058241128747e-14	2.77468490656973e-12	20.8730596161162
ENOX1	-0.732197385714805	1.56615366637654	-7.75425320171086	7.21187895393018e-14	2.78821074739332e-12	20.8660836417699
C1QTNF3	-0.753457746046603	1.90904579194171	-7.7526534456719	7.29149827460425e-14	2.81111061323537e-12	20.8553536920422
FAM20C	-1.16343062923873	3.67858430672693	-7.75240060126996	7.30416137234751e-14	2.81111061323537e-12	20.8536579535625
FAM124A	-0.499260380171606	0.936540806029715	-7.74628155776595	7.61732238538582e-14	2.92501740627084e-12	20.8126321641208
OLFML2B	-1.16347365361317	4.16030654742961	-7.73124001667583	8.44453463099205e-14	3.23535987855418e-12	20.7118865113483
CCL19	-1.7087162713927	3.10454398430556	-7.7308220698729	8.4687422730653e-14	3.23734325409245e-12	20.7090892476331
TMOD1	-0.80932630409973	1.30232200230686	-7.72588887595628	8.75969989841841e-14	3.34105952852008e-12	20.6760804928882
SMIM10	-0.794129430269566	3.10332686337528	-7.72383341007684	8.8838208643775e-14	3.38082050836523e-12	20.6623316678353
PYGM	-0.597510594775528	0.854139299716603	-7.72196851519657	8.99793430042224e-14	3.41660402643935e-12	20.6498599026926
REEP2	-0.862000208580263	1.77747849209776	-7.72100058177699	9.05773121192216e-14	3.4316495689534e-12	20.6433875829748
C1R	-1.17465965824128	6.44825259305183	-7.71734305632687	9.28724586008182e-14	3.51078531835226e-12	20.6189360939773
EDNRA	-0.878687585848516	2.76312712778342	-7.71338354283038	9.54217998269806e-14	3.59915795311922e-12	20.5924754302642
RASGRF2	-0.483612555968406	1.22811683657257	-7.71231787102763	9.61196448035971e-14	3.61745857910175e-12	20.5853554730239
MEOX2	-0.77395604816259	0.914734540113635	-7.70513570384853	1.00955907454467e-13	3.79108375652966e-12	20.5373890913579
MAP1B	-0.979333759892788	2.59859362615573	-7.6995635930126	1.04872650561424e-13	3.92949043766604e-12	20.500198401754
NHSL2	-0.576567968899318	1.1638154589159	-7.69324474406168	1.09495866325173e-13	4.09370149902751e-12	20.4580478523311
PRSS35	-0.48084230882362	0.561605173364114	-7.69187771229747	1.10522206494954e-13	4.12301152343349e-12	20.4489323075216
MICU3	-0.414317942086275	0.644974771626486	-7.68196895041753	1.18250583882705e-13	4.40166451297307e-12	20.3828954195871
TBX4	-0.78181643985698	1.03600776197486	-7.67846191175851	1.21111691880288e-13	4.49832094012136e-12	20.3595379563842
PTH1R	-0.555759181312527	0.981075763112485	-7.67331897849164	1.25431283680809e-13	4.64860907776524e-12	20.3252995211575
SOX10	-0.341756187810015	0.305178583442249	-7.65420570975308	1.42858116791303e-13	5.28295527116708e-12	20.1982051245809
RGS2	-1.11270754565881	5.27248322517077	-7.65363971512616	1.43409020203949e-13	5.29182395377304e-12	20.1944451243749
BICC1	-0.906724749046295	1.96784803563281	-7.64795034085254	1.49064399305286e-13	5.48860280645504e-12	20.1566611477527
TNXB	-0.73521609307089	1.06334368605401	-7.64473202858199	1.52360294002656e-13	5.59784224898311e-12	20.1352971430752
HIF3A	-0.7097091275428	0.717364873405508	-7.63939336993714	1.57986836217327e-13	5.7920561872693e-12	20.0998725218015
RERGL	-0.5250305679284	0.610829117052168	-7.6383332644139	1.5912824956709e-13	5.82135624384036e-12	20.0928403997596
THBS1	-1.14346498939488	5.90497116258752	-7.6338064627327	1.64094446956776e-13	5.99015158193503e-12	20.0628204368107
CCDC170	-0.334326265009513	0.626157888960783	-7.61148753571842	1.9090391172292e-13	6.9538895981126e-12	19.9150045960738
FAIM2	-0.540102541518423	0.55759477389665	-7.61070036714134	1.91924413324067e-13	6.97612434840963e-12	19.9097971733196
RBPMS2	-1.05424353490357	2.81748388909818	-7.60625717421752	1.97786340326865e-13	7.17386659978744e-12	19.8804113024735
SLC16A2	-0.865952982028823	2.53795465479838	-7.59875114138111	2.08092667561163e-13	7.53162631464457e-12	19.8307979635428
GAS6	-1.06374106317437	4.67172451796181	-7.59820498428652	2.08862917438379e-13	7.54345454043368e-12	19.8271894087329
MMP11	-1.62635810664008	5.60071904397022	-7.59576999919872	2.12331343038693e-13	7.65247558565934e-12	19.811103403272
PLXNA4	-0.371239062103235	0.382492593843269	-7.59201785335082	2.17787425972012e-13	7.83251987993634e-12	19.7863235289432
C1S	-1.37663399108233	6.09762512254537	-7.59092679962578	2.19399734020681e-13	7.87385838697426e-12	19.7791197274722
FGF14	-0.140817154749814	0.167084323809229	-7.58328626845434	2.31025082489559e-13	8.27361616469448e-12	19.7286940332445
RGS4	-0.910313084282692	1.6407411254649	-7.57135580258258	2.5040299327177e-13	8.94875066921444e-12	19.6500319601525
EBF1	-0.626646386710502	1.50464508772186	-7.5636679032178	2.63730019051055e-13	9.40526489324424e-12	19.5993919857617
TRIL	-0.635807439725171	1.42293216444922	-7.56300825655746	2.64905570486555e-13	9.42742397394727e-12	19.5950487115042
UBE2QL1	-0.459353668829456	0.604815394402522	-7.56117658226646	2.68196938538888e-13	9.51925635604917e-12	19.5829900137589
FN1	-1.68628472279769	7.16870868843589	-7.56095092804491	2.68605199629863e-13	9.51925635604917e-12	19.5815045869895
ABCC9	-0.550372256646169	0.956442802792285	-7.5586831599552	2.72742290172833e-13	9.64577775079016e-12	19.5665782711847
FAP	-1.05015930353751	2.08667364576713	-7.55786571830575	2.74248899906291e-13	9.67893783465959e-12	19.5611987432781
PLAC9	-0.876297295593491	2.75412141533004	-7.55368201461713	2.82089188327709e-13	9.93502936364938e-12	19.5336729186052
MMP23B	-0.262486160894526	0.343129626464502	-7.55255880514788	2.84231447787156e-13	9.98979578162668e-12	19.5262849415394
SVEP1	-0.585392715318042	1.39967921436468	-7.54252648602361	3.04091077823196e-13	1.06657594326812e-11	19.4603334066227
C3orf18	-0.566841373691684	2.10710997473799	-7.54184001444147	3.05498927376477e-13	1.06930910567927e-11	19.4558230162047
TXNDC15	-0.401601954344199	4.60105647958662	-7.53675912096336	3.16120754271608e-13	1.10421563673805e-11	19.4224491353937
CCL21	-1.83353284493678	3.3924559562778	-7.53398937573896	3.22063492281507e-13	1.12266845639359e-11	19.4042631748082
PTPRD	-0.624664488230774	0.693732659009816	-7.52709994208197	3.37327225116617e-13	1.17347104835558e-11	19.3590494448799
MYADM	-1.09429805299331	4.71280840733435	-7.51761709555854	3.59508833490693e-13	1.24808260541024e-11	19.2968667173545
PABPC5	-0.33868630505356	0.416575248106373	-7.51537189616656	3.64967624074884e-13	1.26445300471239e-11	19.2821527170554
PDZD4	-0.723022159032498	1.17580737686789	-7.5126460762493	3.71704848583864e-13	1.28517706895531e-11	19.2642934046629
CMA1	-0.816220638588742	0.780168423146961	-7.50299473970321	3.96559581868996e-13	1.36833165257069e-11	19.2010980446933
SDC2	-0.950758600318807	4.5269431639754	-7.50156137769483	4.00387940052116e-13	1.3787447870904e-11	19.1917178534324
MFGE8	-0.872727214461404	4.99524895243431	-7.49734804919563	4.11853452686084e-13	1.41536143103899e-11	19.1641528682132
ADAMTSL1	-0.516155739501962	0.691281460864883	-7.4955588315612	4.16819686754302e-13	1.42954026035835e-11	19.1524507520935
DAB2	-0.940110209265554	3.95333430681326	-7.49514903338314	4.17965421915699e-13	1.4305854712692e-11	19.1497708238408
ZEB2	-0.608660316896695	1.53473870503495	-7.49479689260237	4.18952434655341e-13	1.4310843104261e-11	19.1474680419712
SGIP1	-0.363661274602709	0.667109133055154	-7.49391608708587	4.21431307935779e-13	1.43666692971854e-11	19.1417084789544
ATP10A	-0.479304649086914	0.859034804511339	-7.49063862549446	4.30782769094294e-13	1.46560913701261e-11	19.1202817373939
ZNF25	-0.43839638222377	2.70547464189596	-7.48318760124087	4.5281017425935e-13	1.53747582321872e-11	19.0715962459438
KLHL38	-0.341189027892359	0.396317596578627	-7.47973568664573	4.63387741281392e-13	1.57025674640194e-11	19.0490536144987
NUDT10	-0.570525808284529	0.597129605235925	-7.47688204310794	4.72315607900038e-13	1.59732819204524e-11	19.0304239114549
SCUBE3	-0.678617247727084	1.12138348646507	-7.47528222811571	4.7739469796143e-13	1.61130182679006e-11	19.0199820434619
ARL4C	-0.927666092668744	5.14096554052838	-7.47223236305295	4.87226966469983e-13	1.64123127259819e-11	19.0000804922642
PRKD1	-0.753494852523611	2.23494673581089	-7.46576387261728	5.08745518793938e-13	1.71033004351851e-11	18.9578914168217
TMEM35A	-0.963139455541829	1.25608723475779	-7.4615576309903	5.23238022169579e-13	1.75558224755951e-11	18.9304721149498
SLC8A1	-0.52406358458457	1.14280485037428	-7.45016215015123	5.6457639519954e-13	1.89055296431877e-11	18.8562469757948
COL6A1	-1.24964512458161	7.25829156505896	-7.43610342210983	6.20031151291823e-13	2.07217090660613e-11	18.7647930651092
DIO2	-1.02861382417459	2.07917207350664	-7.43257357919213	6.34777184183645e-13	2.11729307453882e-11	18.7418515348019
FZD1	-0.735741607957619	3.5569226478272	-7.43000813239738	6.45710723980336e-13	2.14954699131693e-11	18.7251830952357
MXRA7	-0.694625143385206	3.95902840337367	-7.41461355176813	7.15326769795679e-13	2.3766452501942e-11	18.625251862078
LBH	-0.823586879989287	5.38099168923472	-7.41382734651467	7.19074006398482e-13	2.38443819158764e-11	18.6201525721624
NR2F1	-0.855835472843625	2.91503730467534	-7.39001512205391	8.42202031019396e-13	2.78729547658968e-11	18.46590239661
CCDC149	-0.445365888363934	2.16036769035468	-7.38573014492026	8.664656304556e-13	2.86202851255926e-11	18.4381853665166
RSPO1	-0.297890875721934	0.298714664994477	-7.38305604483426	8.81955268690722e-13	2.90754672009649e-11	18.4208943665899
ANTXR2	-0.835949675286572	3.50146502874805	-7.38017126403023	8.9897118033784e-13	2.95791078311934e-11	18.4022464298547
THBS4	-0.79710441061669	1.09081310913193	-7.37100268870571	9.55228045921416e-13	3.13694677397089e-11	18.3430153511457
LDB2	-0.585273718069017	2.19348117553364	-7.37036580008376	9.59262229588159e-13	3.14412519990832e-11	18.3389029899159
ADAMTS8	-0.676251362958811	0.977937125779724	-7.36145002824578	1.01752995482112e-12	3.32869270412732e-11	18.2813626908547
NPR2	-0.529817126335364	2.04499944373462	-7.35422085699694	1.06732281939607e-12	3.48488070647725e-11	18.2347463122267
C4A	-0.782639396890047	1.23447301925622	-7.34071766810753	1.16684084418619e-12	3.8025152491286e-11	18.1477663751216
GLIS1	-0.567755099942096	0.88103965997225	-7.33688946526539	1.19668052737705e-12	3.89230065988737e-11	18.1231294593697
FAM107A	-0.747454524598949	1.39462964499884	-7.33203755283608	1.23558154600228e-12	4.01115986241313e-11	18.0919184320978
HTRA1	-0.992869069215806	6.707016927058	-7.32678308488954	1.27911533280085e-12	4.14457731929053e-11	18.0581356749819
AKAP6	-0.375319054717149	0.504936482497377	-7.3093949158875	1.43422836588864e-12	4.6383381620022e-11	17.9464733351522
APLNR	-0.905437988033032	3.36747007274375	-7.30325726692581	1.49328838300394e-12	4.82017622073625e-11	17.9071074313093
GPIHBP1	-0.668841804257085	1.18354173908058	-7.29813599772899	1.54439588748614e-12	4.97570425038386e-11	17.8742798108819
S1PR1	-0.699612298203961	2.78800959856228	-7.29025956569099	1.62637807351548e-12	5.2299276764786e-11	17.8238258854182
CNPY4	-0.541817110256076	4.03587321908952	-7.2809286560556	1.72905722261503e-12	5.54962121017062e-11	17.7641090974144
GADD45B	-0.833373337103546	5.65932033636675	-7.27333641172461	1.81729124875187e-12	5.82183454473033e-11	17.7155628726598
AXIN2	-0.874889825906999	1.96526286458539	-7.27290510080348	1.82243472754181e-12	5.82733781019055e-11	17.712806157186
MKX	-0.542629547268351	0.648059687168788	-7.27180655205153	1.83559999834896e-12	5.85842243375499e-11	17.7057853708045
LOX	-1.02740237101908	3.19018128300317	-7.26912799995086	1.86809418290148e-12	5.95096444669235e-11	17.6886702517301
CLDN5	-0.863600202362969	3.00557523588102	-7.26582692194215	1.9089202657393e-12	6.06965282999837e-11	17.6675840454933
DMGDH	-0.164221337977429	0.294545247212442	-7.26454740532989	1.92497982730331e-12	6.10929698549564e-11	17.6594128902297
PTGER2	-0.674221681202951	1.57601683627513	-7.26421466244646	1.92917792115117e-12	6.11121892303584e-11	17.6572881331032
STMN3	-1.00659375216664	3.86489602144814	-7.26283306683106	1.9467056261625e-12	6.15528055885693e-11	17.6484666400033
CELF2	-0.719806532298506	1.81268591850799	-7.24956499758034	2.12321807759263e-12	6.70093927976404e-11	17.563815627195
NOX4	-0.54374158678549	1.22800202777499	-7.24628072732795	2.16928849774255e-12	6.83366048798121e-11	17.5428801769932
REEP1	-0.733132925358433	0.949434655453132	-7.23834758542169	2.28466982705116e-12	7.18382965396809e-11	17.4923407842302
PROS1	-0.781987628258363	2.8946752467405	-7.22993977219494	2.4135504266964e-12	7.5750749646739e-11	17.4388239308567
ST6GAL2	-0.596441410327299	0.816132521692318	-7.21989884222863	2.57686581844239e-12	8.06846559743733e-11	17.3749748400873
C3orf80	-0.610433889305435	1.2882171342233	-7.21969809755213	2.58023942449351e-12	8.06846559743733e-11	17.3736990254471
COL12A1	-1.15619555003375	5.00279954875419	-7.21922418966928	2.58822091869512e-12	8.0785735867748e-11	17.3706872551964
TIE1	-0.639093358780423	2.87738611847704	-7.19987979714665	2.93560565857862e-12	9.14607836228588e-11	17.2478802732443
UNC5C	-0.461850586902459	0.796038933349726	-7.19177090945339	3.09452070715669e-12	9.62356339112294e-11	17.1964770109388
PLA2G2A	-1.91295426455111	4.67726722182692	-7.1876402667009	3.1786964029153e-12	9.86730009306426e-11	17.1703095416665
SUGCT	-0.827228146991836	1.83012134532351	-7.18646880760639	3.20297625216085e-12	9.92455902103974e-11	17.1628905052164
BMP6	-0.702273291336718	1.6543643159402	-7.18579249807254	3.21707655902549e-12	9.95012533556048e-11	17.1586077548982
ABCB4	-0.25628246386908	0.544283400640393	-7.17689515471702	3.40836358657272e-12	1.05226266735369e-10	17.1022940657532
PARVA	-0.556860763204296	4.18898386734282	-7.16956682733507	3.57428846429113e-12	1.1007110669244e-10	17.0559516134582
ARMH4	-0.474391397573613	1.18905653001951	-7.16939671351008	3.5782330257433e-12	1.1007110669244e-10	17.0548762923374
FAXDC2	-0.577590931353279	1.69339387892924	-7.16877337947764	3.59272339769129e-12	1.10317360502033e-10	17.0509362506534
STUM	-0.567136393530966	0.562217267580102	-7.16021939382967	3.79750529203648e-12	1.16395247788888e-10	16.9968940079784
GPR162	-0.561362483910214	1.39168860522773	-7.15881840595303	3.83212214648036e-12	1.1724501768665e-10	16.9880476266519
NACAD	-0.650639504714576	1.344834401811	-7.15350705161815	3.96620271558721e-12	1.21129397477296e-10	16.9545218450063
TEK	-0.601435745402912	1.87245701925033	-7.15168099218683	4.01335800363594e-12	1.22233105953204e-10	16.9430000324
FNBP1	-0.595941801920056	4.19605305843903	-7.15155187452783	4.01671308140857e-12	1.22233105953204e-10	16.9421854302144
APBB1	-0.844814594341585	2.60938119847356	-7.14837047266387	4.10025804732156e-12	1.24552660076763e-10	16.9221175918609
CPQ	-0.794148626939741	4.13406924654327	-7.1404072902223	4.31694390939025e-12	1.30901128061742e-10	16.8719172818938
ITIH5	-0.765987261700029	1.91400188914203	-7.13819174657727	4.37920872838912e-12	1.3255288199044e-10	16.8579580925392
NKAPL	-0.238789263230422	0.36930674958401	-7.1370883171621	4.41054789095727e-12	1.33264351994803e-10	16.8510071102705
SLC2A5	-0.690360755067644	1.63940725168954	-7.13660813334388	4.4242546920581e-12	1.33441483274114e-10	16.8479824835061
ISLR2	-0.469023771295928	0.56218244365609	-7.12608755319796	4.73530523665693e-12	1.42570402443842e-10	16.7817540804868
ADPRH	-0.629615102693577	2.76778432455118	-7.11791515647678	4.99168779105255e-12	1.49854938468957e-10	16.730360114598
CERCAM	-0.919810929955983	5.13473837875214	-7.11781630759107	4.99487097242364e-12	1.49854938468957e-10	16.7297387612168
CXCL12	-1.12170854162148	3.07718674029706	-7.10077803284161	5.57446317183977e-12	1.66949283479166e-10	16.6227381677748
IL16	-0.600990280717319	1.35020010429486	-7.09473592106853	5.79549446961846e-12	1.73263895294692e-10	16.5848414975647
MRAS	-0.730464455693662	3.01270518814559	-7.09205400048098	5.8963455114679e-12	1.75969707886983e-10	16.5680282886759
ADCYAP1	-0.477113050850581	0.546042938678881	-7.09032698250463	5.96220006579905e-12	1.77231809612083e-10	16.5572040699558
ITGA1	-0.636405693623262	2.66944810359828	-7.08988218379293	5.97927794096258e-12	1.77231809612083e-10	16.5544165917227
TM6SF2	-0.294431292656006	0.454695983959312	-7.08970759639073	5.98599429929475e-12	1.77231809612083e-10	16.5533225192036
KLHL41	-0.349435785406988	0.439643977128027	-7.0896052303987	5.98993575855915e-12	1.77231809612083e-10	16.5526810404048
ACKR1	-1.34097295630224	3.05908710607072	-7.08958463741208	5.99072897107446e-12	1.77231809612083e-10	16.5525519948601
SYPL2	-0.448346384772476	0.676614346518048	-7.08577638804928	6.13920771246084e-12	1.81309136105332e-10	16.5286926891305
CPEB1	-0.258422645615938	0.276420222389709	-7.08450411174919	6.18961424675642e-12	1.82480984318152e-10	16.5207238928393
EDIL3	-0.814125311037519	2.74352132039934	-7.075842658529	6.54375983962982e-12	1.92588059916856e-10	16.4665032091168
GRIK5	-0.543449561322608	0.83154262043059	-7.07456280955925	6.59775243494363e-12	1.93841738637005e-10	16.4584957360807
FOXP2	-0.447014336301135	0.676864551157537	-7.07211914899478	6.70206221962078e-12	1.96566862789602e-10	16.4432099200354
RCAN1	-0.73568010210566	4.07525816688527	-7.06868181612942	6.85153829375039e-12	2.00605022228895e-10	16.4217153541695
KLF2	-0.762290943375048	3.67657610486454	-7.06588721823172	6.9754768925387e-12	2.03882882163189e-10	16.4042459832317
PLEKHO2	-0.591757443056163	4.5978390338672	-7.06372697581797	7.07279089679067e-12	2.06372634554556e-10	16.3907457344318
TSPAN18	-0.79625138055562	2.45397225052743	-7.06260985984563	7.12363697430725e-12	2.07500322893734e-10	16.3837656765016
CNTN1	-1.07348755305722	1.59703910551239	-7.06108709028042	7.19352603528111e-12	2.09177899805414e-10	16.3742523656526
SCT	-0.798714744575969	1.3447251727448	-7.05259909034219	7.59562559211675e-12	2.20493493084468e-10	16.3212539632351
PODNL1	-0.884724577498132	2.23215586922562	-7.03314711758801	8.60235970385487e-12	2.49292573973212e-10	16.1999850185308
MS4A2	-0.453003799765111	0.697439666383138	-7.02963313345208	8.79772819293453e-12	2.5452067056124e-10	16.1781057679501
PDLIM2	-0.49073974350004	1.72873388048341	-7.0280973905266	8.8844756041782e-12	2.56593912568209e-10	16.1685463970191
NID2	-0.839486569132562	2.32969904223568	-7.02640383644154	8.98111245049831e-12	2.58945260839706e-10	16.1580066084487
ADAMTSL3	-0.42880838922841	0.512501305305303	-7.0236940394298	9.13789193426171e-12	2.63019762595137e-10	16.1411463884478
RBM24	-0.567098845651668	0.720689224387474	-7.02318585282097	9.16759209106282e-12	2.63428900440996e-10	16.1379850430807
GSN	-0.699553257662355	6.47657478033488	-7.02283822538152	9.18796327773179e-12	2.63569044380262e-10	16.1358226129006
ZFPM2	-0.529176371607779	1.06619976868387	-7.02187661078574	9.24454665323029e-12	2.64745762825085e-10	16.1298412872675
GUCY1B1	-0.631063674902513	2.57967005673384	-7.02093173612911	9.30047873372333e-12	2.6577065582726e-10	16.1239647091548
GPNMB	-1.35715549830092	5.97402567468065	-7.02074484114914	9.31158138105031e-12	2.6577065582726e-10	16.1228024028719
CNN3	-0.76630787690872	6.96760333925103	-7.01476969505704	9.6734911275224e-12	2.75637784874847e-10	16.0856555156897
POU6F1	-0.466530183725247	1.74949029136694	-7.01163375576035	9.86893090101614e-12	2.80736427353153e-10	16.0661695919346
TMEM273	-0.651013950941732	1.9142542363482	-7.01005256832832	9.96894172297455e-12	2.83107959348114e-10	16.0563470829469
TACR2	-0.710173858766352	1.18981756356894	-7.00694402148474	1.01684728001839e-11	2.88293151339879e-10	16.0370415039789
STK32B	-0.412037980367742	0.693992840058312	-7.00618977864318	1.02174749826895e-11	2.89200444143978e-10	16.0323583013629
ADAMTS14	-0.800825557707739	2.05863215145183	-7.00494968788654	1.02985472490966e-11	2.91010942283028e-10	16.0246592565617
PPP1R3B	-0.644028256069384	3.96086803327844	-7.00419421239402	1.03482469602077e-11	2.91930396418064e-10	16.0199694455406
IL17B	-0.300954627653577	0.675616988329114	-6.99890963273958	1.07025539354515e-11	3.01425736748286e-10	15.9871751123207
C16orf89	-0.714227782720166	0.935080092811331	-6.99104625791862	1.12519407643689e-11	3.16374817095336e-10	15.9384135196712
TMEM200A	-0.694336908305407	1.55460115585984	-6.98890402877222	1.14063561185345e-11	3.20187333221767e-10	15.9251367799525
ADH1B	-0.852881595550109	0.874017193488275	-6.98673649136465	1.1564715861795e-11	3.24097827883023e-10	15.9117064340563
WIPF1	-0.785158919537132	3.34734496262173	-6.98296719936791	1.1845262904089e-11	3.31414090890556e-10	15.8883591822907
KERA	-0.18854324406573	0.125627932069309	-6.98267910610333	1.18669787544756e-11	3.31476478805229e-10	15.8865751191996
F13A1	-1.15533261700731	3.10688477055979	-6.97954490766667	1.21057717282522e-11	3.3759226699885e-10	15.8671698285221
GNAL	-0.562949777626819	1.13991965006971	-6.96534413312946	1.32482614916598e-11	3.6884807894374e-10	15.7793318074489
PCBP3	-0.358511802517386	0.533433273383663	-6.96457447981308	1.33131223844573e-11	3.70048243271247e-10	15.774575174207
ARHGAP31	-0.627821674564745	2.48140880279094	-6.95820969734835	1.38616025256444e-11	3.84665123268739e-10	15.7352551810807
NBL1	-0.812380113995268	7.08852761337971	-6.95465586355893	1.41774527933247e-11	3.92789331379881e-10	15.7133127892928
SHC2	-0.765226172712298	2.47248645639122	-6.95406266577759	1.42308583524218e-11	3.93627855988695e-10	15.7096510730331
RERG	-0.695031992089375	1.68887625265569	-6.94510485378194	1.5061784138722e-11	4.15935081142531e-10	15.6543857471598
MSC	-1.11074233545373	3.19940802180272	-6.93951237582776	1.56045312262456e-11	4.30224766109665e-10	15.6199112779993
GFPT2	-1.14034609933015	2.41003634077122	-6.93492128408244	1.60644244226192e-11	4.42187579050444e-10	15.5916261113127
AOX1	-0.710608466311439	0.995837220593327	-6.9245433103097	1.71536480246353e-11	4.71406634163281e-10	15.5277429273265
SCG2	-0.819312242314384	1.27494380368577	-6.91758766026421	1.792397577723e-11	4.91781857978161e-10	15.4849685239269
DLC1	-0.611287275329082	2.32951975343963	-6.9167629992538	1.80175302910894e-11	4.93552669535784e-10	15.4798994403974
LRRC2	-0.297242586860236	0.31811154538739	-6.9088273840059	1.89426788827536e-11	5.18060949315952e-10	15.4311445811937
VAT1L	-0.528288225344879	0.855128154257419	-6.90694861945514	1.9168453150887e-11	5.23394151765231e-10	15.4196082772432
MAFB	-0.959809204932472	4.6003429314143	-6.90508801142076	1.93946511730198e-11	5.27895311856704e-10	15.4081858979125
PLP1	-0.351368628044698	0.288429764280846	-6.90508216596528	1.93953659344212e-11	5.27895311856704e-10	15.4081500161482
EPYC	-0.857965067658533	0.850648206612873	-6.88975584286601	2.1361253942268e-11	5.80473308006264e-10	15.3141532253676
CRY2	-0.412799644983356	3.67463559076663	-6.88205946566712	2.24210289759328e-11	6.08300038133321e-10	15.2670132720342
XPNPEP2	-0.614839761916954	0.62280884265664	-6.87686012933243	2.31660322974668e-11	6.27511744286955e-10	15.235191119622
DTNA	-0.634484186061166	1.04736839932356	-6.87027958601806	2.41438982256429e-11	6.5296002021687e-10	15.1949426271699
DIO3	-0.809935560006684	1.01930155126895	-6.86932616993026	2.42888983672252e-11	6.55838809722013e-10	15.1891137853268
DPEP1	-0.601952831785229	0.709565066948384	-6.86546121430644	2.48855148769832e-11	6.70883508038606e-10	15.1654913897402
PLSCR4	-0.73841105003768	2.48283715013223	-6.85140290236037	2.71795692993844e-11	7.31569071759222e-10	15.0796564158118
KCNH2	-0.797176677503237	1.21784263189461	-6.8496925429391	2.74724683935116e-11	7.38284612704623e-10	15.0692230744192
CYGB	-0.700406566182025	3.66298911794609	-6.84825767529616	2.77205796689036e-11	7.43777256699872e-10	15.0604718466525
NR3C2	-0.642268948884532	1.17636734609953	-6.84664331645878	2.80023599735258e-11	7.50154559857712e-10	15.0506276401833
SSPN	-0.626298457503962	2.84555138007423	-6.84613458162342	2.80917394310124e-11	7.51365690976339e-10	15.047525804189
ANOS1	-0.646905858388893	1.35783813175763	-6.84108059030564	2.89950351925035e-11	7.74308545776572e-10	15.0167207361337
LRP1	-0.747948467782558	4.94245517313385	-6.84036975799585	2.91243491972352e-11	7.76542796542582e-10	15.0123895184125
PGM2L1	-0.635939511490868	2.56292493129871	-6.83750503622106	2.96512639874662e-11	7.8935469748167e-10	14.9949379112392
LRCH2	-0.59650205005536	1.22798563913899	-6.83286844233198	3.05239922723324e-11	8.11318175851011e-10	14.9667044988836
GNG7	-0.60133451476573	1.47795054029446	-6.82995771542761	3.10847081668104e-11	8.24932871490813e-10	14.9489880856919
ITGA8	-0.641453014882167	1.71314539015372	-6.81765756041187	3.35680097892146e-11	8.89447686174967e-10	14.8741880939194
TLN2	-0.457631854281098	1.69397732697691	-6.8166333347078	3.37833702048657e-11	8.93761913771338e-10	14.8679643695704
DSTN	-0.459250367680221	8.22214222644407	-6.8150206914042	3.41252087059474e-11	9.01403610709427e-10	14.8581666189359
GJA5	-0.829788571111577	2.41497399974856	-6.81142354707744	3.48999977918259e-11	9.20440096801164e-10	14.8363184896322
KCND3	-0.692900584157049	1.27687590064191	-6.80088729372686	3.72701873639193e-11	9.81429035987046e-10	14.7723766672109
MEF2C	-0.537664619245861	1.87992455162532	-6.78955924525012	3.99949295358826e-11	1.05155138537079e-09	14.7037173202042
GHR	-0.5168768983858	0.79653918794091	-6.78565599669892	4.0978362874259e-11	1.07574526366361e-09	14.6800807785352
CTIF	-0.422456853645982	3.63487292298172	-6.78477514000579	4.12035599859505e-11	1.07999038354546e-09	14.6747481498623
CYP1B1	-1.11798329740647	2.44558224111789	-6.78041113401784	4.23372981990468e-11	1.10799966102151e-09	14.6483369588543
GAL3ST4	-0.7259536395748	3.26827781905768	-6.77497829342495	4.37915914823501e-11	1.14429917466399e-09	14.6154760048293
SLC46A3	-0.689309584663607	2.97692290824908	-6.77448845645661	4.39250994270924e-11	1.14602740238385e-09	14.6125142176911
P2RY14	-0.483586557141196	1.07093078362992	-6.77388256964465	4.40907904964129e-11	1.1485887245551e-09	14.6088509736574
LTBP3	-0.603749024777648	4.63436300823076	-6.75909559100881	4.83303283236863e-11	1.25710583350799e-09	14.5195284474047
CNTN4	-0.337229592225599	0.53006875186968	-6.75854385295999	4.84960294186602e-11	1.25949000983333e-09	14.5161986139656
LEF1	-0.650735891354447	2.21607507110393	-6.7517623736553	5.05788138840345e-11	1.31157957771541e-09	14.4752889081067
AXL	-0.993969539974633	4.09412281120155	-6.75146582593333	5.0671868996599e-11	1.31199263851012e-09	14.4735007115382
ITM2A	-0.875410467831351	3.15679102169356	-6.74923122209488	5.13785024801237e-11	1.32826702992308e-09	14.4600279584536
MAPRE2	-0.651009510767137	3.4950475295043	-6.74627078480883	5.23295789888717e-11	1.35080192440015e-09	14.4421845215112
RGS22	-0.14580011914256	0.156222570849018	-6.7422785254365	5.36395609472516e-11	1.38251904738439e-09	14.4181318645545
ARID5B	-0.592363495280256	4.2835437113913	-6.73160682099454	5.73013932978348e-11	1.47466566019587e-09	14.3538924597219
PCDHGA12	-0.283941842688252	0.502273575483242	-6.72776899241669	5.86773947369598e-11	1.50779631702481e-09	14.3308101043724
RBFOX3	-0.468559604144077	0.374574325917284	-6.71793743063039	6.23520779703263e-11	1.59980572903955e-09	14.2717267794111
EMCN	-0.608080481804186	2.16152464149598	-6.71275842198757	6.43777041705829e-11	1.64929085187618e-09	14.2406309748691
SERTM2	-0.331387334044235	0.236258091328864	-6.70980709570474	6.556078389888e-11	1.67707442842684e-09	14.2229191883701
CCDC102A	-0.619862551041922	3.0130405920828	-6.70727935949725	6.65910089828612e-11	1.70087035106224e-09	14.2077544384283
VIM	-0.909768594893913	6.66280271530352	-6.70633773130171	6.69788353426066e-11	1.70821134634645e-09	14.2021064573987
CACNB2	-0.379597938742882	0.728487943862169	-6.70487167877261	6.75870725420472e-11	1.72114325001911e-09	14.1933141874203
ARHGEF15	-0.518476511182328	2.29432794839935	-6.69970016593581	6.97762418993281e-11	1.77423565164345e-09	14.1623116474899
IL17D	-0.498816983663363	1.30020723788928	-6.6991495366164	7.00133904813344e-11	1.77760863504176e-09	14.1590118233703
MRC2	-0.921161765862257	5.04002638848459	-6.69834419618942	7.0361665040823e-11	1.78378879882182e-09	14.1541859510773
TAMALIN	-0.61066648201186	2.97029185777713	-6.68742608988295	7.52544601654827e-11	1.9049905087426e-09	14.0888067473133
GNAO1	-0.493418876232895	0.674128379031213	-6.68474869555704	7.65043860115496e-11	1.93375350734394e-09	14.0727871478618
SH3PXD2B	-0.629576842342681	4.17715640866522	-6.67734196365481	8.00692950827883e-11	2.02085872203756e-09	14.0284973446708
CCDC184	-0.535915339229346	1.31770326366676	-6.6766120039112	8.04293312075142e-11	2.02487251605396e-09	14.0241345548568
HUNK	-0.659900846256151	1.07085142488309	-6.67653704351745	8.04663935601949e-11	2.02487251605396e-09	14.0236865566438
ARID5A	-0.556922423962846	4.38158495133814	-6.67548953499969	8.09860658202416e-11	2.03493938798838e-09	14.0174265793771
ADAMTS1	-0.895784606826518	4.04842868099587	-6.66579550649762	8.59542730696144e-11	2.15659017579235e-09	13.9595317773173
PAMR1	-0.6740298026234	2.53692309661531	-6.65386506755791	9.24805802170318e-11	2.31691774679224e-09	13.888373203799
SRPX	-1.13342576094288	3.53608908769632	-6.65233804803857	9.3350240104247e-11	2.33526608001963e-09	13.8792727409431
HTR2B	-0.361203448892753	0.637908349537645	-6.64838315654196	9.56400878673301e-11	2.389036027476e-09	13.8557108604346
LMO3	-0.703160891217513	1.06448802282843	-6.64341391271332	9.859549151562e-11	2.45924912928477e-09	13.8261217527409
PDE1C	-0.337607457903499	0.463107632006302	-6.64174763984205	9.9606409335789e-11	2.48082668991377e-09	13.8162039905219
NNMT	-1.35759057238905	5.53864459044461	-6.63849448269491	1.0160947796734e-10	2.52701583289828e-09	13.7968467462764
PLPP3	-0.58982718821659	4.27814613065482	-6.63455288613333	1.04089447163849e-10	2.5849132638018e-09	13.7734032840156
ACACB	-0.514315291388718	1.62103550279901	-6.63048165761642	1.0671331627908e-10	2.64621023793504e-09	13.7492005458954
LATS2	-0.566196862310042	3.3677555528332	-6.62591497248029	1.09733763788033e-10	2.71714855283585e-09	13.7220666034521
RFLNA	-0.845222684154937	1.30246841304939	-6.62382934164396	1.11140969891061e-10	2.74799278897795e-09	13.7096793745868
LY96	-0.926275977076956	3.93359469970443	-6.62016399916073	1.13657052611526e-10	2.80612499560911e-09	13.6879173251016
CTSO	-0.627608287829809	4.4964377593435	-6.61161312598304	1.19746083937328e-10	2.95217483167811e-09	13.6371863066691
EFEMP1	-1.44417864669062	3.96141343835541	-6.60627428432201	1.23708939221212e-10	3.04545986265129e-09	13.6055385146963
PRICKLE1	-0.536497817197147	1.14152279864744	-6.60260963322718	1.26503267900289e-10	3.10975013042169e-09	13.5838269571027
PDE3A	-0.420096233975989	0.939103037247355	-6.59529907333183	1.32263846902855e-10	3.24666709908292e-09	13.5405438422287
CLU	-1.32598736130874	6.44019080412654	-6.589082472689	1.37364238999137e-10	3.36332449101936e-09	13.5037680236332
COL18A1	-0.790852667800193	4.81238383392083	-6.5890256883012	1.37411705441094e-10	3.36332449101936e-09	13.5034322304299
PDPN	-1.08523092533729	4.33559836643993	-6.58826446694793	1.38049570956792e-10	3.37408225796837e-09	13.4989309900584
HHIPL1	-0.543459222775259	1.36814100354937	-6.57961771590261	1.45502140182066e-10	3.55112899087106e-09	13.4478305840157
GSTM5	-0.639081352823789	1.0938943110685	-6.57935127378709	1.45737943275707e-10	3.55178818490408e-09	13.4462568281709
OLFM1	-0.668772887740975	1.18444655984588	-6.57841122185401	1.46572893618709e-10	3.5670264568639e-09	13.4407047670192
FLNA	-0.968416910424168	7.57453528041103	-6.57522689637144	1.49436212535923e-10	3.63151344492655e-09	13.4219025042239
GNG11	-0.659524437750874	3.92707371394621	-6.56507273039796	1.58938057546297e-10	3.85691197848797e-09	13.3619949340407
ATP1B2	-0.447760887945009	1.05806156267696	-6.55940215861633	1.64499615773575e-10	3.9861865582967e-09	13.328572179725
LIX1L	-0.606746760210939	3.79080335571928	-6.55913045649157	1.64770832648663e-10	3.98707913824524e-09	13.3269713330272
FYN	-0.676302903014053	3.39697422716897	-6.55762846394272	1.66278074389071e-10	4.01783568669388e-09	13.3181226812768
CTSF	-0.703750036843048	4.63675907069314	-6.55720591272041	1.66704533870364e-10	4.02242670307627e-09	13.3156336104015
DEPP1	-0.934054081282268	5.91835375907444	-6.55476934965208	1.69184639828932e-10	4.0764871219971e-09	13.301283371208
TIMP3	-0.959240112339137	7.24326636442485	-6.55321501772044	1.70785614737038e-10	4.10924199758381e-09	13.2921313177872
SYDE1	-0.659987091718516	3.53765708399339	-6.54911837371353	1.75076714059284e-10	4.20653952381706e-09	13.2680182854758
ANK2	-0.467816124235425	0.678951007078128	-6.54476138686324	1.79756539464877e-10	4.31220736402741e-09	13.2423862244118
PPP1R14A	-0.816810378375342	3.66255602872789	-6.54455465328927	1.79981613571187e-10	4.31220736402741e-09	13.2411703575304
GNAZ	-0.680242411524391	1.31890867466745	-6.54079726633285	1.84120827801706e-10	4.40517496727823e-09	13.2190773579845
CSGALNACT1	-0.534603151157635	2.42531726735588	-6.54038272061393	1.8458317779161e-10	4.41003432220939e-09	13.2166405050239
CFL2	-0.660237943438184	3.30897314687557	-6.5391440777059	1.859714511202e-10	4.43697104488882e-09	13.2093600476259
COPZ2	-0.900129310069889	3.90365062316657	-6.53413163844638	1.91694707227948e-10	4.56711297570676e-09	13.179909463719
SCN1B	-0.508315446354776	1.16912931301896	-6.52907977527841	1.97637638410913e-10	4.70211729651474e-09	13.1502457144669
CAMK2A	-0.277662226300079	0.328071769572238	-6.51307371838855	2.17684957184662e-10	5.17184190875459e-09	13.056383197634
CRYM	-0.789666782127737	1.28171211839087	-6.5116951456516	2.19502033554092e-10	5.20773932048627e-09	13.0483077082429
PTGS1	-1.14708741356458	3.17808877025916	-6.51080512997758	2.20683040695912e-10	5.22846685971888e-09	13.0430948539164
BBOF1	-0.348670278240401	1.62337161941858	-6.50926562291026	2.22740615903033e-10	5.26987568445965e-09	13.0340792665239
PRX	-0.409086071841367	1.62144830848782	-6.49992525326319	2.35633455753585e-10	5.567167660867e-09	12.979417654511
RNF122	-0.51885878014282	3.88690189408876	-6.4959972687605	2.41271381837845e-10	5.69246529326433e-09	12.9564493363815
SRL	-0.234937871835227	0.331077182164941	-6.48474940690985	2.58157330751068e-10	6.08242985236345e-09	12.890741347326
CLDN11	-0.810476238617359	1.71585777605516	-6.48164063273227	2.63025257214706e-10	6.18855138378889e-09	12.8725967319296
RAB9B	-0.522323242309549	1.18744388441571	-6.47963844014792	2.66207940313795e-10	6.25478352579829e-09	12.8609145065116
CDK15	-0.145987655805275	0.225129124316212	-6.47152203827184	2.79500942651919e-10	6.55805591096798e-09	12.8135875994789
PLEKHO1	-0.700628385886662	4.44980925167889	-6.47032174771805	2.81521206869274e-10	6.59635984855815e-09	12.8065927660527
CCDC110	-0.239587381379392	0.366117466035624	-6.46779216715709	2.85825840220888e-10	6.68801013479716e-09	12.7918547881613
SOX17	-0.525454366206916	1.77905307767756	-6.46545548675267	2.89859494284582e-10	6.77307672702613e-09	12.7782448521784
IGFL2	-1.00322301156579	1.3527612453865	-6.46290756536684	2.94321393394214e-10	6.86790291224826e-09	12.7634090990238
TGM2	-1.22615458212284	5.83184159124106	-6.45740567644529	3.0418712052849e-10	7.08839329768513e-09	12.731389511487
PTGIR	-0.460431254924775	1.3484395872979	-6.45659585784657	3.05666348333195e-10	7.11311935909163e-09	12.7266784442209
C14orf132	-0.688881732411999	1.65889295659892	-6.45636109904699	3.06096479062963e-10	7.11339782150282e-09	12.7253128398397
CD300LB	-0.362799468231051	0.685948920019559	-6.45390353057215	3.10635055802073e-10	7.20902173840255e-09	12.7110194552537
TRO	-0.685380890567229	1.62260530277701	-6.45312791282636	3.12081091229111e-10	7.23271313746377e-09	12.7065093278089
LY86	-0.84786970263796	2.78433208228439	-6.44456339155897	3.28493683960816e-10	7.60272933041829e-09	12.6567369173778
WBP1L	-0.380863844429713	4.59397622663327	-6.44114716479337	3.35273774162218e-10	7.74910621232812e-09	12.6368986292744
C1orf198	-0.393749901354603	5.26753874278408	-6.43535842764483	3.47076886093278e-10	8.01102430031582e-09	12.6033025223038
LDLRAD4	-0.383940404597171	0.859070879109971	-6.41537916409308	3.91026946373875e-10	9.01322409859891e-09	12.4875376805923
GUCY1A1	-0.545389257623536	1.60998165183267	-6.41503966669808	3.91819006846979e-10	9.01925998034364e-09	12.4855730804607
TPST1	-0.688575129250384	4.47849633425152	-6.41172585034357	3.99633291296715e-10	9.18670529493029e-09	12.4664011690463
CXCR4	-0.822719322780121	5.26733630255789	-6.40904896320545	4.06056947570135e-10	9.32177427141101e-09	12.4509200713479
CSGALNACT2	-0.486475692035574	4.03838250719506	-6.40425501512742	4.17814609916382e-10	9.57876594243609e-09	12.4232086542505
LAMA4	-0.726826714048463	3.69907399443313	-6.40027541943155	4.27827813330366e-10	9.79512642336859e-09	12.4002174405
PARM1	-0.926757474656222	3.79153439897407	-6.3989173647936	4.31298372268482e-10	9.86131264873542e-09	12.3923742535399
NCALD	-0.562018943193702	1.73172940717437	-6.39820316300193	4.33134592640571e-10	9.89000343007886e-09	12.3882500610829
TENM3	-0.692301778087176	1.03952388863516	-6.39335749327803	4.4579669735236e-10	1.01522830326178e-08	12.3602784233991
FOXN3	-0.470064613413014	3.56252929424054	-6.39335066560311	4.45814791920844e-10	1.01522830326178e-08	12.3602390228268
SERPING1	-1.03017267940141	5.90875304112025	-6.39183808784801	4.49841181747148e-10	1.02302785330224e-08	12.3515112123732
ADCY4	-0.402718273458926	1.71905321931925	-6.38978458471553	4.5536454163405e-10	1.03420643761506e-08	12.3396648739111
GPR1	-0.678932436474823	1.04910678736289	-6.38898181099445	4.57541797715787e-10	1.03776580279243e-08	12.3350346421565
EBF3	-0.391198123467	0.833782603403669	-6.38470786058761	4.69306260845454e-10	1.06303179803489e-08	12.3103913769955
PRKAR2B	-0.775479472284769	2.53735046293396	-6.38305014294851	4.73948605691099e-10	1.07211964513448e-08	12.3008367284943
ZNF775	-0.421713597793495	2.50529055286308	-6.38228154129628	4.76116265981417e-10	1.07559280220583e-08	12.2964073978333
ITGA9	-0.545386477890202	1.76711528467447	-6.37886338509661	4.8587458618461e-10	1.0961820405287e-08	12.2767143741951
CLEC14A	-0.581466032810398	4.13183444126503	-6.37721063226854	4.90662946750912e-10	1.10551885922911e-08	12.2671954583064
SCARA3	-1.01568986705895	4.14761298265705	-6.37243403440572	5.04763058245112e-10	1.1357836486518e-08	12.2396962954602
C1QTNF2	-0.495547406278001	1.24215533607678	-6.36674901694173	5.22062625929155e-10	1.17315816772534e-08	12.2069892426142
MAML2	-0.545023392526582	3.127913145993	-6.35896946352793	5.4668007259822e-10	1.22685682255519e-08	12.1622705589654
HDC	-0.47716459077462	0.789751371680029	-6.358656983493	5.47692269949608e-10	1.22750898604911e-08	12.1604752845711
LZTS1	-0.6255017163159	2.21394592843371	-6.3531712284797	5.65763836371981e-10	1.26579788138008e-08	12.1289700258918
CHI3L1	-1.46835396815076	4.25690410162673	-6.35302176553166	5.66264292358028e-10	1.26579788138008e-08	12.128111955869
TMEM240	-0.364565179478679	1.22427254407562	-6.35185195530689	5.70196244590707e-10	1.27291447726149e-08	12.1213966202838
DAAM2	-0.450411846284728	1.12666173368856	-6.35153184308984	5.71276853404314e-10	1.273655380506e-08	12.1195591814009
SMAD7	-0.563519318352223	3.80332027130261	-6.34703333571784	5.86676359499889e-10	1.30627638108018e-08	12.0937458342831
CDK14	-0.763800113262856	2.71556826779371	-6.34229285604104	6.03344076923935e-10	1.34163216896118e-08	12.0665601929584
RUSC2	-0.595173420301962	3.42231871930367	-6.34081132064644	6.08647686425599e-10	1.35165871981539e-08	12.0580673120953
CYTL1	-0.7270162168832	1.64295167952824	-6.3360705462463	6.25927366763769e-10	1.38822039583031e-08	12.0309018023277
CCL2	-1.01460215197073	4.30507191160666	-6.33079156482749	6.45734308265676e-10	1.43028467681086e-08	12.0006718423477
PAPSS2	-0.738584662769363	3.2249789847251	-6.32486054429701	6.68720294120395e-10	1.47927190159714e-08	11.9667326135891
PLEKHA4	-0.783711719412601	3.86463484370731	-6.31854818622604	6.94064273433389e-10	1.53334121498382e-08	11.9306398783117
KLRG1	-0.357681361199348	0.902948788700135	-6.31637835833951	7.02991423106258e-10	1.55104891030617e-08	11.9182400803175
CFD	-0.957044627682832	4.84153821082684	-6.31028566736447	7.28663439314883e-10	1.60560800080123e-08	11.8834411749057
FAM229B	-0.550400095765324	2.60991601800851	-6.3076540951913	7.40033549319802e-10	1.62855248479679e-08	11.8684192497414
HSPB8	-1.18716302362535	4.52606047269837	-6.30505575550083	7.51430435181861e-10	1.65149652879569e-08	11.8535920692374
HAND1	-0.537756655387721	0.470871195008383	-6.29320138063473	8.05644440099012e-10	1.76836355748701e-08	11.7860097999103
KANK3	-0.423682155243292	1.73083754069451	-6.29261443025218	8.08426002359828e-10	1.77218231006998e-08	11.7826662842898
TMEM252	-0.413511877850826	0.371900455461464	-6.28997840305232	8.21034516414522e-10	1.79750555453377e-08	11.7676535243632
CILP2	-0.828125715542355	2.28400649761318	-6.28393625956584	8.50665751898109e-10	1.85998394672734e-08	11.7332616654612
SNX29	-0.425091575322752	2.79435296406876	-6.28215690429934	8.59589664235576e-10	1.87708341184999e-08	11.7231387561864
REM1	-0.489596662706132	1.08050314424914	-6.28048245105696	8.68071126351584e-10	1.89317409363677e-08	11.7136147946459
PLCL1	-0.342877405809664	0.803139528208637	-6.27774589766504	8.82109002399452e-10	1.92132602302395e-08	11.6980543059974
IL3RA	-0.549184555735815	3.8045736930774	-6.27112037946295	9.1702306228179e-10	1.99481832640352e-08	11.6604036107945
INHBA	-1.06735461991111	3.11401459294478	-6.27023726977637	9.21777706437873e-10	2.00260032748591e-08	11.6553876498405
SHE	-0.38654948985256	0.97152871715841	-6.26929010476055	9.26904041727539e-10	2.01116896094734e-08	11.6500085074616
TMEM220	-0.410567224422408	1.1568797913902	-6.26499461300969	9.50504901099735e-10	2.05975017485447e-08	11.6256219240273
RYR2	-0.334154399680062	0.425031724420413	-6.26325322202661	9.60239344276175e-10	2.07819739001044e-08	11.6157395264902
NKD1	-0.56717910893045	0.914875418274312	-6.25336363934933	1.01740118151548e-09	2.19911200746631e-08	11.5596589877777
CAVIN1	-0.934372135541809	7.09966023016878	-6.25003648100427	1.0373707107189e-09	2.23943060406588e-08	11.5408081722172
ATL1	-0.412833070757834	1.44656475014573	-6.24664624890648	1.05811326044786e-09	2.28131364682871e-08	11.5216084917991
TREM2	-0.938278489825576	3.9000401863666	-6.23997076230702	1.10014932768159e-09	2.36894179913816e-08	11.4838287175239
NAALADL1	-0.496742777827182	1.44868230532959	-6.22982435484582	1.16718954885586e-09	2.51012154432199e-08	11.4264690707753
TSPAN11	-0.560245261280914	1.44785152861767	-6.22937219137974	1.17026836918414e-09	2.51356505406457e-08	11.4239146916452
CD99L2	-0.554083632793072	3.97036032143788	-6.22830513662027	1.17756557680295e-09	2.52604893152523e-08	11.4178872509483
CLIC4	-0.848106604289516	6.04166535211673	-6.22686089616657	1.18751317574279e-09	2.54417967664491e-08	11.4097305681123
ANKRD35	-0.714993585370919	2.38753849702284	-6.22631753361911	1.19127698076578e-09	2.54903304651657e-08	11.4066622058172
KCTD10	-0.339175692843583	4.47457606712152	-6.22438167673277	1.20478153508448e-09	2.57469079061836e-08	11.3957322375398
TIMP1	-0.796583054193833	9.21813133237769	-6.21919917550443	1.24167628873574e-09	2.65020769732543e-08	11.3664853075344
TYRP1	-0.428148274032228	0.592766118255877	-6.2181114555674	1.24955907922253e-09	2.6636904131146e-08	11.3603494191107
CD99	-0.65676535092194	6.87421813117542	-6.21666552354229	1.26011370758385e-09	2.68282781973827e-08	11.3521942069382
ARMCX1	-0.78969981903286	3.22540355499658	-6.21578163892024	1.2666085578272e-09	2.69328477214981e-08	11.3472097730277
PTGDS	-0.55013405421665	0.952186142685809	-6.21504778729502	1.27202583006015e-09	2.70142714046856e-08	11.343071854784
LRIG1	-0.829787784085477	2.49736833662526	-6.21474841664302	1.27424228020902e-09	2.70276002850819e-08	11.3413839300016
RNASE1	-0.862700175079809	7.6147012502204	-6.21128051586309	1.30019459830416e-09	2.75437239249714e-08	11.3218359484848
TNFAIP8L3	-0.735493819910888	1.96290630890395	-6.21029351645875	1.30767494877852e-09	2.76677345194918e-08	11.3162740423012
SVIL	-0.652254748697426	4.16572467592949	-6.20790840079283	1.32592569947933e-09	2.80108474838693e-08	11.302836528918
FOLR2	-1.01554983144216	3.71422688956205	-6.20774502195297	1.32718494338949e-09	2.80108474838693e-08	11.3019162240641
CLEC3B	-0.625236912363314	1.86755487354267	-6.20176661836814	1.37407699208369e-09	2.8964589482448e-08	11.2682539260549
PIANP	-0.510290401660541	0.833180169242106	-6.20102501978688	1.38000559503408e-09	2.90331344639714e-08	11.2640801107733
ENC1	-0.5682493085153	4.55434980938525	-6.20093309533395	1.38074221276544e-09	2.90331344639714e-08	11.2635627764539
RENBP	-0.786892489447705	3.43639121451216	-6.19845868786656	1.40071553934939e-09	2.94167556047809e-08	11.2496396348009
CCDC69	-0.653981964338548	4.11224246940501	-6.18449162185784	1.51887082908411e-09	3.18588306702217e-08	11.171135013382
ARHGEF17	-0.508611680485113	3.37211998630832	-6.18386528229869	1.52439176218746e-09	3.19352564859247e-08	11.1676179779665
CALU	-0.587479642895781	6.4137436706467	-6.18292913489467	1.53268014165254e-09	3.20693996182673e-08	11.1623618517393
TXLNB	-0.277551622125778	0.502093821697524	-6.17945085316652	1.5638637880172e-09	3.26816792358238e-08	11.1428383312166
MSR1	-0.777426484596047	2.32610419308956	-6.17832644910936	1.5740764432041e-09	3.28547415648405e-08	11.1365290180805
MYL3	-0.254072908912183	0.50313104546012	-6.17561519668996	1.59897105288896e-09	3.33334516920271e-08	11.1213194053489
FBLN1	-1.0876038386634	7.48128416798641	-6.1742898375313	1.61128017819337e-09	3.35489438326161e-08	11.1138864003824
CLIC5	-0.532766173232481	0.949379472774264	-6.17196623655879	1.63308442087867e-09	3.39613680728203e-08	11.1008581454455
GLIS3	-0.544087098809196	1.44622689564164	-6.16887198787438	1.66256882660771e-09	3.45323056281121e-08	11.0835152246881
PHLDB1	-0.473640921838254	2.38226387401848	-6.16858951128614	1.66528627334659e-09	3.45465668242669e-08	11.0819323331171
CHPF	-0.558160906460827	7.03012895275116	-6.16684715591326	1.68214416007033e-09	3.48537811290577e-08	11.0721701607624
PHYHIP	-0.693230399602166	1.45753246199935	-6.16227883487865	1.72714071993656e-09	3.5742567867203e-08	11.0465853354676
GPX8	-0.795497155288272	3.86595390187681	-6.16156050219636	1.73432235911488e-09	3.58475791627014e-08	11.0425637498307
GJA4	-0.660260779306643	3.88037855538222	-6.16084020176677	1.74155299412031e-09	3.5953347066724e-08	11.0385315373922
RNASE6	-0.94759018185201	4.19605433002729	-6.15097223827006	1.84363012602765e-09	3.80145358470987e-08	10.9833303798143
ITGB1BP2	-0.412374989220311	1.41090231648005	-6.14964862071723	1.85775950265199e-09	3.82594998784662e-08	10.97593166784
KCTD7	-0.408577990273427	2.35238860801544	-6.14825137814951	1.87278970379608e-09	3.85190989828837e-08	10.9681228402652
SLC51B	-0.398838517348542	0.737134843256048	-6.14805667636315	1.87489353699534e-09	3.85190989828837e-08	10.9670348189832
CD79A	-1.21013956016373	2.8488629130917	-6.14646300681966	1.89220089570982e-09	3.88277797791554e-08	10.9581302398249
ST6GAL1	-0.745208651609729	2.58233459813947	-6.1453512894268	1.9043666282724e-09	3.90303382090865e-08	10.9519196857551
GPBAR1	-0.437240665136518	1.10708338494098	-6.14283429439468	1.93219389764557e-09	3.95530088963282e-08	10.9378620572027
PDE2A	-0.497864143922957	1.64719335326007	-6.14239832784083	1.93705406866375e-09	3.960483985822e-08	10.935427632247
ENPP1	-0.571236694581836	0.976610207550423	-6.13847838907014	1.98129408219981e-09	4.04607366534226e-08	10.9135452364845
FAM114A1	-0.443719465265855	5.23858529865907	-6.13113630123539	2.06682989058882e-09	4.2156886413437e-08	10.8725904299025
DKK3	-0.68882600550218	3.32336543357567	-6.13021394018893	2.07782750524525e-09	4.23304475350024e-08	10.8674482929726
GRP	-0.772593115089853	0.952799791689261	-6.12920260077946	2.08995180499676e-09	4.25265193239233e-08	10.8618108415589
CA3	-0.433952386344787	0.752809142173783	-6.11973909518968	2.20680786437733e-09	4.48506673607201e-08	10.8090963540163
CA9	1.48208090489508	4.04799790721806	6.11849580009051	2.22262719878742e-09	4.51182712154806e-08	10.8021758603103
CREB3L2	-0.552047449236753	4.86776202716758	-6.11763381553688	2.23365986959308e-09	4.52881859852775e-08	10.7973785221187
TMEM204	-0.558536813981111	4.27986668302189	-6.11590814778337	2.25590807832141e-09	4.56848241908636e-08	10.7877760776627
RBMS3	-0.405564682239498	0.913039649832383	-6.10815790207813	2.35852890246631e-09	4.77062249225379e-08	10.7446777189433
ZNF575	-0.246845794852909	1.52854595823573	-6.10646232828286	2.3815810427349e-09	4.81103693160936e-08	10.7352548486572
IGSF9B	-0.36049767378297	0.482425457190471	-6.10627322400976	2.38416561833325e-09	4.81103693160936e-08	10.7342040676714
MAGEL2	-0.413746570930742	0.487882903684324	-6.10298959873981	2.42948409640097e-09	4.89667700993803e-08	10.7159625121397
DERL3	-0.538543664704689	1.37487952271772	-6.09804358067633	2.49933952596149e-09	5.03151061255987e-08	10.688501235595
PI16	-0.933900939880627	1.10143817319839	-6.09746663971363	2.50761476511051e-09	5.04220269140601e-08	10.685299149326
EVI2A	-0.623162040408701	1.67971148004734	-6.09480702999798	2.54610996308137e-09	5.11356276056401e-08	10.6705412761236
LRRK2	-0.369374938407523	0.804332821401683	-6.09343460396374	2.56619980752148e-09	5.14783312803631e-08	10.6629279324812
PECAM1	-0.629658840037681	4.94150554262558	-6.09312293290072	2.57078365461253e-09	5.15095415178019e-08	10.6611991789143
GRK5	-0.515275119765518	2.58346002520336	-6.08610532925003	2.67613874917677e-09	5.35574073673482e-08	10.6222939255442
RAB3C	-0.252462990796432	0.23559987470021	-6.07888509607857	2.78893828595912e-09	5.57492704846658e-08	10.5823042187415
SIDT2	-0.373066129685629	3.65249606482292	-6.07027915099031	2.9294664378375e-09	5.84896168709551e-08	10.5346912535904
ASB2	-0.645632752455778	1.55619953191091	-6.06435081196748	3.03027272889624e-09	6.04313826392191e-08	10.5019249827326
LOXL3	-0.477347626511339	1.87206928745944	-6.06226548753951	3.06653157804193e-09	6.10828672998494e-08	10.4904056120166
APOE	-1.12839953485527	7.00296686245549	-6.06142296231461	3.08130104820833e-09	6.13052773462829e-08	10.4857524228165
EXTL1	-0.274845755332428	0.508867481670273	-6.05845413384112	3.13390076564546e-09	6.22789555191529e-08	10.4693601496285
GABBR2	-1.13110301261277	1.75467856233639	-6.03656565226836	3.54973390521766e-09	7.04603540976167e-08	10.348710315102
MYCT1	-0.512104443146864	2.31443677059975	-6.03274576117562	3.62763147718332e-09	7.19226562451812e-08	10.3276923015399
ARRB1	-0.573453973451649	2.61078207705489	-6.01422922198787	4.02953327977005e-09	7.97978936230132e-08	10.2259669587657
SMIM3	-0.669160018849822	4.32110527874685	-6.0132106537838	4.05286061827345e-09	8.0166525555174e-08	10.2203787701436
ARSB	-0.388618215444177	2.40902164297853	-6.01271691876459	4.06421560190046e-09	8.02977602833087e-08	10.2176702675085
MEIS1	-0.467194945266904	2.39895621852625	-6.00889182247735	4.15324497620419e-09	8.19615432601039e-08	10.1966930732183
TMEM59L	-0.491950276735352	0.618553151683246	-6.00800601442453	4.17413231560497e-09	8.22782906381878e-08	10.1918368073485
BMP4	-0.876296160211336	2.94202215276437	-6.00449197769905	4.25800888476809e-09	8.38344781698959e-08	10.1725776959556
GLIPR2	-0.809373389051908	3.86966785358191	-6.00252308457448	4.30572171457939e-09	8.46758752447514e-08	10.1617910503401
BCL6B	-0.535558671695289	2.60631164266943	-5.99929049789352	4.3851929083453e-09	8.6139164623397e-08	10.1440876303354
PIP4K2A	-0.506455865861726	3.99919134635303	-5.9982302581329	4.4115689308658e-09	8.65573230483945e-08	10.1382829111611
KCNB1	-0.164053395488779	0.169533709106399	-5.99781943970145	4.42183063044746e-09	8.66587106619145e-08	10.1360339470266
SCUBE2	-1.25812647421539	3.20533363786199	-5.99537069191244	4.48348251663473e-09	8.776584705463e-08	10.1226313146168
NTN1	-0.79026475554592	1.75279982211834	-5.99404721186577	4.51715233975781e-09	8.83233085650805e-08	10.1153894696875
JCHAIN	-1.43254399244764	4.97579832141933	-5.99267326772544	4.55236723740106e-09	8.89096659878638e-08	10.1078729086615
CLIP2	-0.569905812246105	3.61309162537726	-5.99214846390239	4.56588887999721e-09	8.9071485937652e-08	10.1050021970264
LDB3	-0.384683853459658	0.699839333632389	-5.98970322491949	4.62940973519649e-09	9.02072039008334e-08	10.0916293501704
NFIX	-0.656735031022426	3.97135299795071	-5.98914897903725	4.64392712335751e-09	9.03865495371105e-08	10.0885988515143
DUSP26	-0.335781647677121	0.427062134214107	-5.987178893384	4.6958904748245e-09	9.12934775625595e-08	10.0778287407641
SDS	-0.728848961521679	2.53731624322393	-5.98541616077294	4.74286570894483e-09	9.21014709758681e-08	10.0681947051016
STRA6	-0.753005523488019	2.13770972764457	-5.97351476674141	5.07225569429853e-09	9.83855662664907e-08	10.0032109735584
TSPAN4	-0.649135268082672	3.5805835481358	-5.96346417957546	5.36773405303101e-09	1.03998318879397e-07	9.94841732216755
PHKG1	-0.335860677200539	1.09345207082851	-5.96275916360219	5.38908037850152e-09	1.04293112990545e-07	9.94457662665632
EGR3	-0.726200999905497	2.00704810713583	-5.95993040886559	5.47556544321601e-09	1.0584641335744e-07	9.92917032521725
KCNK3	-0.596012931284983	0.912379790157498	-5.95911951927481	5.50060614840634e-09	1.06209774336595e-07	9.92475509121507
ZFHX4	-0.512998607810142	0.926643379459591	-5.95698755287832	5.56697708304006e-09	1.0736944122403e-07	9.91314909321097
LRFN5	-0.438532444240136	0.550803067310776	-5.955258031137	5.62139328607532e-09	1.0829617348746e-07	9.9037364802185
FRZB	-0.689614049589462	3.00013031618046	-5.9543469714243	5.65026659169711e-09	1.08729281664434e-07	9.89877912172638
THSD7A	-0.481684033830648	0.955891387083151	-5.95021349306663	5.78309390841273e-09	1.11159559859897e-07	9.8762955696633
IL10	-0.32250511866084	0.617210847782637	-5.94894835025304	5.8243545724099e-09	1.11826293037545e-07	9.86941659570343
ADARB1	-0.595602098855046	2.79180621782407	-5.94780385628375	5.86192798278777e-09	1.12420808247128e-07	9.86319468353445
RHOQ	-0.403457448245424	4.73038834809622	-5.945126345342	5.95075674770972e-09	1.13983564019909e-07	9.84864261908299
PBXIP1	-0.448346403554661	6.88290220788276	-5.94494514444688	5.95681549666091e-09	1.13983564019909e-07	9.84765800477466
EFCC1	-0.506695955953211	1.61949754805711	-5.94335971977834	6.01008428569649e-09	1.14873644701104e-07	9.83904415497877
DIRAS1	-0.701928969157418	1.09887797870982	-5.94098718822463	6.09066889463173e-09	1.16283241937801e-07	9.82615743508437
OSBPL10	-0.53218417221479	2.60490717429275	-5.9406749726886	6.10135173282975e-09	1.16356607990097e-07	9.82446191632847
ELANE	-0.23533535387272	0.266945049622848	-5.9388424930443	6.1644220287461e-09	1.17427752666293e-07	9.81451195300311
DIPK2B	-0.470710848560928	2.35672093763213	-5.93358820144278	6.34881402554027e-09	1.20805006027366e-07	9.78599657991698
KBTBD13	-0.0842158120684872	0.0672852635053406	-5.93074619130976	6.4507830278148e-09	1.22608123001293e-07	9.77058163789192
BHLHE22	-0.391154257083435	0.842370769936238	-5.92722909576891	6.5791889002291e-09	1.24909132122542e-07	9.75151364394665
GAPT	-0.385939093405587	0.678142484538939	-5.92401249206298	6.69880633827903e-09	1.27038344058489e-07	9.73408308565263
GABARAPL1	-0.516074418857963	5.17297617245377	-5.92324337867107	6.72772072703317e-09	1.27444607224456e-07	9.72991648904046
GPRC5B	-0.728850271135904	2.63505819031244	-5.92260653755855	6.75175458371736e-09	1.27757616489006e-07	9.72646680837653
HPGDS	-0.396234049729568	0.891248074585549	-5.92203723001442	6.77331071421413e-09	1.28023098399441e-07	9.72338321144219
VGLL3	-0.942051665132958	3.20912848716304	-5.9217354771293	6.78476344169976e-09	1.28097237410382e-07	9.72174889829033
CCPG1	-0.341511688569857	1.95106768549003	-5.92140228047681	6.79743154622597e-09	1.28194133074113e-07	9.71994436490704
CYRIA	-0.67475747008557	2.67993416119988	-5.92009513061049	6.84735259422304e-09	1.2899259687744e-07	9.71286589886782
CCIN	-0.243253034586068	0.344974040389746	-5.91934297316743	6.87624008058351e-09	1.29393495587175e-07	9.70879341765222
SLCO2B1	-0.811434996623444	2.48403203269198	-5.91854947519019	6.90684424154246e-09	1.2964440312708e-07	9.70449757335583
KDELR3	-0.770310493564024	4.97716201806159	-5.91844750656459	6.91078666346104e-09	1.2964440312708e-07	9.70394557004964
MEOX1	-0.604312687208636	1.42377592605794	-5.91840482645683	6.91243746024699e-09	1.2964440312708e-07	9.70371452526862
PLPP1	-0.67456874844474	5.79788087579884	-5.91591686903559	7.00933567229572e-09	1.31316970398042e-07	9.69024861869939
CD34	-0.517567663959689	3.53583374965778	-5.91461352574792	7.06062475539834e-09	1.32132329718461e-07	9.68319625706854
MEIS2	-0.490060301676548	2.34593578525269	-5.91390150021824	7.0887988747514e-09	1.32434800392673e-07	9.67934405413015
SAMD11	-0.624431680108833	1.34854567039184	-5.91381174761468	7.09235807170212e-09	1.32434800392673e-07	9.67885850194346
CLEC3A	-0.518120144331699	0.394482304841571	-5.91090281902664	7.20866261348749e-09	1.3445894705925e-07	9.66312485536374
SDC3	-0.573756254738617	4.92514490019597	-5.90864613772108	7.30016931028932e-09	1.36016626656442e-07	9.65092352741491
TMEM108	-0.477204448487933	0.776458604731973	-5.90843230463554	7.30889865118531e-09	1.36030278944544e-07	9.64976758692884
ZNF385D	-0.295660850534926	0.38739164579464	-5.90761604428929	7.34231474361942e-09	1.36502859129738e-07	9.64535536395205
EPHA7	-0.602957224271315	1.02810703579223	-5.90265174927544	7.54877772317237e-09	1.4018805442018e-07	9.61853234223642
C1orf54	-0.51075990527656	3.7340046712865	-5.90241243035976	7.55887276766027e-09	1.40222447819704e-07	9.6172397359927
RNF180	-0.368809885499583	0.95524764197201	-5.90164388778952	7.59138091000852e-09	1.40672092222391e-07	9.61308899173213
LPP	-0.513700636245383	3.83593795801434	-5.90056698343887	7.6371619221728e-09	1.41366443371144e-07	9.60727361189664
ZNF853	-0.711484312036038	3.12483772764925	-5.89980952124104	7.66952421296048e-09	1.41811169985512e-07	9.60318378283475
FAM155A	-0.321536892292215	0.498740482448423	-5.89478461847337	7.88762559904118e-09	1.45685558159923e-07	9.57606358551617
RASGRP2	-0.552350662308571	1.47757001621356	-5.89053423871206	8.0768250827293e-09	1.49018298787753e-07	9.55313878653334
ALDH1L2	-0.589485148390227	1.423126795565	-5.88855273736147	8.16653540878133e-09	1.50510220843748e-07	9.54245613851998
FGF2	-0.53718750730497	1.07482762302021	-5.88725319141561	8.22589814510544e-09	1.51364676858763e-07	9.53545168301531
PREX2	-0.369032096980323	0.911112129914679	-5.88714861454018	8.23069343920734e-09	1.51364676858763e-07	9.53488807803093
MPP1	-0.690072019050041	2.73955117193475	-5.88656310936338	8.25759177337694e-09	1.51620529278618e-07	9.53173272117881
FGF1	-0.465990410710382	1.02440487696048	-5.88645794826733	8.26243199349119e-09	1.51620529278618e-07	9.53116602353479
GULP1	-0.479734777981808	1.2073368888239	-5.88505126640902	8.32744375838313e-09	1.52648863980448e-07	9.52358644160299
HERPUD1	-0.415933867955598	5.65698329112217	-5.88406569158338	8.37329058652883e-09	1.53324054001552e-07	9.51827680645341
TNFAIP6	-0.920951820209403	2.73372940017805	-5.88232146508462	8.45503266794415e-09	1.54654366359568e-07	9.5088818847966
PRPH2	-0.443139989224132	0.920483179267021	-5.88134921333354	8.50093409042375e-09	1.55326949314929e-07	9.50364606597148
HAAO	-0.559580262368685	2.33220046600889	-5.87735582164917	8.69203176992871e-09	1.5864823222989e-07	9.48214829554604
DNAJC12	-0.581953707369764	1.65546028921904	-5.87559916021339	8.7774156709337e-09	1.60034960319671e-07	9.47269548994884
TNFRSF19	-0.916923165542128	2.03280625160856	-5.87436206715391	8.838036092463e-09	1.60967700180822e-07	9.46603997194435
CADM3	-0.577808889866973	0.599377923488864	-5.87385972723954	8.86276836071078e-09	1.61245510785081e-07	9.46333773745312
RUNX2	-0.657143944427583	2.68916511226314	-5.8732612900003	8.89232005101405e-09	1.61610316653632e-07	9.46011882114726
VENTX	-0.405921272358811	0.820711688775254	-5.8727916407289	8.91557932045933e-09	1.61690044405287e-07	9.45759283206524
SLC66A3	-0.479548343030182	4.77357415403235	-5.87278886455402	8.91571698619479e-09	1.61690044405287e-07	9.45757790102985
NIBAN1	-0.811310786864092	3.65965608718519	-5.87074957071232	9.01740442168976e-09	1.63360028346501e-07	9.4466116215252
KCND2	-0.498605963948968	1.22904740637997	-5.86894575773458	9.10829233330397e-09	1.64831022214717e-07	9.43691431159656
LDLRAD2	-0.170535130766977	0.309789272193336	-5.86872007282419	9.11972653755306e-09	1.64862559118294e-07	9.43570120478736
TMEM98	-0.7488512560105	4.22675529450957	-5.86370986451922	9.37720311120155e-09	1.69337157244851e-07	9.4087803376665
DSEL	-0.364216015493653	0.830467618665867	-5.86192137842158	9.47082093120372e-09	1.7084637843129e-07	9.3991751310384
MMD	-0.719477741190645	4.00334841389308	-5.86080900435181	9.52950713864586e-09	1.71722930016425e-07	9.39320228333308
IHO1	-0.116651874883592	0.230248357344956	-5.8600521809449	9.56963799072348e-09	1.72263610434071e-07	9.38913909669394
ACVRL1	-0.513955387107507	3.39694494572915	-5.85976459716658	9.58493042072842e-09	1.72356502523268e-07	9.38759525067202
SH3BGRL	-0.577873957495263	6.71662643943742	-5.85271045811944	9.96759238261755e-09	1.79048272461148e-07	9.34974626913634
F8	-0.380578107312922	1.35390711063647	-5.84975838424189	1.01321192282067e-08	1.81774260329515e-07	9.33391832751792
CD37	-0.795291302641304	2.77696091270037	-5.84960536685104	1.0140719126019e-08	1.81774260329515e-07	9.33309808775559
FAM189A2	-0.36392609254973	0.864395316506143	-5.84904903366078	1.01720462660084e-08	1.82143872664283e-07	9.33011605240282
PDK4	-0.909396446764321	3.21780031105057	-5.8479850030938	1.02322250297103e-08	1.83028790725974e-07	9.32441334375264
ADAM19	-0.923516838092006	3.2470332758592	-5.84486288453147	1.04108154533773e-08	1.8602771184601e-07	9.307685292632
SLFN11	-0.803962051236985	3.02415139193884	-5.840947020277	1.06391121345281e-08	1.89907593410763e-07	9.28671507243567
JAZF1	-0.529606890138587	2.50764908930763	-5.84008172885784	1.06902139119762e-08	1.90619736746989e-07	9.28208286707511
ZBTB47	-0.406116723604935	3.35648070998789	-5.8396827853476	1.0713855005306e-08	1.90719716756317e-07	9.27994737901798
LTBP2	-0.788319541038457	4.42743497056051	-5.83960881503758	1.07182440314525e-08	1.90719716756317e-07	9.27955143996319
KHDRBS3	-0.606559083107898	1.44234695420337	-5.8357092506474	1.09521246455367e-08	1.94677734947989e-07	9.25868433115182
FMO1	-0.582127521340056	1.18433451238921	-5.83538192722176	1.09719811448858e-08	1.948271098702e-07	9.25693331340955
MPEG1	-0.84060807520154	3.05243285725598	-5.83481617191702	1.1006384524915e-08	1.9523420975321e-07	9.25390699902815
CYP46A1	-0.130797764887149	0.205772460618962	-5.83318572765769	1.11061208801993e-08	1.96798148221949e-07	9.24518688093182
PELI2	-0.599816894238183	1.88493964426609	-5.82893841447286	1.13700918641523e-08	2.01266006973043e-07	9.22248060288001
CMTM5	-0.125091535423023	0.131271408626159	-5.82818834652347	1.14173401734725e-08	2.01892280344013e-07	9.21847216544459
NFATC1	-0.532895041041647	1.89492646486721	-5.82257821718007	1.17768576998705e-08	2.08033360677566e-07	9.1885048935599
NRK	-0.47101705276218	0.79265024750873	-5.82199361564512	1.18149502391458e-08	2.08489749500114e-07	9.18538356706749
SYNPO	-0.580493103866353	4.08099751715309	-5.81899761396332	1.20120630070732e-08	2.11748397734012e-07	9.16939135762405
SEMA3G	-0.503782051348541	2.21339771710139	-5.81694665602185	1.21488449359789e-08	2.1393788944714e-07	9.1584476607057
SEC24D	-0.508625159297331	3.96676556714924	-5.8151349921785	1.22709305350995e-08	2.15864321957164e-07	9.14878352364205
RGN	-0.505648717643053	0.916087590465122	-5.80896399117463	1.2695831498434e-08	2.23108253739526e-07	9.11588403830316
IFITM2	-0.744927139556379	6.41291075095301	-5.80490727704817	1.2982934931704e-08	2.27918169373805e-07	9.09427254758739
HSPG2	-0.692412400389675	4.49854812611619	-5.8031542872517	1.31089482918315e-08	2.29893112775613e-07	9.08493772713774
C3orf70	-0.560509377115046	1.52491326707446	-5.79583045651039	1.36484442936523e-08	2.39075705563821e-07	9.04596349649472
GASK1A	-0.561542862212122	1.42923253893006	-5.79566783613014	1.36606657931946e-08	2.39075705563821e-07	9.04509857431526
GLRB	-0.587687529229701	1.33530349667433	-5.79433490346938	1.37612434199459e-08	2.40588398578314e-07	9.03800993529508
ADAMTS9	-0.50163316183942	1.74932660355961	-5.79191381939782	1.3945778449215e-08	2.43475974650974e-07	9.02513795161753
C5AR1	-0.78951398739368	3.26086197336171	-5.79179321770599	1.39550335244665e-08	2.43475974650974e-07	9.02449687729095
SLC25A4	-0.439955258710436	4.03443246894759	-5.79073307792324	1.40366476617444e-08	2.44648989112637e-07	9.01886204942997
MROH8	-0.237422425255878	0.734136932248148	-5.79036897873242	1.40647848081695e-08	2.44888489633339e-07	9.01692700010711
TENT5C	-0.597264287958589	2.7195168249159	-5.78992569455338	1.40991155154208e-08	2.45235229072416e-07	9.01457125155541
ARHGAP28	-0.450488468260473	1.0466734464069	-5.78875808877417	1.41899337310054e-08	2.46562781101259e-07	9.00836696562561
RARB	-0.706483714965592	2.27823561292027	-5.78767634113376	1.42745826123608e-08	2.47780535529459e-07	9.00261984767188
HHIP	-0.363178782656111	0.454318482899833	-5.78445554241758	1.45295421181352e-08	2.51949073365543e-07	8.9855137446258
TUB	-0.539808954851762	1.35375000730263	-5.78309804082011	1.46383275101809e-08	2.53576974822492e-07	8.97830628255963
KCTD12	-0.700583209065329	4.4851904926379	-5.77863067345666	1.5001962594508e-08	2.59611786058165e-07	8.95459754277094
CHN1	-0.472433826512531	1.92796999645708	-5.77622143154322	1.52017102252851e-08	2.62801110408867e-07	8.94181790908279
AARD	-0.46654653455621	0.530134400439027	-5.76737463939559	1.59576727715695e-08	2.75589818799157e-07	8.89492952499726
TBC1D1	-0.475940516426218	4.85930373866893	-5.76559281558376	1.61143043586713e-08	2.78012607956751e-07	8.88549314900578
SMARCD3	-0.525892525516895	2.87296847315684	-5.75798652298608	1.67999582715664e-08	2.89548216978334e-07	8.84523871444877
CHST1	-0.541040159496673	1.50871072082353	-5.75645958501686	1.69409885896557e-08	2.91683357184851e-07	8.83716320048523
ACOX2	-0.485096052121023	1.08895057851741	-5.7545889929212	1.71153327020845e-08	2.94387183614923e-07	8.82727267892266
JDP2	-0.559590590975487	3.33474159978763	-5.74879844176964	1.76661860626191e-08	3.03555041526478e-07	8.79667314740739
PCDH7	-0.851579579545718	2.21810100508266	-5.74856998257394	1.76882699488883e-08	3.03627810394086e-07	8.79546641571892
HRH2	-0.611088040136586	1.49903612240181	-5.74733088315375	1.78085163547401e-08	3.05383741643634e-07	8.78892214591157
NCKAP1L	-0.735402258086595	2.18868595531065	-5.74407653017722	1.81281364578234e-08	3.10521215537615e-07	8.77174006957513
FGL2	-0.788131004203058	2.64004909760032	-5.74391024103723	1.81446174971718e-08	3.10521215537615e-07	8.77086233103532
AVPR2	-0.369225585929429	0.793222123367155	-5.73946136200794	1.8591010932667e-08	3.17840891432763e-07	8.74738742934537
RNF144A	-0.565005902400173	3.35982894625936	-5.73789408373756	1.87508042335716e-08	3.20172028353319e-07	8.73912122500126
CBX7	-0.468340536067806	3.09371314408162	-5.7377554237302	1.87650057179624e-08	3.20172028353319e-07	8.73838999088415
PTPRN	-0.431006377022204	0.472424558155438	-5.73711603545179	1.88306272506172e-08	3.20969739639529e-07	8.73501832212994
CES1	-1.34466421176028	2.70012484210496	-5.72766073896404	1.98275468744407e-08	3.37624023905015e-07	8.68519521017184
TRMT1	0.317045974568313	5.48755809730068	5.72648314335884	1.99552520854372e-08	3.39458793225371e-07	8.6789949534808
BST1	-0.762136811385104	2.78358446450672	-5.72613103688717	1.9993591936909e-08	3.39771221217541e-07	8.67714125867829
MYH3	-0.517814688518091	1.27201370127694	-5.72421620252314	2.02033526121037e-08	3.42757741038602e-07	8.66706214353276
CCDC3	-0.608298376419503	3.47533965183198	-5.72415919827998	2.02096299019292e-08	3.42757741038602e-07	8.66676213414846
VWA5A	-0.699241625355124	3.30565406389306	-5.72331945256201	2.03023229532166e-08	3.43986868284031e-07	8.66234290468354
TCEAL3	-0.517500144404789	4.89771105613959	-5.71843012944324	2.08503022308013e-08	3.52757692930794e-07	8.63662338949416
CAVIN3	-0.704093114043031	3.05975683740859	-5.71833191032067	2.08614566508952e-08	3.52757692930794e-07	8.63610691462905
CCM2L	-0.321668489699748	1.20974853821188	-5.71617557932141	2.1107814270381e-08	3.56569045236794e-07	8.62476997584813
CSF2RA	-0.737088430897514	2.26979761316779	-5.71506550020649	2.12357421114679e-08	3.58374215335497e-07	8.61893513718549
PYCR1	-0.830350944713606	4.89180748370405	-5.71242219591205	2.15434107080025e-08	3.6320610461232e-07	8.60504518172016
TACR1	-0.330672636538865	0.548241074064644	-5.71135701115506	2.16686173016732e-08	3.6495529595917e-07	8.5994494252305
EVC	-0.638343118387084	2.18684287174422	-5.71110099624629	2.16988159594782e-08	3.65102431539746e-07	8.59810462920187
FSTL3	-0.904329252505254	4.81994361996624	-5.70859661617748	2.19963949892116e-08	3.69743750159564e-07	8.58495231554907
PNMA2	-0.393497163121697	0.623149497747161	-5.70733742548664	2.21475147652731e-08	3.71916459696013e-07	8.57834124632595
NPR3	-0.384865296795044	0.677788865629174	-5.70538687568617	2.2383605972842e-08	3.75510375940843e-07	8.5681028156714
SHISA6	-0.219605047009303	0.217263307923561	-5.70355620909563	2.26074161672758e-08	3.78891385636975e-07	8.55849635925183
BCL2	-0.442104352206488	1.63360863297273	-5.69467291511142	2.37247816886345e-08	3.97226635143073e-07	8.51191835235514
SORCS2	-0.713204382026101	1.45540436773564	-5.69267099504564	2.39839197792487e-08	4.01170559847394e-07	8.50143016234973
SELL	-1.11146381722786	3.70022175983509	-5.6891670142278	2.44441436998233e-08	4.08438121767614e-07	8.48308013253383
TPSG1	-0.265258551419152	0.432353056926797	-5.68899896757342	2.44664303145728e-08	4.08438121767614e-07	8.48220032911401
ADAMTS5	-0.425129474446671	1.20903334435679	-5.68706388310222	2.47244948397462e-08	4.12341550704827e-07	8.47207084421695
CCR2	-0.502739796410967	0.970610427133413	-5.68522124649615	2.49726938527267e-08	4.16072962907672e-07	8.4624280182262
SELPLG	-0.822015862208723	3.59556055130884	-5.68473892064994	2.50380618092664e-08	4.16753883989658e-07	8.4599043656375
CD93	-0.61978600363268	4.24497363549022	-5.6836054539818	2.5192333370458e-08	4.18911811304849e-07	8.45397449480541
SORBS3	-0.56259690363728	4.658842328586	-5.68246129004867	2.53489997914531e-08	4.21105308058993e-07	8.44798968108963
SGCB	-0.558536552611661	4.08564343459266	-5.68088294717523	2.55666752417943e-08	4.24307036622597e-07	8.43973547816451
TRAK2	-0.381647118209171	3.73145431529382	-5.67642273124805	2.61916897385529e-08	4.34256173628191e-07	8.41642060472223
SLC45A1	-0.444379678435792	1.3577922230208	-5.6747971945838	2.64231577746501e-08	4.37667319283907e-07	8.40792732027462
PDE4B	-0.577949664488089	1.75207406567766	-5.67268280295346	2.67272192532513e-08	4.42273080464065e-07	8.39688291312451
LEPR	-0.412264914665337	1.4146659713067	-5.67215278994579	2.68039707025023e-08	4.43112094869064e-07	8.39411496933187
ADGRL4	-0.497501827136146	2.86499082231403	-5.66849421393295	2.73396569791919e-08	4.51529033857314e-07	8.3750144064922
RAMP3	-0.60887445394299	4.47496095954161	-5.666262557589	2.76715192395956e-08	4.56566647705878e-07	8.36336861207715
FCGR2B	-0.563227380459999	1.46943214912182	-5.6612069314215	2.84379012406668e-08	4.68756916671495e-07	8.33700052170315
PILRA	-0.696190657864018	2.57609791926263	-5.6605910700042	2.85326603024028e-08	4.6986358606406e-07	8.33378981005244
PHYHD1	-0.716911447439281	1.96187413467542	-5.6532000313905	2.96941429703824e-08	4.88517472020479e-07	8.29528085107606
STARD8	-0.448944994848241	1.75666649581025	-5.65040563397451	3.01451627099078e-08	4.95458321602166e-07	8.28073259740117
DNAJB5	-0.608770420870442	2.45608984523101	-5.64605301371438	3.08609992371575e-08	5.06734032841009e-07	8.25808411359912
PRND	-0.386177468612109	0.421320554939409	-5.64162011218849	3.16070429502524e-08	5.18483517479984e-07	8.23503320179148
SLC2A3	-0.818382992924548	3.85679736778872	-5.64043430685641	3.18095689879687e-08	5.21303061709379e-07	8.22886968086643
MMRN1	-0.507594145042023	0.946218300004336	-5.63906372390142	3.20452279857037e-08	5.24659647030612e-07	8.2217471097479
RCVRN	-0.0890349248802996	0.110222508851958	-5.6322557842485	3.32412112236442e-08	5.4371754242828e-07	8.18638988050883
HSPA12A	-0.289482017717655	1.10751887870955	-5.63125780454101	3.34201436122656e-08	5.46119176741836e-07	8.18120990950136
TTC28	-0.472996632971373	2.24263828821798	-5.62902843543959	3.3823251151355e-08	5.52175936022745e-07	8.16964129621602
ADORA3	-0.531140273504111	1.54196236350974	-5.62842853231067	3.39325295296307e-08	5.53428820545108e-07	8.16652895473925
TMEM263	-0.406136985849119	4.79144361065681	-5.62217550196092	3.50922411633014e-08	5.71795128763334e-07	8.13410464533878
MS4A7	-0.762132236909368	3.15737277162539	-5.6211475924556	3.52865380034698e-08	5.74410811461267e-07	8.12877749596062
AP1S2	-0.449647468532723	2.98202082082808	-5.62008209765895	3.54890445477337e-08	5.77155006502389e-07	8.1232564390713
DENND2A	-0.556209372094134	2.18405137115448	-5.61888078910321	3.57187206091779e-08	5.80335392820176e-07	8.11703271095635
RAB30	-0.373722449651712	1.65789373713817	-5.61795775835787	3.5896175593125e-08	5.82662063945276e-07	8.11225145439597
SLMAP	-0.427035927996231	3.62985766644597	-5.61649027676848	3.61800708387461e-08	5.86710376585233e-07	8.10465134979625
VAMP2	-0.371941077974663	5.22341680968102	-5.61418153477245	3.66311437101945e-08	5.93459414908684e-07	8.09269778296259
LPAR4	-0.159639753301948	0.235827066039013	-5.61098227060079	3.72652625673027e-08	6.03158307832909e-07	8.07614046131134
WDR86	-0.475466431531462	1.32208002936614	-5.60927513531658	3.76079888312421e-08	6.08126899247395e-07	8.06730873523722
ESAM	-0.497206851112375	4.60193721715861	-5.60883379025459	3.76970916610413e-08	6.08988818847078e-07	8.06502584616018
CSF2RB	-0.743866087836488	2.61035310511014	-5.6083899629885	3.77869028280891e-08	6.09860535112546e-07	8.06273027260358
VASH1	-0.427053058840503	2.19765646700361	-5.60468054461002	3.85457153440008e-08	6.21107825317324e-07	8.04355040900603
IQGAP2	-0.514035505130396	1.55768187814009	-5.60462684674106	3.85568081556107e-08	6.21107825317324e-07	8.04327283929455
HEYL	-0.580162770520904	3.21888960888445	-5.6015162426017	3.92047219425268e-08	6.30947516522539e-07	8.02719769468698
ARHGAP1	-0.372912927049318	6.24444530962468	-5.593848379907	4.08474636828761e-08	6.5676389859112e-07	7.98760391852563
TM6SF1	-0.288623455342837	0.826885534736276	-5.58603715210672	4.25897394847751e-08	6.84130366737969e-07	7.94731759410254
AZIN2	-0.290116362518827	1.15254081178969	-5.58383517104732	4.30938142796599e-08	6.91490169901554e-07	7.93596960858845
SOX5	-0.196005234847709	0.344963265744217	-5.58368147278027	4.31292146414407e-08	6.91490169901554e-07	7.93517766229573
ARMCX3	-0.444005303805348	5.13120236740726	-5.58324161425023	4.32306809574383e-08	6.92464325580963e-07	7.93291134866396
TNN	-0.427528062624865	0.485612128618569	-5.5815112338497	4.36321032653859e-08	6.98236790825475e-07	7.92399727345563
STON1-GTF2A1L	-0.0554555236919449	0.047726359010945	-5.58067763083154	4.38267789632514e-08	7.00692985849501e-07	7.91970380217961
NBEA	-0.509745652095304	1.07351985884481	-5.57837842137406	4.43681163248955e-08	7.08681715307791e-07	7.90786457349757
NUAK1	-0.65929377417109	2.95844201619418	-5.57776844817664	4.45128200213341e-08	7.10326061334817e-07	7.9047243639192
AGT	-0.81024663330468	2.22939560316189	-5.57688321423021	4.47236408557729e-08	7.13021419491615e-07	7.90016760472598
FGFR2	-0.771339236873172	3.42945994658951	-5.57643299232916	4.48312348098757e-08	7.14067542463292e-07	7.89785031629396
NHLRC4	-0.25040739828837	0.725033646891197	-5.57246958118765	4.57893419569594e-08	7.28645927062522e-07	7.87745758782427
CACNA2D1	-0.625117900669639	1.52922610086359	-5.57145213520064	4.60384933115258e-08	7.31925990394734e-07	7.87222458103808
APBB2	-0.413225103172435	2.63991325956055	-5.56848228388745	4.67733163611409e-08	7.4291399124124e-07	7.85695449588577
CLEC10A	-0.691116353374375	1.78401772561142	-5.56375302774896	4.79670790026317e-08	7.61164161300157e-07	7.83265248291125
PCSK1	-0.463695926559887	0.642123513023178	-5.56097759086106	4.86814048627656e-08	7.71779476347163e-07	7.81839871416816
SUSD2	-0.739511507407944	2.78851073130495	-5.55949116306919	4.90682177574711e-08	7.77187571948176e-07	7.81076739716515
KLK4	-0.550420174403652	0.58021461188832	-5.55826679867844	4.93890783396135e-08	7.81541964311781e-07	7.80448282698196
LYZ	-1.19580219640264	5.18614688656801	-5.55493386240632	5.02728935305325e-08	7.94788282386513e-07	7.78738113013007
SERPINE2	-0.894269636534263	2.71111308904734	-5.54647391940443	5.25859267838844e-08	8.30584215896618e-07	7.74401166048043
NKD2	-0.889587391076125	2.96119871365779	-5.54243153108189	5.37273905371369e-08	8.47826197056805e-07	7.72330858728965
ZNF423	-0.472435889284944	1.39136979433584	-5.54196893485906	5.38595422387446e-08	8.4912388602714e-07	7.72094022892394
NKX3-2	-0.364110411364255	0.639141596789231	-5.53979479554436	5.4484884087906e-08	8.57565191537503e-07	7.70981153953645
CRYBB1	-0.303492747751352	0.677215987669244	-5.53975707651113	5.4495795194406e-08	8.57565191537503e-07	7.70961850154436
VEGFB	-0.409959501126732	6.61922470246941	-5.53787316013638	5.50434741549137e-08	8.65383122781181e-07	7.69997845361675
MAGED1	-0.56635207450432	6.53926108644509	-5.53674427001695	5.53742184420233e-08	8.69779159665058e-07	7.69420324296429
SULT1C4	-0.423769802438724	0.96643339713686	-5.53550980839532	5.57381059233246e-08	8.7468719544435e-07	7.68788910347316
GNAQ	-0.409691889021072	4.88794503148868	-5.53434684955492	5.60830432543276e-08	8.79289077234439e-07	7.68194179896352
ZNF835	-0.33179297999244	0.530531076401622	-5.53069052445447	5.71811004658004e-08	8.95679281789807e-07	7.66325055340251
KCNS2	-0.123032948630323	0.129466058255541	-5.52736831231551	5.8196928994703e-08	9.1046117557009e-07	7.64627650289199
GPR34	-0.649275877587184	2.04666293207064	-5.52725515639306	5.82318358133125e-08	9.1046117557009e-07	7.64569851397301
TNFSF8	-0.417501204803863	0.925890073088013	-5.52639643258341	5.84974030066019e-08	9.13773482594403e-07	7.64131257153292
UBL3	-0.491721003452952	4.94795522771786	-5.52513948752607	5.88882483148584e-08	9.19034855122987e-07	7.6348937647412
PTPN5	-0.191984985880678	0.245822548919941	-5.52359608846404	5.93716409381913e-08	9.25729591200341e-07	7.62701384692297
LOXL1	-0.74091357893352	4.52237124477094	-5.52054740268247	6.03378552209378e-08	9.39933383849242e-07	7.61145415470343
CCND2	-0.75706654873482	3.29426284320429	-5.52033561767854	6.04055409455269e-08	9.40126859125671e-07	7.61037353381934
GJC2	-0.418563265043206	1.474794531515	-5.51811963915823	6.11182027169032e-08	9.50348945536782e-07	7.59906876664139
ADAMTS4	-0.707166384768119	2.75535394455458	-5.51755514948988	6.13010460722461e-08	9.52321547703177e-07	7.59618965803266
BAG2	-0.598438360335034	2.58452153514025	-5.5155094820781	6.19681238302322e-08	9.61806345324891e-07	7.58575810954614
FMO2	-0.425960529655281	0.66825658817456	-5.51360765188029	6.25946258960036e-08	9.70644650061001e-07	7.5760630181569
NEDD9	-0.658687377728235	3.86761319494267	-5.51214001186788	6.30823031103633e-08	9.77316082158826e-07	7.56858329304331
PNOC	-0.395467668728059	0.564176525573566	-5.50739797563586	6.46834059634851e-08	1.0012096622792e-06	7.54442753852918
ANKH	-0.649081367447425	3.24582326359278	-5.50477747425901	6.5585072897375e-08	1.01376529227077e-06	7.53108647253884
EMP3	-0.85605445741917	5.06338871354601	-5.50469469188366	6.56137550285179e-08	1.01376529227077e-06	7.53066511349002
HOXA13	-0.786259990842332	2.76426269779918	-5.49914395341691	6.7565034724629e-08	1.04296624836721e-06	7.50242450792742
NKAIN4	-0.395797050557176	0.565210106986665	-5.49670801013773	6.84390605804155e-08	1.05550032595961e-06	7.4900388482987
TRIM61	-0.253643742996417	0.479302954552323	-5.49647841464232	6.85220049336361e-08	1.05582230609247e-06	7.48887170350022
TMEM121	-0.465371675514348	1.62707786292484	-5.49567016436536	6.8814774183813e-08	1.05937386754827e-06	7.48476331073049
PRAM1	-0.383942487492562	1.26615976617282	-5.49515804118098	6.90009075504219e-08	1.06127887734198e-06	7.48216042178341
CYP21A2	-0.179822186244511	0.20876484572291	-5.49477058379756	6.91420557610952e-08	1.06248916942366e-06	7.48019129103537
MEX3B	-0.538935663018005	1.62454958054902	-5.4923546694323	7.00285108216047e-08	1.07513988951834e-06	7.46791585860267
CCR4	-0.491923210241416	1.08566901743039	-5.49181883154778	7.02266140860241e-08	1.0769967213851e-06	7.465193857776
ABCA8	-0.430255055343435	0.725195609010344	-5.49168526912467	7.02760778753433e-08	1.0769967213851e-06	7.46451541011953
PTP4A3	-0.540306848096763	4.6489417151603	-5.48869915956604	7.13908456847267e-08	1.09309601795039e-06	7.44935078757517
SPNS3	-0.434009451253211	1.03400805867791	-5.48589045934806	7.24550613536323e-08	1.10839302939446e-06	7.43509359858419
THRA	-0.4631096866455	3.3553108733851	-5.4700901935056	7.87353559243519e-08	1.2033846717243e-06	7.35500730585316
TNC	-1.1411569323512	4.26198421204956	-5.46803090059217	7.95918815520051e-08	1.21538374962402e-06	7.34458409437832
MPDZ	-0.456859731877371	2.26702872817107	-5.46778684673277	7.969398961851e-08	1.21585153130087e-06	7.34334902804375
NTNG1	-0.399731824846226	0.455504047122748	-5.46724589185803	7.99207701990601e-08	1.21821883678872e-06	7.3406116248188
BACE1	-0.438421747796992	2.45826291157747	-5.46583035218648	8.05171687724628e-08	1.22621088450167e-06	7.33344964973492
GPR183	-0.797431925973389	3.39965669355075	-5.46407064934849	8.12646042427427e-08	1.23648674666663e-06	7.32454859715918
SMTNL2	-0.625875663261312	1.33198106407111	-5.45871727735299	8.35801539891026e-08	1.27058266265293e-06	7.29748498693934
CLIC2	-0.556427299985156	2.94564911618417	-5.45844465217397	8.36997755848036e-08	1.27126507363669e-06	7.29610736082959
COL4A2	-0.62517466328736	5.65364715281679	-5.45746939563709	8.41290592560316e-08	1.27664534077106e-06	7.29117969254726
CFI	-0.506238064446435	1.29208133504773	-5.45703910504561	8.43191420704357e-08	1.27838941689856e-06	7.28900580926759
SLITRK3	-0.312299122248132	0.25129622914759	-5.45470484503287	8.53576081401187e-08	1.29298154236114e-06	7.27721540411002
ST3GAL2	-0.405845703533111	3.00842336235984	-5.44867070627411	8.81000039572421e-08	1.33333555811089e-06	7.24675698116939
PIK3R6	-0.369144388578935	1.16470253230968	-5.44294434147297	9.07815920870792e-08	1.37269836710516e-06	7.21787900246816
NREP	-0.255934515031075	0.703730746517986	-5.43971738323044	9.23275048871486e-08	1.39483409026224e-06	7.20161704110631
POU2F2	-0.467050536700675	1.62313136288872	-5.43822824374072	9.30494917794913e-08	1.40449414788015e-06	7.19411546561196
MS4A4A	-0.800485362738127	2.75400048456822	-5.43468144058471	9.47912690658045e-08	1.42951620397021e-06	7.17625550116325
TRIM63	-0.455837353726033	0.650454277366873	-5.43367617584499	9.52906728413813e-08	1.43577469947275e-06	7.17119530970707
ETS1	-0.519847865012619	5.10194654606653	-5.43263868479543	9.580876663671e-08	1.44230347721865e-06	7.16597374850338
FGF18	-0.412085958121914	0.770147377252381	-5.43201196105875	9.61230596992235e-08	1.44575540985278e-06	7.1628199443443
CDON	-0.372646253990302	0.79034974480617	-5.42700280150306	9.86713380570215e-08	1.4827722011378e-06	7.13762410420053
TRPC4	-0.21702219682374	0.476030190063153	-5.42336556401457	1.00562694748302e-07	1.50986054754048e-06	7.1193415509639
ANGPTL7	-0.325822465806015	0.320819459177671	-5.41950274776975	1.02609910270271e-07	1.53916863105839e-06	7.0999367225098
ITGA5	-0.78598075851012	5.30435232553992	-5.4193425306518	1.02695690803085e-07	1.53916863105839e-06	7.09913213104045
SLC39A14	-0.603524765840591	3.94536798280499	-5.4160682234676	1.04464098263336e-07	1.56429469679368e-06	7.08269344915725
CCL23	-0.54581405305635	1.05126544334322	-5.41313988470084	1.06070684732255e-07	1.58695551273562e-06	7.06799897770115
HCFC1R1	-0.373938467128582	6.41515470918127	-5.41133822200384	1.07071037159227e-07	1.60051442277295e-06	7.0589616060644
ARSI	-0.872942877371603	2.28229617636113	-5.41076742860673	1.07389870847369e-07	1.60335025064568e-06	7.05609897550212
DCLK1	-0.44995632913664	0.740599968293938	-5.41066129680975	1.07449255525018e-07	1.60335025064568e-06	7.05556673441676
AFAP1	-0.326830978631695	1.398670672014	-5.40986228615307	1.07897356812632e-07	1.60862571142829e-06	7.05156006007466
DOK6	-0.348638491714114	0.554554987124579	-5.40766502512933	1.09139004977377e-07	1.62571244629612e-06	7.04054443514064
MYL6	-0.344620560175423	8.65776487375828	-5.40729263089107	1.09350811770042e-07	1.62744239634312e-06	7.03867787823707
TMEM50B	-0.381113687286959	5.01486526977502	-5.4056680468933	1.1027950656383e-07	1.63982927111653e-06	7.03053625303244
GPR88	-0.19750936771628	0.212374873055461	-5.40452158227747	1.10939490066377e-07	1.64820232796432e-06	7.02479200297536
NR4A3	-0.691513482457095	1.91458092264971	-5.40114458486365	1.12905891898787e-07	1.67595299048017e-06	7.0078780073012
CRYGN	-0.266512060222311	0.424195285842985	-5.40046889092987	1.13303388168447e-07	1.68038704109281e-06	7.00449483119896
SNAP25	-0.560657650426464	0.855746756252265	-5.39975715322589	1.13723558047487e-07	1.68514934315836e-06	7.00093158112244
WSCD1	-0.345092280917312	0.631089186307008	-5.39817830796803	1.14661028486826e-07	1.69756201530843e-06	6.99302868608959
GPR17	-0.2006782208828	0.308784111328787	-5.39164027102535	1.18623642580283e-07	1.75411317100711e-06	6.96032388833946
ZMAT3	-0.398401398701002	2.97635795276706	-5.39153749626888	1.18686982530667e-07	1.75411317100711e-06	6.9598100586434
METTL11B	-0.245598987321984	0.372592948470434	-5.39135041606308	1.18802364142078e-07	1.75429428508758e-06	6.95887475962158
TRPC3	-0.220279625795765	0.30151856381507	-5.39025564766957	1.19479749012202e-07	1.76276670463709e-06	6.95340207766967
CLSTN2	-0.438778652191833	0.694717006599158	-5.38858560851047	1.20520311833431e-07	1.77657801091724e-06	6.94505550428907
LPL	-0.662153201927183	1.90623469350803	-5.38832983884476	1.20680451160884e-07	1.77739840233576e-06	6.94377740841158
ZNF843	-0.183840010218086	0.422316997787115	-5.3810355084072	1.25335468754797e-07	1.8443612967023e-06	6.90734932222458
CLC	-0.461165290064133	0.514037809504637	-5.37776436578246	1.27479205925927e-07	1.87428588764559e-06	6.89102702336632
RAB20	-0.527460837623229	5.70706612582662	-5.37397105137356	1.30009745797478e-07	1.90984092034619e-06	6.87210996343799
TTLL1	-0.36591087443764	3.19768858678438	-5.3732140721682	1.30520536279297e-07	1.91569011444964e-06	6.86833633169865
EBF2	-0.217109859552242	0.3755218213491	-5.37042403240775	1.32420064905725e-07	1.94189458975111e-06	6.85443162697317
AMOT	-0.785408882235534	2.0398159362979	-5.36873878717876	1.33580395860888e-07	1.9572231817309e-06	6.84603591127342
MMP16	-0.335006852416978	0.637467833820608	-5.36550221116399	1.35836602636323e-07	1.98856837129646e-06	6.829918030959
PEAK1	-0.328556286517616	2.14759356145599	-5.3646852794729	1.36411905166362e-07	1.99527336095011e-06	6.82585111014069
MYOZ2	-0.104055808129839	0.103286386862613	-5.36398070678012	1.36909981192177e-07	2.00083822170114e-06	6.82234397575223
STXBP6	-0.491889704501951	0.777795764575911	-5.36275151222274	1.3778315278214e-07	2.01187056822059e-06	6.81622639964796
EFHD1	-0.780388680966948	2.50616727560892	-5.36102415798341	1.39019340369798e-07	2.02818010208459e-06	6.8076315873205
WWTR1	-0.507095998725114	4.08181913712717	-5.35992471759781	1.39811759655326e-07	2.03799301070844e-06	6.80216234167649
DDAH2	-0.546478579679311	5.96010859403177	-5.35904453130702	1.40449310909578e-07	2.04553358551612e-06	6.79778449223085
IRF8	-0.744826456138195	2.25694730081101	-5.35787461649178	1.41301093557861e-07	2.05617870189287e-06	6.79196656280823
BEND6	-0.449131541422458	1.38263349715057	-5.35507574125127	1.43359277850632e-07	2.08434587651035e-06	6.77805236144677
SLIT3	-0.642399292532205	2.1943948244207	-5.35490175949189	1.43488173575305e-07	2.08443836096457e-06	6.77718764453144
PDLIM7	-0.591922178106808	5.49850989135073	-5.35238919887465	1.45362214823463e-07	2.10986061123031e-06	6.76470253643083
SELE	-0.784019487438295	1.92490835682282	-5.35134162868741	1.46150564019339e-07	2.11949466712103e-06	6.75949858006701
BMPR2	-0.375720755226254	4.301063247739	-5.34874546928658	1.48122234652753e-07	2.14625837621633e-06	6.74660559059168
FCN1	-0.44736957888767	0.909595657132916	-5.34586044438667	1.50343577436509e-07	2.17659114533826e-06	6.7322844099036
ARF4	-0.385200515817892	7.8754705775627	-5.34508880513017	1.50943165663449e-07	2.18341342780691e-06	6.7284551509457
RBP7	-0.710770471313483	3.10632632855398	-5.34282137395691	1.52718493641053e-07	2.20721690342222e-06	6.71720580131348
ZNF454	-0.267502418033672	0.48201191231525	-5.33902487460858	1.55736508702381e-07	2.24757227778911e-06	6.69837959677706
OSBPL5	-0.376299765176817	3.30975155741249	-5.338976976582	1.5577495241393e-07	2.24757227778911e-06	6.69814215266443
RASSF1	-0.374973166716348	4.38273475948494	-5.3378597628423	1.56674263265813e-07	2.25863211221589e-06	6.69260433150754
MARCHF2	-0.31487214996359	5.19268273986496	-5.33613598694761	1.58071725186808e-07	2.2762978013705e-06	6.68406186757892
CD163	-0.993199375298148	3.22410701597565	-5.33601863155443	1.58167303581208e-07	2.2762978013705e-06	6.6834803800828
PIWIL4	-0.405022569981241	1.15420884431153	-5.33486928033795	1.59106345573925e-07	2.28787662261879e-06	6.6777860145446
GPR155	-0.423852790131582	1.7301793223573	-5.33289475624972	1.60732216867335e-07	2.30930383541405e-06	6.66800588421588
DIP2C	-0.424714331826382	3.24163966652588	-5.33030649671375	1.62887891527188e-07	2.33830035676709e-06	6.65519058542415
MAGED2	-0.377602932530071	7.33715856472978	-5.33012598854764	1.63039272901843e-07	2.33850006014608e-06	6.6542970333823
SHF	-0.484094164179343	1.86408197388689	-5.32990201404796	1.63227296705359e-07	2.33922455286846e-06	6.65318835069601
PAM	-0.579634465433013	4.56025276958831	-5.32830646822694	1.64572840117295e-07	2.35652237646069e-06	6.64529150590432
EPB41L2	-0.540513553227159	3.07429343735534	-5.32805058643639	1.64789627557351e-07	2.35764201377469e-06	6.64402525959791
SHROOM4	-0.435298749673978	1.75150766702233	-5.32148134412277	1.70451058642645e-07	2.43659072148742e-06	6.61153505445589
SGCE	-0.48522380573251	1.53652932538406	-5.32068418419062	1.71150767454179e-07	2.44453879526703e-06	6.60759482395403
BMERB1	-0.618983484520721	3.03674511055285	-5.31719875170046	1.74242987324485e-07	2.48602771546334e-06	6.59037292695266
MFAP2	-0.820259779219805	4.68901107104318	-5.3170816234427	1.74347837549102e-07	2.48602771546334e-06	6.58979435390557
CYYR1	-0.453043810126278	2.9072640610021	-5.31627148990573	1.75074726416402e-07	2.49430165081191e-06	6.58579287785342
RGS3	-0.333961522448436	3.22835929927919	-5.31475157969234	1.76446401348269e-07	2.51174036262376e-06	6.57828704571935
GGTA1	-0.510543782525477	1.42970324962135	-5.31456889352697	1.76611970670474e-07	2.51199517815672e-06	6.57738500502216
PPP1R16B	-0.493899008643041	1.72587480898303	-5.31420016985777	1.76946605971253e-07	2.51465222571177e-06	6.57556445795621
C2CD4B	-0.602050142834117	1.61882318143674	-5.31056869249181	1.80275393701286e-07	2.55982030238112e-06	6.55764015949494
SCN7A	-0.287162710773256	0.265447024233611	-5.30984141313686	1.80949317919242e-07	2.56724674489093e-06	6.55405172345748
TPSD1	-0.561050149439219	0.934851600163304	-5.30776688918234	1.82885107813514e-07	2.59254880751308e-06	6.54381825619525
ANG	-0.471059562230733	2.40937844038494	-5.30309130365205	1.87321974279669e-07	2.65323405867731e-06	6.52076669938714
EIF5A	0.314555171531419	8.61261390600322	5.30194709349071	1.88423569053086e-07	2.66661674971884e-06	6.51512820825534
GNG2	-0.524688750055845	1.96784894316486	-5.30089523123284	1.89441798235572e-07	2.67879836224881e-06	6.50994572669273
RTL5	-0.531539172162267	1.57102192455067	-5.30070607463053	1.89625472037633e-07	2.67916852560812e-06	6.50901385484258
ACAA2	-0.661484051901647	4.19780445286677	-5.2997623466341	1.90544429887376e-07	2.68991808864246e-06	6.50436505157392
FLT3	-0.224220434022102	0.392959136571196	-5.29662162412346	1.93633938545266e-07	2.73081652346168e-06	6.4888990397207
PRRT2	-0.384635757026016	1.08203605547891	-5.2964918894274	1.93762597367482e-07	2.73081652346168e-06	6.48826035237279
SEL1L2	-0.0548619284021766	0.0485226206877877	-5.29496171113803	1.95286357666002e-07	2.75001343564268e-06	6.48072827084477
CD84	-0.536198475924095	1.43729507981166	-5.29396701445438	1.96283110001928e-07	2.76176342782696e-06	6.47583303545899
FYCO1	-0.404566636560625	3.99372010704413	-5.29026754120762	2.00033722077872e-07	2.81220962501378e-06	6.45763371072111
THAP8	-0.365095071449002	3.49400524492881	-5.28993214019971	2.00377176171375e-07	2.81471192720996e-06	6.45598427392315
ABL1	-0.386830573515891	5.10817373385323	-5.28945424324855	2.00867535980747e-07	2.81927199221823e-06	6.45363422703595
ALPK2	-0.457004475473757	0.772226053183174	-5.2878473990981	2.02524836055565e-07	2.83898915526702e-06	6.44573396402963
PCSK5	-0.472257854292127	1.21608021296237	-5.28776891111006	2.02606127475995e-07	2.83898915526702e-06	6.44534812090001
SPECC1L	-0.318600841750931	3.66778823262647	-5.28332070414152	2.07265306026792e-07	2.90188487310433e-06	6.42348909767852
BTK	-0.554209377508834	1.65364703043664	-5.28279640126887	2.07821274952404e-07	2.90727607583498e-06	6.42091366522414
ZCWPW2	-0.0955323226382148	0.330960626441237	-5.2816519770984	2.09039847634321e-07	2.92192017100036e-06	6.41529290263357
CXXC5	-0.612197352884463	5.07928464291196	-5.27850590994981	2.12425574220506e-07	2.96680742451972e-06	6.39984666760211
OSCAR	-0.655340581617148	2.38900794198747	-5.27810016027084	2.12866086257984e-07	2.97052091331793e-06	6.39785514312102
LGALS1	-0.777398522403351	9.12639241241992	-5.27725348603782	2.13788154054221e-07	2.98094285952161e-06	6.39369987601834
PGR	-0.173816958357631	0.274574758356362	-5.27656879445019	2.14536647188399e-07	2.98892948838808e-06	6.39034000402154
HEG1	-0.622050472810012	3.68980638946833	-5.2762222425173	2.14916460002623e-07	2.99177078650132e-06	6.38863957262683
HGF	-0.5240639021548	0.917049146762831	-5.27562997549849	2.15567081041898e-07	2.99697597878395e-06	6.38573371257295
TMEM132C	-0.242646436984583	0.253630049216799	-5.27556121771685	2.1564273693678e-07	2.99697597878395e-06	6.38539638230467
ZC3H12B	-0.252439300558737	0.653655483832264	-5.27521586230976	2.16023129764773e-07	2.99981180443148e-06	6.38370210352003
CYSLTR1	-0.379240731984623	0.92033697927845	-5.27472998067992	2.16559407750262e-07	3.00480594228362e-06	6.38131858079318
ARHGAP15	-0.469697365439069	1.53568387357436	-5.27347796684798	2.17947239463918e-07	3.02159779178542e-06	6.37517762966814
CCDC178	-0.158506144121565	0.156951269925186	-5.27319062877635	2.18266962736795e-07	3.02356620774888e-06	6.37376845609302
WDFY4	-0.439220166278111	0.939792752429238	-5.2718062605971	2.19813746054077e-07	3.04251556885753e-06	6.36698012570009
MAF	-0.690364460828656	3.67884698429661	-5.27087024117542	2.20865598445142e-07	3.05458918304903e-06	6.36239117929683
ARHGAP24	-0.387072232024613	1.21233832929596	-5.2695658627925	2.22339539173035e-07	3.0724759552173e-06	6.355997492961
MFNG	-0.552125372924077	2.80074182859154	-5.26900498768177	2.22976253908086e-07	3.07877358379095e-06	6.35324866882297
TSPAN9	-0.456991949846978	4.50850595596107	-5.26669506785404	2.25617201753203e-07	3.11271226198195e-06	6.34193054016442
VWA1	-0.555804192758797	6.17266655097009	-5.25810274957235	2.35709737205193e-07	3.24931794132701e-06	6.29986791990302
EVI2B	-0.724472696445245	2.85178422928336	-5.25608568026576	2.3814168594466e-07	3.28018479320211e-06	6.29000228379773
FAM171B	-0.549393622656984	2.59184472087504	-5.25566069073307	2.38657183585503e-07	3.28462568768041e-06	6.28792404918073
LOXL2	-0.652534049219591	4.14788945309608	-5.25496357140474	2.39505109272013e-07	3.29310653713508e-06	6.28451539414167
ATP8B4	-0.289041250242881	0.734307126129777	-5.25483602258096	2.39660566279068e-07	3.29310653713508e-06	6.28389177034019
ADCYAP1R1	-0.188164607725819	0.245301479773983	-5.25442860878547	2.40157779482607e-07	3.29727521128219e-06	6.28189989257227
SHANK1	-0.188044675616955	0.230446496344537	-5.25384549795619	2.40871156340271e-07	3.30440261330995e-06	6.27904925256129
CYP7B1	-0.52120773902352	1.77877676451787	-5.25366995244479	2.41086320541758e-07	3.30468928181776e-06	6.27819112141542
MAP6	-0.437389853211861	1.08483441948891	-5.25257614567161	2.42431191862561e-07	3.32044847405317e-06	6.27284475396397
CADPS2	-0.546581207553145	3.0289831745192	-5.25080262953348	2.44627261805184e-07	3.34704677922614e-06	6.26417812919723
SORCS1	-0.170638821266482	0.161297685661415	-5.25069054960739	2.44766691749887e-07	3.34704677922614e-06	6.26363051499408
PLAAT5	-0.535817285909366	0.709150252063924	-5.2492512931831	2.46564021389853e-07	3.36891611876529e-06	6.25659932065874
GPM6B	-0.445430303180546	1.68141876575932	-5.24909024053654	2.46765936683999e-07	3.36896897988082e-06	6.25581263529191
TGFBR1	-0.504354581681235	4.39567887656743	-5.24764831884112	2.48580863766028e-07	3.38908952039068e-06	6.24877029421631
SH3BGR	-0.157841590355909	0.276186924519017	-5.24760296542327	2.48638158923495e-07	3.38908952039068e-06	6.24854881563279
GNAI2	-0.315738164698115	7.06336687487064	-5.24644182758876	2.5010939699439e-07	3.40641389293159e-06	6.24287909117663
LGALS3	-0.49022633288758	8.05172824649382	-5.24596412333943	2.50717127227294e-07	3.41195924101079e-06	6.24054682491562
CLMP	-0.844490508663177	2.95933550528008	-5.24343421666316	2.5395959307725e-07	3.45332265214796e-06	6.22819830408178
APOLD1	-0.531661182814561	3.22288945313864	-5.24297466212851	2.54552930427728e-07	3.45862611781636e-06	6.22595576755971
KANK4	-0.660556387960979	0.936273484086793	-5.24196029287204	2.5586735809031e-07	3.47371079686693e-06	6.22100645024282
KL	-0.550557059859167	0.947162097001616	-5.24076754563013	2.57421348232192e-07	3.49202117605887e-06	6.21518785848133
MRC1	-0.813888469013006	2.67702301013715	-5.23834235242133	2.60609317589376e-07	3.53245028008994e-06	6.20336057437764
EBF4	-0.654933448738228	3.33831844606543	-5.23588168871762	2.63883020184449e-07	3.57397615952044e-06	6.1913651878893
RASA3	-0.626042591836467	3.26968900797262	-5.23491715503749	2.65177096033412e-07	3.58864564886585e-06	6.18666456467398
SMIM41	-0.100869693846701	0.137685292011193	-5.23414004995293	2.66224179562288e-07	3.59995192252312e-06	6.18287791825662
LAYN	-0.574167715379544	2.57334036939015	-5.23290713486513	2.67893657565581e-07	3.61964972902947e-06	6.17687122575925
RAB39B	-0.403438711154105	0.850324889612076	-5.22676520651314	2.76362745569042e-07	3.73111640069442e-06	6.14696650051017
EGR1	-0.795088359891745	6.9014073485736	-5.22302490611057	2.81646775709279e-07	3.79943957302977e-06	6.12877019578822
MS4A6A	-0.767325781064173	3.17777585484289	-5.22245293569404	2.82463399155053e-07	3.80743651586895e-06	6.1259886015635
FCER1A	-0.64331130588293	1.62335982649897	-5.21996021618536	2.86049222937719e-07	3.85271839381911e-06	6.11386916751884
PITX2	-0.58072643203022	1.7929735629284	-5.21908195268317	2.87323101935338e-07	3.86681430935288e-06	6.1096003134088
NOP16	0.297544768670863	4.5739497816986	5.2146496682258	2.9383627434946e-07	3.95134297467088e-06	6.08806649278448
HLA-DPB1	-0.880467487468129	5.60030221016766	-5.21230598656363	2.9733788424234e-07	3.99527231346481e-06	6.07668640418195
ZNF704	-0.572827233610682	2.95615503275587	-5.20718865527859	3.05124624210294e-07	4.09666533736488e-06	6.05185398959029
SLC2A10	-0.644604321157419	4.23706728218271	-5.20520858005833	3.08190309357699e-07	4.13456258082321e-06	6.04225117555572
ITPKB	-0.354294036241472	4.00526391523094	-5.20393303527495	3.10180978785735e-07	4.15798946424282e-06	6.03606682857386
MTARC2	-0.4207030284793	3.34954199233654	-5.20377299163398	3.10431627772672e-07	4.15807277168577e-06	6.03529096706395
TMEM109	-0.387136282483965	7.419810117893	-5.20056982315485	3.15489676349332e-07	4.22249794207591e-06	6.01976699410453
CYB5R3	-0.32008986308644	6.69666315956899	-5.19872344840805	3.18441432209419e-07	4.25865346172518e-06	6.01082244089552
SLC24A2	-0.194338184005584	0.345088111553898	-5.19830662823873	3.19111485992648e-07	4.26426197032281e-06	6.00880358700797
LY6H	-0.450147661937302	0.761205857679582	-5.19812834350596	3.19398502240976e-07	4.26474719122547e-06	6.0079401143626
CDH5	-0.495499933851577	3.46966209334868	-5.19516647315974	3.2420350265325e-07	4.32551041853681e-06	5.99359890535549
DMD	-0.484561956106475	1.11440516056646	-5.19036481959667	3.32142337085602e-07	4.42795712865452e-06	5.97036475687101
C14orf28	-0.232494426022712	2.05579410555769	-5.18633931332233	3.3894278497678e-07	4.5150788686296e-06	5.9509006957178
TNFRSF25	0.423140449333414	3.69839669932889	5.18582846010491	3.39815376292255e-07	4.52316069335489e-06	5.94843157133842
MZB1	-0.994596521477672	2.87249729894113	-5.1821247333801	3.46207147286667e-07	4.6046362646548e-06	5.93053658603141
PLD4	-0.484469859501942	1.20841022526648	-5.17879016497689	3.52061362000029e-07	4.67884049139258e-06	5.91443480248975
ENPP2	-0.665204425121012	2.85320450899619	-5.17755196346632	3.54259489298743e-07	4.70325253503652e-06	5.9084581513578
FAM20A	-0.69479171595844	2.11394229940134	-5.17744431350815	3.54451222733338e-07	4.70325253503652e-06	5.90793859693789
TLN1	-0.412259747574761	6.39669768656846	-5.16997888278674	3.67995837958848e-07	4.87917162861884e-06	5.8719310181703
MORN5	-0.275745638896066	0.298566368196119	-5.16141964912693	3.84142213413282e-07	5.08928597536865e-06	5.83070374764026
GDF10	-0.206721339172323	0.241289363237742	-5.15598673737379	3.94744777478957e-07	5.22568358731092e-06	5.80456608069111
KCNN2	-0.24978318898078	0.430501814207563	-5.15274943504993	4.01196690555053e-07	5.30696493237326e-06	5.78900292961603
ABCA3	-0.647135608400964	1.94591635073408	-5.15258012363075	4.01536922062085e-07	5.30733844692939e-06	5.78818921008153
DGKI	-0.239748688977974	0.418829698166858	-5.15214545383136	4.02411671602723e-07	5.31477092052324e-06	5.78610027159253
EYA2	-0.980741943583094	3.54548386378253	-5.15127913731941	4.04160594779914e-07	5.33372837688217e-06	5.7819373836316
DRAM1	-0.570304998342957	4.28346121643336	-5.14792571394338	4.11000156156815e-07	5.41978578014232e-06	5.76582905068312
TMEM150C	-0.503697013075709	2.07183350932242	-5.14776559756176	4.11329513940901e-07	5.41992746835683e-06	5.76506015381061
F2R	-0.610890644062194	4.14720088288697	-5.1451604852809	4.16724249239709e-07	5.48676176765998e-06	5.75255305704929
AKAP13	-0.387394343040098	3.40909580354279	-5.14118666498747	4.2508553868564e-07	5.59252134461053e-06	5.7334855091174
CD79B	-0.6166243501319	1.60024190410794	-5.13868144883251	4.30439992392679e-07	5.65858942085924e-06	5.72147139105756
SCG5	-0.630357176369948	2.29927031787379	-5.13830147225928	4.31257807483939e-07	5.66496259699559e-06	5.71964960821343
BEST1	-0.204709226738482	0.630607300000724	-5.1360838928266	4.3606075096436e-07	5.72363382303605e-06	5.70901986707082
CPM	-0.712900233115893	3.1225526918636	-5.13556327029898	4.37195825680501e-07	5.73410808839708e-06	5.7065248993393
PALM2AKAP2	-0.600892736190334	2.78675683544877	-5.13412871863506	4.40338294143803e-07	5.76897244284976e-06	5.69965127719708
HMCN1	-0.427370199311156	0.905745403378573	-5.13404047260057	4.40532314576559e-07	5.76897244284976e-06	5.69922850329659
P2RY8	-0.493056370186872	1.76420004452523	-5.13175154369478	4.45593840216578e-07	5.8289719614301e-06	5.68826480526479
CCDC92	-0.341587160419746	3.84689441142519	-5.13165914635783	4.45799337006676e-07	5.8289719614301e-06	5.68782232303884
TGFBR2	-0.517284547358717	4.95482378041153	-5.1290269257375	4.51692233961253e-07	5.90148739778408e-06	5.67521979998278
VIT	-0.405340735703466	0.416893154419352	-5.12877391415905	4.52262621558506e-07	5.90440480071507e-06	5.67400873220209
DENND5A	-0.398665027698677	3.85897482554647	-5.1282924522123	4.53349952832643e-07	5.91406138622399e-06	5.67170430636203
C3orf14	-0.652580129372963	3.02039571092162	-5.12745838243882	4.55239604800746e-07	5.93416162242566e-06	5.66771263963415
C3	-1.07600856681928	5.6116788293658	-5.12630155572765	4.57873116054723e-07	5.96392004380313e-06	5.66217727526459
CRTAP	-0.35349385403705	5.93622802453011	-5.12457998029804	4.61819601879979e-07	6.00630699776312e-06	5.65394164268685
IRS2	-0.575229122230904	2.53343451033156	-5.12457394567325	4.61833493214635e-07	6.00630699776312e-06	5.65391277865853
KCNJ12	-0.341317722701213	0.538730772726765	-5.12421217651637	4.62667002976642e-07	6.01255033432824e-06	5.65218246622259
FKBP14	-0.354568366627863	3.54068641380716	-5.12388798023682	4.63415182668757e-07	6.0176760857849e-06	5.65063195288474
SAXO1	-0.0546654151968924	0.0870968872519655	-5.1184338414194	4.76179244685678e-07	6.17870719401074e-06	5.62455969309892
F12	0.574364050444458	2.31025555903373	5.11749473919782	4.78411055015447e-07	6.20293479944189e-06	5.62007299011613
CPVL	-0.790409354038715	3.34703327893546	-5.11671974694923	4.80260475269621e-07	6.22217132125783e-06	5.61637089171567
ADORA2B	0.696292669246354	3.2616835138314	5.11129581306747	4.93399097250873e-07	6.38752819127443e-06	5.5904748166913
CKMT2	-0.325957171194121	0.794502360750709	-5.10639438003099	5.05570800562594e-07	6.54012539039565e-06	5.56709412189359
RASSF3	-0.426979278528156	4.40499135931499	-5.10371223342176	5.12353872651093e-07	6.62283565932199e-06	5.55430815385233
MMP7	-1.2671471623028	4.17249919017284	-5.10203822868968	5.1663193675142e-07	6.67306444652878e-06	5.54633105517343
ELMO1	-0.458134550412322	2.00870054045036	-5.09932354819385	5.23643128934283e-07	6.75849261479597e-06	5.53339973452178
GIMAP1	-0.403890211833848	1.4983845125161	-5.09828469801039	5.26350450974277e-07	6.78828470168569e-06	5.52845279456818
TRABD2B	-0.425551095617862	0.945822951666229	-5.09710316103018	5.29446091829187e-07	6.82303596068659e-06	5.52282746555354
RPS17	0.313786397802115	2.52169837557999	5.09650320091562	5.31024732195177e-07	6.83819963616363e-06	5.5199714781214
PCDH12	-0.419045348668101	2.51297890731307	-5.09607221168148	5.32161579826884e-07	6.84765554798421e-06	5.5179200243717
PENK	-0.258243501794114	0.181916025529686	-5.09086174275711	5.46093300750439e-07	7.02161235001189e-06	5.4931309232966
PLCD4	-0.186893785424826	0.220029381235188	-5.08811459598903	5.53580044430479e-07	7.11250010257318e-06	5.48007019227295
TYROBP	-0.850293745863735	6.10440331094008	-5.08766467826753	5.54815623848401e-07	7.12299515266804e-06	5.47793174386833
GBGT1	-0.418871721127284	1.83789893572163	-5.08458565139203	5.63343261225639e-07	7.22702278786527e-06	5.46330166391929
SOX15	1.14469354373771	4.00412031958685	5.0840306080162	5.64893936013378e-07	7.23558086795498e-06	5.46066518875362
C3AR1	-0.728164196216842	2.5534538026995	-5.08395507883993	5.65105267685454e-07	7.23558086795498e-06	5.46030644212809
VWF	-0.525857045636202	4.88622650611641	-5.08389036406815	5.6528640135866e-07	7.23558086795498e-06	5.45999906522365
NEK1	-0.307406120083352	2.34388897188423	-5.08252515656032	5.69120673891314e-07	7.27918179215424e-06	5.45351551678258
KCNAB1	-0.205681297356066	0.756173975590222	-5.07792582983395	5.82224262099961e-07	7.44118476527607e-06	5.43168398620514
NFATC2	-0.47967935898136	2.23629190639435	-5.07704926246209	5.84754527021244e-07	7.46791235672552e-06	5.42752517426559
HOXA11	-0.596475462876288	2.80961121804446	-5.07362927797795	5.94728635773573e-07	7.58959401586215e-06	5.41130533952861
FCHSD2	-0.316679639989365	4.23697242314849	-5.07325088099493	5.95842260451849e-07	7.59810546667646e-06	5.4095113209211
WIPI1	-0.401359620220941	3.96761932440301	-5.07291557822854	5.96830744272564e-07	7.60500958113902e-06	5.40792171476687
PKNOX2	-0.392758504782799	0.744048647053143	-5.07200566480571	5.99521200784491e-07	7.63261999609376e-06	5.40360845546324
BCAT1	-0.791244913403785	2.79293787027247	-5.07187957649588	5.99894946492114e-07	7.63261999609376e-06	5.40301081321399
SOCS2	-0.603700900439871	2.93880409909613	-5.06429268253818	6.22803339405652e-07	7.91816712005198e-06	5.36707398441738
SNX9	-0.315558633686858	5.28494369217852	-5.06025938555266	6.35323973540371e-07	8.07131897975746e-06	5.34798875284212
TMEM255B	-0.310251341276065	1.66391913709243	-5.05776544590586	6.43187412072833e-07	8.16271446952386e-06	5.33619433318053
DYNC1I1	-0.60583350896247	2.04580742070355	-5.05767392717616	6.43477755783405e-07	8.16271446952386e-06	5.33576161724538
H6PD	-0.396016523915858	4.77649906468394	-5.05688072618188	6.45999507368662e-07	8.18859733222675e-06	5.33201151849035
SHISA3	-0.343486347085709	0.38687681397713	-5.05598154043327	6.48869767554448e-07	8.21885600585906e-06	5.32776097101222
ASAH1	-0.447208680415958	5.07793938608693	-5.05280009472883	6.59124518531375e-07	8.34253510769139e-06	5.31272728053165
PHYH	-0.460921631808124	4.95065969097538	-5.05255762150771	6.59912478841569e-07	8.34629827328917e-06	5.3115818327653
CD55	-0.542772930274302	5.36683884818336	-5.04912395939013	6.71169061997769e-07	8.48236026273703e-06	5.29536635040633
CORO2B	-0.467237642603913	1.24715980229691	-5.04384358252808	6.88842951572148e-07	8.69926313971329e-06	5.27044870303156
IGSF21	-0.501381432545091	1.10889786279138	-5.04358430045603	6.89722286101299e-07	8.70390638640148e-06	5.26922576482022
SH3BP5	-0.476169987133626	2.16700977642717	-5.04084254827764	6.99087404626737e-07	8.81554917724643e-06	5.25629731826459
ITGAX	-0.60045300119349	2.49901057548918	-5.03812358057928	7.08496084783587e-07	8.92757548018785e-06	5.24348242852363
SPRY1	-0.508973229928252	4.29383354622771	-5.03602366888971	7.15846282663151e-07	9.0092816571703e-06	5.23358941080005
STARD9	-0.257314562128499	0.825728037116006	-5.03596873498452	7.16039550907897e-07	9.0092816571703e-06	5.23333065724098
GPR21	-0.158650439172976	0.271507847775497	-5.03267633485045	7.27715453427126e-07	9.14942171341378e-06	5.21782710554411
PTN	-1.36070708623226	4.84918499691563	-5.03132062036861	7.32576574989767e-07	9.198061767621e-06	5.21144579293665
FHL5	-0.351323546949363	0.882861143086723	-5.03129588695553	7.32665551415346e-07	9.198061767621e-06	5.21132938748872
TBC1D20	-0.257562861822215	4.98965537811361	-5.03044287960867	7.35740578251087e-07	9.22985470252893e-06	5.20731509861525
NR2F2	-0.512625608573637	4.48581224263632	-5.02834756001615	7.43347116592079e-07	9.31840663253343e-06	5.19745698343533
OXT	-0.255590597880366	0.48303146488263	-5.027667327853	7.45832839954818e-07	9.34268220947822e-06	5.19425738789979
SEZ6L	-0.384318887748904	0.29156754316124	-5.02560986773251	7.53400284126769e-07	9.43053144465082e-06	5.18458207419684
KCNJ5	-0.42521079830057	1.07714621458645	-5.02411140786075	7.58958364810764e-07	9.49311819396757e-06	5.17753768675251
PRCP	-0.378040647115101	4.36095548425121	-5.02198855783764	7.6690034529707e-07	9.58540909173288e-06	5.16756116018224
NFIB	-0.515686081931666	3.02874432109986	-5.02092294686121	7.70917227216939e-07	9.62854108090114e-06	5.16255462673297
FBXO17	-0.59127708184429	1.81169098516907	-5.01920998638372	7.77416996394599e-07	9.69540224810388e-06	5.15450863172087
USHBP1	-0.217706102568767	0.927606950032908	-5.01910057375996	7.77833954055478e-07	9.69540224810388e-06	5.15399478889833
ROR1	-0.406283724943264	0.924639236285047	-5.01906216672081	7.77980369682076e-07	9.69540224810388e-06	5.15381441734417
FOXP1	-0.291088182703246	2.33167016438832	-5.0179524849438	7.82222232895875e-07	9.74112913893977e-06	5.1486035280706
TRAM2	-0.451302350935536	3.75447922610295	-5.01425580493698	7.96515064586087e-07	9.91186376274611e-06	5.13125184145853
FPR3	-0.835261984162851	3.2477439150326	-5.01301896807103	8.01353289598847e-07	9.96478129339618e-06	5.12544882583912
KLHDC1	-0.282876703272893	1.28969537077818	-5.01209473045076	8.04987232034536e-07	1.00026572711026e-05	5.12111329436118
ADCY9	-0.42720728707244	2.43974612965932	-5.00752402122062	8.23193933916608e-07	1.0221424824712e-05	5.09968280330166
ZNF703	-0.675353293265341	5.54910995584757	-5.00736193162201	8.23846846378297e-07	1.02220705351869e-05	5.09892313755162
STBD1	-0.299382862354156	1.70525507945607	-5.00653365341034	8.27191052884314e-07	1.02560838196903e-05	5.09504158277119
PEA15	-0.369266837278546	7.84453690570822	-5.00622127816964	8.28455684955063e-07	1.02642823428773e-05	5.09357784793138
TXNDC17	0.359206113869906	5.86671822943715	5.00590152200362	8.29752133834576e-07	1.02728628447307e-05	5.0920796109016
STX2	-0.545719938071919	2.6844841590956	-5.00452215076554	8.35367295973051e-07	1.03348604158528e-05	5.08561745119764
GLB1L	-0.310586664168761	2.48246780395456	-4.9997609155285	8.55032991652876e-07	1.05704696373598e-05	5.06332381801423
EYA1	-0.283000281790175	0.339257972194925	-4.99784773034158	8.63060552364659e-07	1.06619630038309e-05	5.05437094835407
SULF2	-0.950122526458198	4.50194332202359	-4.99498618084983	8.7520347962158e-07	1.08041265543126e-05	5.04098579748546
SLC40A1	-0.711893467535205	4.77756640695217	-4.99410454981968	8.78977821114123e-07	1.08428511348603e-05	5.03686325492601
TBXAS1	-0.561404675396277	2.11810177140255	-4.993856902981	8.80040846374217e-07	1.08480977084578e-05	5.03570536388425
FAT3	-0.303407787550164	0.425352796701401	-4.9903668943942	8.95154509576039e-07	1.10264108344663e-05	5.01939296649954
MRTFA	-0.248441458747426	4.48451414169964	-4.98856194952375	9.03069021802695e-07	1.11158517582385e-05	5.01096055703624
ANKRD53	-0.237292730449079	0.657451879688657	-4.98659059841126	9.11790471166993e-07	1.12150887238046e-05	5.00175380443685
ITGB2	-0.841459853853747	3.93727633625139	-4.98495455343871	9.19090248888564e-07	1.12967082542221e-05	4.99411546582782
ITGAV	-0.499633070333084	5.30916975807198	-4.9824010362706	9.30596633675592e-07	1.14298767765022e-05	4.98219807597744
ADCK2	-0.31278626543294	5.27392170559333	-4.98157597950538	9.34344080184195e-07	1.14631887425236e-05	4.9783486492783
GYPE	-0.153630746415447	0.288338719266056	-4.98150732630838	9.34656562570118e-07	1.14631887425236e-05	4.9780283628355
ZNF135	-0.446938233542718	1.14731545353266	-4.97713456898643	9.54769051849591e-07	1.17014238768108e-05	4.95763626167375
EPB41L3	-0.566223404412597	1.94294563794283	-4.97233204917307	9.7734005686829e-07	1.19694252752962e-05	4.93525823314595
LOXL4	-0.771145635093085	2.43578586343481	-4.97172127583108	9.80247274439512e-07	1.19963930830867e-05	4.93241361664932
SEMA3D	-0.542827730450264	1.16280619495169	-4.97031290352753	9.86982861978744e-07	1.20701405212943e-05	4.92585543972344
ADD1	-0.258749597164877	5.65276253975006	-4.9695115885514	9.90835113609852e-07	1.21085460615066e-05	4.92212479809176
PRDM8	-0.47240565761868	1.46818425184953	-4.96860734464523	9.95199632961238e-07	1.21531521581505e-05	4.9179155943684
ZBTB8A	-0.23132371626491	2.24292585091047	-4.96780998039278	9.99063681818538e-07	1.21915870096235e-05	4.91420447146177
VSIG4	-0.916935883011006	3.33726627345329	-4.96635509986142	1.00615145641501e-06	1.22692777240687e-05	4.90743446907329
SMTN	-0.456207074504356	4.4758011821428	-4.96448398503189	1.01533845237485e-06	1.23724372588457e-05	4.89873018050757
PTCH2	-0.24833492012024	0.822509626798792	-4.96290238678673	1.02316710379947e-06	1.24589088065374e-05	4.89137496492671
ALOX5AP	-0.803537646888361	3.76799066243287	-4.9571330484879	1.05222171462226e-06	1.28035361855789e-05	4.86456226289255
CDH2	-0.54143589782268	0.974167756336338	-4.95407251051222	1.06795661101113e-06	1.29857111579059e-05	4.85034977557306
CD28	-0.384785625055978	1.02639289565141	-4.95284119425251	1.07435098470943e-06	1.30541318577801e-05	4.8446339964815
ACTN1	-0.58789648120767	6.0859079773875	-4.95205679475281	1.07844373254694e-06	1.30850424219906e-05	4.84099346408204
PI15	-0.476091331921264	1.26394609173232	-4.95196286312364	1.07893484652386e-06	1.30850424219906e-05	4.84055754552854
GYG2	-0.603470155054701	2.09974747131075	-4.95191167958344	1.07920254647303e-06	1.30850424219906e-05	4.84032001568259
AMOTL2	-0.566526824283896	4.15404226787163	-4.94465819225668	1.1177955554187e-06	1.35346593273967e-05	4.80668040063553
FAM43B	-0.315936929076795	0.626414384734808	-4.94464324313171	1.11787645376476e-06	1.35346593273967e-05	4.80661111592581
TRPS1	-0.556936765740468	1.62163521663094	-4.94319009229648	1.12576734122243e-06	1.36205037279764e-05	4.7998770831794
CD53	-0.82513825083829	4.4073783106464	-4.94198727053517	1.13233956193818e-06	1.36819187837428e-05	4.79430442407943
SCCPDH	-0.644031865053735	7.32088947636308	-4.94196674403819	1.13245203971018e-06	1.36819187837428e-05	4.79420933548348
TSC22D3	-0.5319372815394	5.65384409509573	-4.94060026001702	1.13996419603785e-06	1.37629034342086e-05	4.7878799117702
RGS5	-0.662019232997189	4.7462150066044	-4.93952846064057	1.14588999805268e-06	1.38246345793433e-05	4.78291652417093
LYVE1	-0.586338066544585	1.56544377770782	-4.93765355410763	1.15632765755841e-06	1.3939166199845e-05	4.7742363275952
NECAB1	-0.370141769811756	0.816771293930524	-4.93752939547857	1.15702208419147e-06	1.3939166199845e-05	4.77366161730339
BMP1	-0.523278754438643	4.36923929684421	-4.93649049209473	1.16284853840561e-06	1.39994454966864e-05	4.76885320266479
IL10RA	-0.611984782050654	2.34143302140562	-4.93355343837653	1.17947403053372e-06	1.41895563885496e-05	4.75526432232502
DNAJB9	-0.350837126504111	4.68148100111611	-4.92848408610376	1.20871108277544e-06	1.45220541167736e-05	4.73182678557554
MAP4	-0.319975325263701	5.7569939509619	-4.92846550797695	1.20881950675159e-06	1.45220541167736e-05	4.73174093112622
PDGFD	-0.523357568971312	2.38345003563619	-4.92440254939913	1.23275835676696e-06	1.47991901248855e-05	4.71297181362938
PMEPA1	-0.834006757393047	5.03889461449662	-4.92042580893891	1.25663212856397e-06	1.50751545409038e-05	4.6946142753942
MGARP	-0.204692553994091	0.418934658103519	-4.92014500173	1.25833468206525e-06	1.50849409983172e-05	4.69331850248155
VTN	-0.570525119194837	1.27270165671084	-4.9192172403806	1.26397561228116e-06	1.5141893760926e-05	4.68903785341778
KIRREL1	-0.619712199511957	3.24204179360656	-4.91832994036536	1.26939336721927e-06	1.51960947007509e-05	4.68494456076585
ZDHHC2	-0.639226110210189	3.21019143622963	-4.9171939436945	1.27636237043347e-06	1.52687765706355e-05	4.6797049363947
PPP3CC	-0.328528049761473	3.58099659048204	-4.91420291288972	1.29488858084988e-06	1.54795148621484e-05	4.66591436238042
NLGN1	-0.247921460752697	0.364410977092931	-4.91244798170871	1.30587904792958e-06	1.55999357333779e-05	4.65782646617475
ZFP2	-0.268701431757562	0.872163148444571	-4.91047545829221	1.31833971073042e-06	1.57377381187615e-05	4.64873881810625
SPI1	-0.756144119288291	4.17567325505827	-4.90945586298001	1.32482553471946e-06	1.58040723500089e-05	4.64404269148363
NDNF	-0.44421116128494	0.912594722926287	-4.90793877740692	1.3345330273733e-06	1.59087185204255e-05	4.63705678912504
SMO	-0.686961011499046	3.14673126534963	-4.90759547315762	1.33673926291332e-06	1.59238596648588e-05	4.63547620144147
PPP2R3C	-0.260338887772955	3.15337177351578	-4.90598090430534	1.34716255032168e-06	1.6030132674857e-05	4.62804397179683
GALNT10	-0.473242457093351	3.45986293110755	-4.90592187671375	1.34754510170157e-06	1.6030132674857e-05	4.62777229540776
MARVELD1	-0.594118506091075	5.43688105834416	-4.90448871731501	1.3568654980146e-06	1.61297267552245e-05	4.62117702324959
VPREB3	-0.661151695914058	1.61307867214547	-4.90373752655549	1.36177561039122e-06	1.61767911371264e-05	4.61772079312417
RAB33A	-0.444092748259038	1.91408598114428	-4.90281767214361	1.3678115453314e-06	1.62371543598272e-05	4.61348918105224
PKD2	-0.393627765408832	3.63419446292213	-4.90199330533813	1.37324284192885e-06	1.62902607978045e-05	4.60969743978779
PRSS23	-0.581440669197483	4.56535044677861	-4.90118201424231	1.37860831113988e-06	1.63425128786066e-05	4.6059663937413
CD1C	-0.468152957524863	1.18314398058999	-4.90074419838329	1.38151220451389e-06	1.63655321107144e-05	4.60395315037994
WLS	-0.652622223186882	5.16710772151325	-4.89513060697284	1.41927254224965e-06	1.6801144896457e-05	4.57815387327892
CYTIP	-0.635527459597201	2.5015194436577	-4.89168875157204	1.44291505058387e-06	1.70595698550333e-05	4.56234857073699
SEPTIN4	-0.294781066985571	1.32952901358941	-4.89166079473328	1.44310863684633e-06	1.70595698550333e-05	4.5622202308868
IL17RD	-0.43847184571112	1.67676947540111	-4.89126721407548	1.44583663573282e-06	1.70743735606772e-05	4.56041351194149
ADAT2	0.296300009916729	2.26838218451269	4.89119058220125	1.44636836758191e-06	1.70743735606772e-05	4.56006175087897
LIN7A	-0.562002865272708	1.61819544551351	-4.88647198662561	1.47947577309924e-06	1.74530945743351e-05	4.5384115470182
SCN4B	-0.36546324183651	1.14143313328427	-4.88613179511822	1.48189073996062e-06	1.74694687300555e-05	4.53685137274517
EDA2R	-0.454836309386051	1.35474807486191	-4.88402381309528	1.49694001384119e-06	1.76240526488309e-05	4.52718597105661
MMRN2	-0.711554614375689	4.71893787891453	-4.88386770447379	1.49806034858475e-06	1.76240526488309e-05	4.52647033783123
SLC25A23	-0.52682185435646	4.20821546471735	-4.88385347343674	1.49816251978985e-06	1.76240526488309e-05	4.52640510091415
CSF1R	-0.797293202341016	3.77263214232655	-4.88371627773048	1.49914785626115e-06	1.76240526488309e-05	4.52577618668671
STS	-0.595352172171477	2.95246936399162	-4.88258015175313	1.50733155446963e-06	1.77080228405269e-05	4.52056871282883
NRTN	-0.509735798262178	1.57034757666423	-4.88237134306202	1.50884031938451e-06	1.77135146121808e-05	4.51961174783511
FTL	-0.436280284033808	12.9769214586661	-4.88136792926732	1.51611092178052e-06	1.77865950968334e-05	4.5150136346901
CCL26	-0.439822028039876	1.01404653952286	-4.87623529204439	1.55383323289587e-06	1.82165796862796e-05	4.49150661302984
GNG8	-0.553821319288908	1.16620871242636	-4.8736732271685	1.57300039678284e-06	1.84172917732899e-05	4.47978080588119
HLA-DRB1	-0.934487661195135	8.79165188078013	-4.87365748595676	1.57311886112458e-06	1.84172917732899e-05	4.47970877997406
CMTM3	-0.536626782585982	5.44841700798676	-4.87331217962758	1.57571971504291e-06	1.84350536950447e-05	4.47812883915658
TENM4	-0.448218303989962	1.34147877660971	-4.8700079697768	1.60081779065909e-06	1.87158154205511e-05	4.46301553720522
GDF3	-0.134818984174829	0.231613338914666	-4.86877898715878	1.61025093174322e-06	1.88131721153049e-05	4.45739655251742
SPINK2	-0.404469212114963	0.729081569403588	-4.86847096621807	1.61262355959408e-06	1.88279611340116e-05	4.45598845924768
CPPED1	-0.591877996122121	3.09293417758726	-4.86563831120097	1.63460168884526e-06	1.90714741625148e-05	4.44304291460099
MPL	-0.130473545012932	0.483277287734576	-4.864693005184	1.6420002703643e-06	1.91446652496005e-05	4.43872425283585
GCSAML	-0.11804635688834	0.166625044590694	-4.86349717718953	1.65140589391972e-06	1.92411408640194e-05	4.43326214193152
SKIL	-0.435669013550971	5.1420892866458	-4.86236877998518	1.6603287975565e-06	1.93318639118642e-05	4.42810912540056
TNRC6C	-0.317712689547481	1.98504995168181	-4.86157659159145	1.66662086845026e-06	1.9391851978938e-05	4.42449209841856
NAGA	-0.296529301506453	5.64002438673644	-4.86122130563184	1.66945024437551e-06	1.9411495630261e-05	4.42287008013057
PLAAT3	-0.907591190543823	4.48935827191718	-4.8569345093978	1.70395617775354e-06	1.97991793304409e-05	4.40330750109584
MN1	-0.523361982125119	1.32465400298993	-4.84897339667984	1.76987180935668e-06	2.05510507501478e-05	4.36701809138823
CBX6	-0.538158538342524	4.23421165450814	-4.84852214569608	1.77368077131899e-06	2.05812302871128e-05	4.36496272481779
CD180	-0.445356207939702	1.2030177430072	-4.84641231893031	1.79159474589097e-06	2.07749272136e-05	4.35535510391353
PARVG	-0.487802479744616	1.67628165487516	-4.8461330249027	1.79397919592782e-06	2.07884060639837e-05	4.35408354798072
FCGR2A	-0.759254013189445	3.41786131830573	-4.8446482763986	1.80670658906834e-06	2.09216377036362e-05	4.34732495374741
ACSL1	-0.528068467930204	5.52987446112938	-4.84169303824046	1.83229881074731e-06	2.1203561271852e-05	4.33387815687204
CALHM2	-0.42581826679858	4.13870591997522	-4.84082753860403	1.83985994936164e-06	2.12765857230394e-05	4.32994138040287
ZBED1	-0.366922585223032	5.20023681788848	-4.84065201212091	1.8413970416666e-06	2.1279894752575e-05	4.3291430641791
NOS3	-0.37658163294016	2.04926198751375	-4.84046116301302	1.84306972009557e-06	2.12800662426198e-05	4.32827508799396
RPP40	0.299179800217305	3.82568196594714	4.84036491873564	1.84391379940166e-06	2.12800662426198e-05	4.32783738337692
MMP14	-0.527456406078484	8.31048613361832	-4.84013266809051	1.84595221411409e-06	2.12869732143573e-05	4.32678117398871
CTTNBP2	-0.581879193186975	1.16595316035172	-4.84001167363793	1.84701501759987e-06	2.12869732143573e-05	4.32623094375863
NETO1	-0.244257563846878	0.254450470451611	-4.83875070345073	1.85812643684881e-06	2.14005340671869e-05	4.32049732761479
ABCD2	-0.188133619570928	0.341728014047621	-4.8373810013788	1.87026901657085e-06	2.15258093646054e-05	4.31427081577005
AFF3	-0.304186607860322	0.410895802627698	-4.83270489241939	1.9123025322011e-06	2.19947115451474e-05	4.29302557423271
ZBTB38	-0.382220801955999	3.56704276650834	-4.83041997585608	1.9331715163086e-06	2.22197166648146e-05	4.2826510321132
MMP19	-0.587983161769545	3.29434662360781	-4.83011051735851	1.93601474420126e-06	2.22373712448397e-05	4.28124628819649
PPP1R1A	-0.397734597971224	0.537407692016025	-4.82953101656327	1.94134990274227e-06	2.22836053951071e-05	4.27861594030166
PPEF1	-0.258632963375515	0.575826831376226	-4.8247292151794	1.98610630473175e-06	2.27819651718084e-05	4.25683142959664
EFNB1	0.597669799757561	6.42871434112939	4.82222181064692	2.0098709269858e-06	2.30390258348757e-05	4.24546366583519
UNC5A	-0.246487733832614	0.353023595186607	-4.82121567687422	2.01948371238593e-06	2.31336278999306e-05	4.24090365972448
DNAJC3	-0.327881040524543	5.56443550095179	-4.82090431026369	2.02246753640972e-06	2.31522175382677e-05	4.2394926536864
IGLL5	-0.526815714199981	0.956361250914425	-4.81987023192808	2.0324076310018e-06	2.3250360599174e-05	4.23480715006943
TMEM47	-0.735291373561335	4.49377405422319	-4.81965024035684	2.03452837112649e-06	2.32589799201833e-05	4.23381046364387
LAIR1	-0.611066648860454	2.36805036925205	-4.81871929711657	2.04352639464141e-06	2.33461568161484e-05	4.2295932121511
CD22	-0.5241437189825	0.920164357503827	-4.8173947126059	2.05639531154004e-06	2.34774098285958e-05	4.22359398366208
C1orf162	-0.576553331787943	3.01776924479352	-4.81650477192744	2.06508531551688e-06	2.35608090558402e-05	4.21956414328894
CYBB	-0.824101660750082	3.58361682413332	-4.81635388001441	2.06656223566546e-06	2.35618566963172e-05	4.21888093844571
OR51E2	-0.236313621190163	0.421415141503206	-4.81284655240489	2.10118005168766e-06	2.39405049291753e-05	4.20300591787948
NPR1	-0.499935200592671	2.0663019697585	-4.81263112481612	2.10332447633358e-06	2.394889736741e-05	4.20203117602242
DIPK1C	-0.207877256726552	0.212248131547698	-4.81197210174688	2.10989767765583e-06	2.40076718358551e-05	4.19904954604821
EEPD1	-0.453285708397885	2.55323153666967	-4.80589463548684	2.17145596576065e-06	2.46916025625364e-05	4.1715703115812
NLGN2	-0.474373578785797	4.16105365307787	-4.80480983810458	2.18262437832427e-06	2.48020195722606e-05	4.16666866182075
SETBP1	-0.42484484100073	1.40397223413881	-4.80312556492878	2.20007442118921e-06	2.49805138175492e-05	4.15906023979408
MIF4GD	-0.296902693829323	4.19107605436119	-4.80301071752682	2.20126919125897e-06	2.49805138175492e-05	4.15854152251177
POLR3GL	-0.285229285363557	4.19319580538298	-4.80229735647588	2.20870438235422e-06	2.5048180165485e-05	4.15531981917978
CD5	-0.566305668462868	1.96752182652891	-4.80182614391442	2.21362898697226e-06	2.50873035958595e-05	4.15319194840765
CHSY3	-0.414442511650791	1.38774983517556	-4.80122062653487	2.21997273968172e-06	2.51424475863686e-05	4.15045786611639
CLEC1A	-0.391270191670424	1.47463893021427	-4.80003581274	2.23243626263325e-06	2.52667819452124e-05	4.14510898605377
LXN	-0.66451149035469	4.82969776460407	-4.79912388645564	2.24207507728829e-06	2.53590020876005e-05	4.14099286725723
ANKRD34A	-0.232167868139582	1.035047462647	-4.79855048058963	2.24815634874447e-06	2.54108888029849e-05	4.13840506932976
CSRNP1	-0.45516512957515	4.96036265382526	-4.79792153202138	2.25484496116463e-06	2.54695668222918e-05	4.13556692266294
RIPOR2	-0.42432453055299	1.33750559156215	-4.79685136274152	2.26626988001044e-06	2.55816303442984e-05	4.13073851876056
HS3ST3B1	-0.461231579711687	1.24480822142369	-4.79484660244201	2.28782263729589e-06	2.58077923627589e-05	4.12169600040362
GMPPA	-0.255063179878884	4.79912750658893	-4.79321437736318	2.30551610528269e-06	2.59901487521298e-05	4.11433630115156
CD52	-0.752676274795324	4.3477584172656	-4.79302648946866	2.30756127064257e-06	2.59959766721197e-05	4.11348925852183
SLC43A1	-0.499938617130227	2.62590209591737	-4.79255386123629	2.31271357662918e-06	2.60367774004229e-05	4.11135867074071
DOCK2	-0.518064715666906	1.60593094046565	-4.79158747029272	2.32328311579767e-06	2.6138471615631e-05	4.10700280532753
SH2D3C	-0.379289164599781	2.78701827930027	-4.78981896327225	2.34274616255799e-06	2.63400231138625e-05	4.09903354882807
CAPG	-0.503967237547847	8.38399860317927	-4.78831607509366	2.35940939304511e-06	2.6508030553719e-05	4.0922632886559
PLA2G2D	-0.70393605453881	1.20895746167953	-4.78819060159832	2.360805730932e-06	2.6508030553719e-05	4.09169813726698
TMEM200B	-0.596726348293562	2.43995283602331	-4.78516644666687	2.3947020902319e-06	2.68708952882156e-05	4.07808088896691
GATA1	-0.130878091512108	0.258906016010452	-4.78375345415612	2.41069996068701e-06	2.70325754985146e-05	4.07172105906008
ACSS3	-0.341920248163301	0.699873218271672	-4.78207774822174	2.42980576733327e-06	2.72288708222044e-05	4.06418093811716
SLC39A13	-0.334509917855129	5.02475006328757	-4.77678949852145	2.49106204943636e-06	2.78969430697577e-05	4.04040103228487
MAP3K3	-0.34586948050098	3.7445424021996	-4.77659410297087	2.49335367522456e-06	2.79042364271348e-05	4.03952283848441
ST6GALNAC3	-0.256850011278956	0.658250946507714	-4.7717300564787	2.55105891782127e-06	2.85183586564624e-05	4.0176720056775
LTB	-0.715904162762565	3.52004261034007	-4.77168654755404	2.55158085210368e-06	2.85183586564624e-05	4.01747663955538
MYH10	-0.476919283471497	4.36704717065844	-4.77001483118154	2.5717129059103e-06	2.87244965478923e-05	4.00997141330695
ITGA10	-0.253286486227601	0.772624674122744	-4.76643856194646	2.61529611904684e-06	2.91921274810406e-05	3.99392352087066
S100A2	1.45432387456064	8.47861585196254	4.76462877723919	2.6376218498342e-06	2.94220231393637e-05	3.98580652064539
CCDC81	-0.106681802673834	0.474545873883455	-4.76287173121359	2.65947256475292e-06	2.96463222798243e-05	3.97792869135892
CEP112	-0.35212878866233	1.36986102237999	-4.75962042661304	2.70036666954334e-06	3.00824737495755e-05	3.96335810375291
NGFR	-0.764798066385525	1.94680439107041	-4.75855718039629	2.71387085229548e-06	3.02131263536639e-05	3.95859513869742
BEAN1	-0.379152301844509	0.830267476364444	-4.75648245666023	2.74040925130368e-06	3.04706265719731e-05	3.94930385204557
KCNK2	-0.275806935595292	0.383390105326796	-4.75646893149123	2.74058307301856e-06	3.04706265719731e-05	3.949243293826
RUBCNL	-0.274682517783488	0.573126203172244	-4.75578138548142	2.74943322785453e-06	3.0549058549336e-05	3.94616504615387
HLX	-0.296233641956994	1.31967501442943	-4.74922769080922	2.83518632633583e-06	3.14813019564613e-05	3.91684312714504
PADI2	-0.571982836023198	1.81209233849777	-4.74858861446409	2.84368494864902e-06	3.15550715338998e-05	3.91398576658697
XIRP1	-0.367299188349538	0.534475995124863	-4.74730385749047	2.86084431696217e-06	3.17247866204977e-05	3.90824255742459
HDLBP	-0.306338744479384	6.92313345998031	-4.74630593772581	2.87424141639189e-06	3.18525867975521e-05	3.90378254647624
SLC30A4	-0.373370891450516	1.54941306353983	-4.74375749904481	2.90872899723461e-06	3.22137949036185e-05	3.8923965929678
IL6ST	-0.441567889091155	4.35072032174772	-4.74291929297628	2.92015913145943e-06	3.23193409142852e-05	3.88865283804774
ABCA9	-0.376607169344844	0.807830615656756	-4.74234827471103	2.92797053532736e-06	3.23847248221416e-05	3.88610278676041
FPR1	-0.705997299588008	2.37413015506669	-4.73905151787066	2.97346439217647e-06	3.28665385154737e-05	3.87138551111256
PNMA6A	-0.377912487061555	0.623356322180671	-4.73816828884614	2.98576771686839e-06	3.29811004101612e-05	3.86744418325372
CDR2L	-0.492659363919586	5.33961854076748	-4.73718822574745	2.99947730834331e-06	3.31110373083894e-05	3.86307151139175
NTF3	-0.3171964788312	0.645880757546318	-4.7344818055414	3.03765154091911e-06	3.35106941391537e-05	3.85100068774247
SMPD1	-0.401014461363349	4.97592986586897	-4.73327290920688	3.05485384843942e-06	3.36786252856792e-05	3.84561091931042
DDAH1	-0.620012330242453	4.44685071655847	-4.73155556685017	3.07945257219586e-06	3.39278288248859e-05	3.83795640183289
TOX	-0.520463446638116	1.35095613492536	-4.72712331640656	3.14382330329133e-06	3.46146137296368e-05	3.81821251437572
CCDC74A	-0.477507104597543	2.56439796507026	-4.72663442339327	3.15100243953256e-06	3.46712176577544e-05	3.8160357072119
FAM171A1	-0.649194248952418	2.81682179564286	-4.72546283336392	3.16827090989392e-06	3.48386919510055e-05	3.8108199961878
ASPA	-0.315301676905625	0.594517334936928	-4.72309920826874	3.20338692725951e-06	3.51893070094403e-05	3.80030107884203
SLC39A7	-0.343611547405611	7.84773367852555	-4.72303851926788	3.20429348995491e-06	3.51893070094403e-05	3.80003105464153
KAT2A	0.295818018437667	6.23222073482659	4.72068920627478	3.23957761205821e-06	3.55538417798208e-05	3.78958061916498
VCL	-0.393677603183765	5.63240172869764	-4.71891181100394	3.26652036977072e-06	3.58264203805091e-05	3.78167733482845
PTPN21	-0.339527868007262	2.76757823736218	-4.71875440453688	3.26891679524486e-06	3.58296028375711e-05	3.7809775468784
PDE4DIP	-0.314150398611787	2.56610921735378	-4.71540227839523	3.32035465414687e-06	3.63699633108129e-05	3.76607983322977
AIF1	-0.772693547200431	4.7008688668346	-4.7151978695957	3.3235163500116e-06	3.63811690026045e-05	3.76517169441235
RETSAT	-0.349538255618421	5.55500919280079	-4.71425541937655	3.33813123164066e-06	3.65176529784175e-05	3.76098507216373
KIAA1614	-0.218733477313423	0.859838388265171	-4.71389069289859	3.34380374939987e-06	3.65480319924347e-05	3.75936505828125
TGFBI	-0.933727192787589	5.71144350743205	-4.71380067484117	3.34520520911298e-06	3.65480319924347e-05	3.75896524029991
RPS10	0.25752904361675	1.86637472207549	4.71306203853695	3.35672615204364e-06	3.66503649373647e-05	3.75568482256987
EPM2A	-0.171481469057107	0.803013201954536	-4.71290368655795	3.3592010272732e-06	3.66538605997078e-05	3.75498161264932
RTL3	-0.0993322508388085	0.101128912690521	-4.71074375611692	3.39313433114227e-06	3.70003898122187e-05	3.74539190005698
DLG4	-0.378971508758546	2.13769597372721	-4.71057037036107	3.39587254435227e-06	3.7006526490696e-05	3.7446222683922
ITGAM	-0.595089191228678	2.16347782046693	-4.70966489204829	3.41020699860946e-06	3.71331237971123e-05	3.74060340706907
HLA-DQA1	-0.88906243879434	4.27173548411924	-4.70956099977702	3.41185541678246e-06	3.71331237971123e-05	3.74014233742673
FNIP2	-0.367271707217551	2.75425633575269	-4.7079294937402	3.43784269019985e-06	3.73920345287658e-05	3.73290297533863
CXCL14	-1.07611507760777	4.9294999520594	-4.70681249414043	3.45574445192313e-06	3.75442481568279e-05	3.7279478906214
CST1	-1.22796489191105	3.76562207256451	-4.70678094354644	3.45625140283302e-06	3.75442481568279e-05	3.72780794537695
VSTM2L	-0.832118848549886	1.97463726283669	-4.70656721367009	3.45968747233629e-06	3.75575900395103e-05	3.726859951127
RNASE2	-0.559682300170678	1.61811833042943	-4.7057441938622	3.47294963933231e-06	3.76775167823227e-05	3.72320982470016
RETREG1	-0.511021576683754	1.53863444106215	-4.70553119591753	3.47638985657033e-06	3.7690801689049e-05	3.72226526327014
KLRB1	-0.465055947977157	1.53114799184171	-4.70537867232645	3.47885534257711e-06	3.76935084283944e-05	3.72158890515301
TBCEL	-0.284713267312869	2.55416346303338	-4.70245086023993	3.52650979371274e-06	3.81855239343396e-05	3.7086094783427
HLA-DRA	-0.914969932557865	9.31079384932733	-4.70021553944576	3.56331520178213e-06	3.85595132935851e-05	3.6987048411857
RCSD1	-0.497614219314188	2.11905966896909	-4.69950522309372	3.57508802902077e-06	3.86623156145406e-05	3.69555833493959
ALAD	-0.285761713079997	4.65249302974864	-4.69805508031942	3.5992391049866e-06	3.88987651937275e-05	3.68913592398644
COL6A6	-0.168437278184746	0.245489745486116	-4.6978980852031	3.60186314352327e-06	3.89024088472853e-05	3.68844072855413
PJA2	-0.376230757190426	5.15719953716932	-4.69417825669223	3.66457817243264e-06	3.95546569106927e-05	3.67197492002294
DDHD2	-0.359819726121138	3.29097660304293	-4.69318290916519	3.68153677528172e-06	3.97125060775634e-05	3.66757100000866
PDE9A	-0.683189999708979	2.92045835574827	-4.69192620902605	3.70305615164367e-06	3.99193207830231e-05	3.66201191974722
AKTIP	-0.289628457581031	3.8365171786262	-4.68964728025027	3.74238900831051e-06	4.0317783040133e-05	3.6519343608754
CRMP1	-0.49574103834657	2.09864433324479	-4.68810619507268	3.76921464914758e-06	4.0581082529525e-05	3.64512207801458
NRIP2	-0.284016443069431	2.10762358216844	-4.68580761041433	3.80957011243641e-06	4.09896250364679e-05	3.63496504009667
CST7	-0.730719069986117	3.57010764519067	-4.68551136313461	3.81480136666327e-06	4.1019965896529e-05	3.63365630082077
BEX1	-0.53390792665254	0.674281204492379	-4.68465580587028	3.82994797286754e-06	4.11568193091912e-05	3.62987709989246
LAX1	-0.370519157894642	0.880903618185386	-4.68433761352064	3.83559593078034e-06	4.11914914005709e-05	3.62847172610589
LZTFL1	-0.330470920864764	3.15165228212705	-4.68372923821821	3.84641699099652e-06	4.12816400213513e-05	3.62578492713063
SEPTIN6	-0.463719647979198	3.6498043404943	-4.68054569436308	3.90352278503171e-06	4.18681122926699e-05	3.6117303831151
MGAT4A	-0.507419109552919	3.40241434313702	-4.68010312225135	3.91152584539686e-06	4.19275149061411e-05	3.60977721728737
NOTUM	-0.673699916648372	1.19439413629191	-4.67830942799224	3.94412326045287e-06	4.22503027604306e-05	3.60186295528707
C11orf95	-0.338972323340114	2.96621583908363	-4.67622262901195	3.98237627613463e-06	4.26332302286509e-05	3.5926588609658
HS2ST1	-0.312364825729858	4.24144752648497	-4.6750074741675	4.00481537718937e-06	4.28464870323071e-05	3.58730096187027
COL4A4	-0.415010061799156	0.872025820701472	-4.67417750725998	4.02021143245478e-06	4.29841713874847e-05	3.58364216357193
TSC22D1	-0.416742402307624	5.78937714639941	-4.67289729350511	4.04407135598533e-06	4.32121217567001e-05	3.57799965496692
S1PR3	-0.541622527709325	2.35152731082462	-4.67250339667749	4.0514399516746e-06	4.32636817438397e-05	3.5762638439851
TNFRSF17	-0.555135343622375	1.1765476764866	-4.67075763395558	4.08425353870449e-06	4.35867233042045e-05	3.56857225728172
DRD4	-0.368809067234915	1.4360710262561	-4.66987849931764	4.10087450043162e-06	4.37366621484904e-05	3.56469988926223
CRTC3	-0.233796127924025	3.58725294544271	-4.66927504819407	4.11232101172276e-06	4.38312611092831e-05	3.56204221669139
TGFBR3	-0.609143901928783	3.44678445023356	-4.6685629610796	4.12586770502238e-06	4.39481124171169e-05	3.55890649434103
ADAM22	-0.375648785451173	1.13490004788797	-4.66812374039175	4.13424479867717e-06	4.40097861516253e-05	3.55697257120664
FUOM	-0.578844070818618	4.41004078197007	-4.66753109026722	4.14557412865297e-06	4.41027901829366e-05	3.55436334503385
SEC31A	-0.282185903396863	5.74000314491658	-4.66395529717179	4.21456661641488e-06	4.4808745444896e-05	3.53862671780487
VAT1	-0.318287007261934	7.64605072646817	-4.66352561616157	4.22293096185873e-06	4.48515045008466e-05	3.53673647284793
RSU1	-0.330052574075116	5.63615271680338	-4.66347785777529	4.22386163131834e-06	4.48515045008466e-05	3.5365263846683
TNFRSF8	-0.341366040034491	0.895131208149695	-4.66304278797273	4.23234894151384e-06	4.49135919177117e-05	3.53461261029512
CCL18	-1.09236986364671	3.98553490295125	-4.6626345362425	4.24032800152007e-06	4.49702117418067e-05	3.53281694835368
FKBP10	-0.783351905563951	5.72016664959524	-4.65909789772234	4.31005785272942e-06	4.56812424503303e-05	3.51726723922481
COL5A3	-0.653843392769347	3.36020392192484	-4.65863081798258	4.3193490197921e-06	4.57512118154941e-05	3.51521439905031
ADAMTS17	-0.27846855413274	0.719202864321036	-4.65769613366512	4.33799966616781e-06	4.59201694593532e-05	3.51110696685672
CRIM1	-0.446498924170524	4.88772552861478	-4.65574903886765	4.37710092298342e-06	4.63052635577555e-05	3.50255291437783
UPK3A	-1.52012657742444	4.79212090833371	-4.65437847999154	4.40482728795256e-06	4.65696190151405e-05	3.49653364781022
PHYHIPL	-0.295440908313993	0.297435397724906	-4.65346128132888	4.42347643614096e-06	4.67377376740334e-05	3.49250635271447
AQP9	-0.603216857431736	1.73212844696362	-4.65280633133889	4.43683979490611e-06	4.68498334892289e-05	3.48963099221433
SLC22A17	-0.50215076162053	3.5549245971785	-4.65100700347382	4.47375274299016e-06	4.72103026743211e-05	3.48173345650016
CDC42EP3	-0.472495719981187	3.53103298591189	-4.65010002844363	4.49247096595979e-06	4.73784399268084e-05	3.47775363903528
NAV2	-0.472080832228514	2.5281072848374	-4.64683715731043	4.56043510906107e-06	4.80638834289025e-05	3.46344188614305
CUEDC1	-0.449120654556805	4.2360076071569	-4.64670939653032	4.5631163210674e-06	4.80638834289025e-05	3.46288167961253
STOM	-0.610076951727835	6.67347812070931	-4.64602526040058	4.57749953984069e-06	4.81855474456869e-05	3.45988210923747
VMO1	-0.63702828670009	2.99655028465332	-4.64581743917587	4.58187738047131e-06	4.82018034132328e-05	3.45897100308111
AKR7A2	-0.311495187949485	6.35888208963858	-4.64553058699153	4.58792665469949e-06	4.82356120661886e-05	3.45771347853098
LRRC25	-0.590604813194822	2.30830273102016	-4.64460195962613	4.60756269970767e-06	4.83962062537306e-05	3.45364296926845
NEIL2	-0.329908873247258	3.79845986401774	-4.64453925328256	4.6088915484712e-06	4.83962062537306e-05	3.45336813105746
NEK6	-0.58240583351489	3.80048793879094	-4.64279697373393	4.64596096614194e-06	4.87265635206338e-05	3.44573315547424
RASSF4	-0.520238895563773	2.81203572162446	-4.64270395048996	4.64794820466286e-06	4.87265635206338e-05	3.44532558362284
RGS11	-0.371518825727238	0.707694406785149	-4.64255058034436	4.65122640754873e-06	4.87265635206338e-05	3.44465362399997
STX12	-0.248746680785122	5.28807982571503	-4.64252329004065	4.65180995576446e-06	4.87265635206338e-05	3.44453405925966
NPTXR	-0.805454520729556	3.26508471713745	-4.64105317111791	4.68334972931772e-06	4.90267459971838e-05	3.43809408264699
SGCG	-0.293042566008788	0.37030203926337	-4.64077164682225	4.68941293065013e-06	4.90600266686896e-05	3.43686105143481
BIN1	-0.634434174268728	3.26337058787554	-4.64048892460583	4.69550952616381e-06	4.90936155805608e-05	3.43562284115932
INPP5A	-0.335544901599079	4.26900763692943	-4.64020363855652	4.70166913163361e-06	4.91278216205279e-05	3.43437347102775
TNR	-0.0857004955850013	0.0858273845548124	-4.63957996158846	4.71516199482446e-06	4.92385639619146e-05	3.43164240582895
SMYD3	-0.437107971891031	3.62942990600626	-4.63930749400321	4.72106833860313e-06	4.926899053836e-05	3.43044938090349
NR4A1	-0.692267832207448	4.1583053409772	-4.63917844272323	4.723868295107e-06	4.926899053836e-05	3.42988433971925
OBSL1	-0.458142598965718	4.19852804909367	-4.63858860960663	4.73668592419061e-06	4.93724045688765e-05	3.42730198021864
MSX1	-0.539167873364379	2.43782136012573	-4.63708794287436	4.7694477521808e-06	4.96834511404456e-05	3.42073321322127
ARRB2	-0.413863868735546	4.66810966115366	-4.63666517384914	4.7787167002453e-06	4.97495408738511e-05	3.4188829998137
UTRN	-0.444097861204171	2.88347012433586	-4.63527628357375	4.80928930560014e-06	5.00371990076844e-05	3.41280570443358
APBB1IP	-0.694337089534263	2.67937829399655	-4.63247567249748	4.87150989827992e-06	5.06535787772859e-05	3.40055619210487
ALDH2	-0.649783035683838	3.34822896727598	-4.63147172719992	4.89400218522754e-06	5.08563660188795e-05	3.39616668492197
CREBL2	-0.327164243158338	5.02155273895009	-4.62906882563672	4.94824266857924e-06	5.13886178481083e-05	3.38566405419283
RRAGD	-0.519285411799052	2.90250349950478	-4.62879608006658	4.95443572173503e-06	5.14215412217416e-05	3.3844722442593
IGIP	-0.283271044804226	3.05251149520389	-4.62845938434966	4.96209112447837e-06	5.14695927551838e-05	3.38300107993885
SAMD14	-0.258753041462611	0.808586785124489	-4.62636340019007	5.0100035348447e-06	5.19348995315315e-05	3.37384501282875
PRR16	-0.4890301585819	1.81152492055653	-4.62610984265041	5.01582970474301e-06	5.19636291762384e-05	3.37273762854037
SH3D19	-0.356739862383416	4.050427412192	-4.62574684609594	5.0241818680353e-06	5.19954233596936e-05	3.37115237654195
ERG	-0.368708603961601	1.95254957513299	-4.62571080709427	5.02501181607997e-06	5.19954233596936e-05	3.3709949957538
PRG4	-0.253115273385304	0.406964336327288	-4.62511281094287	5.0388024160504e-06	5.20860310942948e-05	3.36838373290623
KANK1	-0.451553438893219	3.71064720492165	-4.62506561971468	5.03989225684611e-06	5.20860310942948e-05	3.36817767644124
MMP9	-1.02668025070199	4.00402946014822	-4.62421815925523	5.05950223650764e-06	5.22569475077301e-05	3.3644776345799
SLC7A7	-0.584455898216078	2.60738474484141	-4.62278916992214	5.09273481782154e-06	5.25682718361421e-05	3.35823999824155
C1QTNF6	-0.568603523377109	4.13940525500102	-4.62088094217318	5.13743983921961e-06	5.29975676803911e-05	3.34991315676737
STK17B	-0.4400309415008	3.97135469607325	-4.62021846208658	5.15304811101256e-06	5.31263644948089e-05	3.34702304736911
SASH3	-0.669714176221737	2.78444594313324	-4.61985261963904	5.16168701471889e-06	5.31831967337268e-05	3.34542719732046
RASGRP4	-0.284759766811496	0.834688200088132	-4.61793191142005	5.20727094500307e-06	5.36203910686726e-05	3.33705069507779
F2RL2	-0.491959271441529	1.16406218618475	-4.61766652784187	5.21359959989581e-06	5.36530809400046e-05	3.33589356306561
C16orf86	-0.322591987347096	1.93500405333875	-4.61704194944794	5.22852322797921e-06	5.37576526754962e-05	3.33317049702157
RASL11A	-0.513863686631504	2.57702873373409	-4.61697683500719	5.23008142836671e-06	5.37576526754962e-05	3.33288662711403
PIP5K1B	-0.443520277911984	1.01151255471296	-4.61553468607453	5.26470693151358e-06	5.40808753695516e-05	3.32660042440528
PNMA1	-0.531253650556093	4.91311909577786	-4.61518638479386	5.27310249462992e-06	5.41344276017801e-05	3.3250824740438
SRGAP2	-0.287591142359294	3.18072058607842	-4.61350939396416	5.31370563612553e-06	5.44872076076643e-05	3.31777533358505
DGKB	-0.172052867396918	0.169088727852617	-4.61350254616243	5.31387204873994e-06	5.44872076076643e-05	3.31774550060402
STMN2	-0.50620508171328	0.645135262257483	-4.61201594255885	5.35011771734824e-06	5.48123151371389e-05	3.31126993945135
GFRA1	-0.365883143056312	0.627032965412459	-4.6119380848035	5.35202254087283e-06	5.48123151371389e-05	3.31093084721967
BBS9	-0.246033153579054	2.40546068149103	-4.60928266861685	5.41737999302101e-06	5.54482858371121e-05	3.29936885291623
ZDHHC1	-0.382043488375495	2.89373678182368	-4.60869262445535	5.43200647130298e-06	5.55645592804179e-05	3.29680054488726
KCNA3	-0.239345862488938	0.486589536327989	-4.60825203291473	5.4429529389537e-06	5.56430723825368e-05	3.29488295800711
AK5	-0.348277535387104	0.626567265124199	-4.60632898179369	5.49097967144187e-06	5.6099945001949e-05	3.28651519276185
STAB1	-0.574900116589432	3.61656760759416	-4.60619903995672	5.49423951403486e-06	5.6099945001949e-05	3.28594989069437
SLAMF8	-0.51731541794297	1.43026094609038	-4.60473028687556	5.53121556485973e-06	5.64436160610851e-05	3.27956119018935
NOVA1	-0.270604922765356	0.430178443086101	-4.60116606534587	5.62194209235369e-06	5.73350461229189e-05	3.26406536232386
ARMCX2	-0.655856862751719	4.17253659543069	-4.60042624666956	5.64095239183167e-06	5.74693079211243e-05	3.26085027646225
MCRIP1	-0.363473493728499	6.20050540368343	-4.60039083984251	5.64186374864955e-06	5.74693079211243e-05	3.26069641801105
GAB3	-0.331099713764782	1.21693441902423	-4.5980886895862	5.70142470809776e-06	5.8041254164842e-05	3.25069483667818
DLG2	-0.142540141975506	0.308922449382514	-4.5965687069842	5.74108010919709e-06	5.84099962545165e-05	3.24409381549736
RGS1	-0.781784410318088	4.41877391664839	-4.59393572765138	5.81040076306028e-06	5.90799326840517e-05	3.23266389251825
RBPMS	-0.459691580997401	4.26890534924697	-4.59217252060014	5.85727095871441e-06	5.95209296766372e-05	3.22501300067284
FAM83G	0.459341815010722	3.17201769017286	4.5917654394487	5.86814362686896e-06	5.95958156636823e-05	3.22324697369223
INAFM1	-0.310039410154082	5.61907107889029	-4.59131819172574	5.8801114490982e-06	5.96817278404591e-05	3.22130685591944
CALCRL	-0.423950823621086	2.46641549197774	-4.58905673891846	5.94098514729098e-06	6.02636245322403e-05	3.21149949632874
NTRK3	-0.123856166618439	0.124522232232703	-4.58718600041198	5.99179868022607e-06	6.07428410901822e-05	3.20338985672776
SEC23A	-0.387764265650116	4.22078206258203	-4.58436142235748	6.06931246807643e-06	6.14920038084861e-05	3.19115097237626
RORA	-0.319531192147377	1.18139162260351	-4.58276550971395	6.11353336074778e-06	6.19031642855241e-05	3.18423889237724
TBXA2R	-0.362311211067785	1.6733789431503	-4.58252664675721	6.12017854364712e-06	6.19335854883886e-05	3.18320453616424
TBX20	-0.354040945481609	0.592884914989764	-4.58051584730778	6.17639480089184e-06	6.24653103198401e-05	3.17449903000172
LAPTM4A	-0.282887534444807	9.33151689576935	-4.57814002520269	6.24345530356534e-06	6.31060119839275e-05	3.16421764050424
FCRL5	-0.351299923124398	0.587164160026214	-4.57756633964669	6.25975278992306e-06	6.323316787968e-05	3.16173573204046
TWSG1	-0.447716651482038	5.68825998414684	-4.57719360390537	6.27036350232027e-06	6.33027617436025e-05	3.16012333338691
BCHE	-0.540055500972052	1.05730365227688	-4.57685174143776	6.28011052639288e-06	6.33635588164112e-05	3.15864459188865
ANKS1B	-0.152648807132863	0.191167281323944	-4.57387925123112	6.36547630592922e-06	6.41867916064979e-05	3.14579114710548
GFRA2	-0.240917191761694	0.485795476765683	-4.57321542472991	6.38469212661899e-06	6.43424157381017e-05	3.14292170067921
GALNT14	0.747700674171176	3.55475393961903	4.57006480942157	6.47665529829071e-06	6.5230540721861e-05	3.12930801752324
PEBP4	-0.168139251574794	0.305078693775042	-4.56953022374916	6.49238498845685e-06	6.53502728039287e-05	3.12699893338248
MASP1	-0.232327859069738	0.33075404497028	-4.56693677990983	6.56921678676255e-06	6.60845338613942e-05	3.11580029368896
CD86	-0.59265870404208	2.77800181884383	-4.56669153376854	6.57652731605857e-06	6.611897527983e-05	3.1147416033768
S1PR2	-0.333806799154987	3.51779782228374	-4.56497170624596	6.62801347555289e-06	6.65972458550681e-05	3.10731880954693
ALPK3	-0.371033364881872	1.68236686330425	-4.5620787056969	6.71549492885037e-06	6.74364133616728e-05	3.09483827582113
WWOX	-0.34632121037387	2.67421740506286	-4.56150766348536	6.73289319627873e-06	6.75577378790124e-05	3.09237561731686
RGS9BP	-0.299763954918878	0.64389499988353	-4.56130136641513	6.73918920122001e-06	6.75577378790124e-05	3.09148601548095
PRKN	-0.155571541135285	0.399212541085257	-4.5612914826446	6.73949098704861e-06	6.75577378790124e-05	3.09144339523188
ITSN1	-0.282154942746686	2.42430789506619	-4.55965160630909	6.78974217913121e-06	6.80213805707897e-05	3.08437316440895
SPNS2	-0.669173269401977	3.50796449531045	-4.55887210630518	6.81375456752266e-06	6.8208659985163e-05	3.08101319975741
FICD	-0.239083977627176	2.30831259828369	-4.55878459742591	6.81645535093628e-06	6.8208659985163e-05	3.08063603295119
USP51	-0.288303481149394	1.16217968797048	-4.55828903412447	6.8317693044553e-06	6.83217093698349e-05	3.07850025828758
PNPLA7	-0.275862783790078	1.09813593605852	-4.55703569819699	6.8706475840375e-06	6.86701445664288e-05	3.073099575935
SERPINH1	-0.416270161830977	7.10884522750233	-4.5538545133255	6.97028353543786e-06	6.96250694194559e-05	3.05939771893873
GAB2	-0.441280129194352	3.09580776195578	-4.55346284642402	6.98264617266227e-06	6.97076256121819e-05	3.05771134557628
CCDC102B	-0.325874864112444	1.47651419741555	-4.55233887295467	7.0182404390416e-06	7.00218698583793e-05	3.05287265652781
ERMN	-0.238280787459276	0.527269580361306	-4.55020654725749	7.086246688261e-06	7.06589345920327e-05	3.04369598781988
ERLEC1	-0.284222694184463	6.23202460599526	-4.54883398498698	7.13035596885488e-06	7.10571091893324e-05	3.0377910862372
C11orf68	-0.257266843810929	6.11192103257337	-4.54826184943347	7.14882009724498e-06	7.1199402034095e-05	3.03533017594459
SNTG2	-0.0871290361386867	0.092124558884441	-4.54757249274751	7.17112818855529e-06	7.13797902957953e-05	3.03236543676696
TARS3	-0.283048082151407	2.61965946347183	-4.5470908086627	7.18675548270764e-06	7.14935073194969e-05	3.03029408270569
RFLNB	-0.460408833122	3.63268579270956	-4.54431736357471	7.27737238599891e-06	7.23526485436748e-05	3.01837147331015
SGMS2	-0.483336348433523	2.73409709599431	-4.54343264821743	7.306508732867e-06	7.25998948918228e-05	3.01456960060108
PCDHGB7	-0.282448329372142	0.738347406797391	-4.54246611070105	7.33846770194843e-06	7.287488270744e-05	3.01041687852346
C5orf46	-0.64163378820607	1.43908032969872	-4.54191436637277	7.35677147150457e-06	7.30140253802591e-05	3.00804667018548
BORCS7	-0.255178393069342	3.98354809229224	-4.54169765046356	7.3639728638199e-06	7.30428818579826e-05	3.00711576322446
NEBL	-0.550010274227834	2.55276605913877	-4.54123632221	7.37932517473967e-06	7.31525061465597e-05	3.00513425319391
HLA-DOA	-0.751642424770481	3.5523985728321	-4.5390964379355	7.45093992702976e-06	7.38194170638924e-05	2.99594533838158
FAM8A1	-0.313971160139677	4.26891715926585	-4.53789178147949	7.49154869830065e-06	7.41785418549431e-05	2.99077412182122
TNS3	-0.466751659795115	4.14139820024811	-4.5374796621175	7.5054898738418e-06	7.42733497637713e-05	2.98900530567992
TTLL7	-0.426747877618435	1.49281245689545	-4.53421312026273	7.61687466820087e-06	7.53317761516076e-05	2.97499044010507
INSYN2B	-0.209857677970553	0.291406781257849	-4.53253480361458	7.67471824871289e-06	7.58597513822516e-05	2.96779328579312
TMEM167B	-0.233581222643243	5.43720700060989	-4.53222463912073	7.68545419111338e-06	7.5913641574354e-05	2.96646346543336
ZSCAN18	-0.50690917201231	2.54988167077328	-4.53211953357296	7.68909555185539e-06	7.5913641574354e-05	2.96601284739641
ADAMTS6	-0.280204855358216	0.811648244058993	-4.53133737132323	7.71624545812031e-06	7.61375008631581e-05	2.96265978687048
PLPP5	-0.363896051504143	4.78640952680419	-4.52777043543762	7.84122928440019e-06	7.73258848445981e-05	2.94737527397599
PCDHGA9	-0.225135064924901	0.507005872050339	-4.52738652757179	7.85479645098201e-06	7.74147986255243e-05	2.9457308559955
FAM167B	-0.369034517650264	4.05387337752569	-4.52163021238657	8.06094332354451e-06	7.94005251168591e-05	2.92108955261728
NAP1L5	-0.407738624626613	2.9408462754886	-4.52145338699879	8.06735730909712e-06	7.94177171209787e-05	2.92033305700016
CD1E	-0.36025959457142	0.871931805669425	-4.52119891719668	8.07659628418016e-06	7.94626832794613e-05	2.9192444294124
CHST11	-0.695426335457645	3.6006095166086	-4.51678062835287	8.23863757988382e-06	8.10100947233547e-05	2.90035171452404
AMPD1	-0.0970763314043254	0.150699186999642	-4.51563889354476	8.28101528176742e-06	8.13797521421985e-05	2.89547234145426
WAS	-0.574567023259984	3.26642512349789	-4.5152639663114	8.29497698728213e-06	8.14698923387161e-05	2.89387027743475
BRSK1	-0.444092859144767	1.52104352491899	-4.50950833403742	8.51216282995564e-06	8.35547616274526e-05	2.8692915506381
CD27	-0.513928452492461	1.83022800426498	-4.50887570553787	8.53636479097189e-06	8.37440031483407e-05	2.86659171615787
HS1BP3	-0.222699407923479	3.19706546346282	-4.50824382264092	8.56060411054464e-06	8.39333928094956e-05	2.8638954054389
TMEM255A	-0.331320096522514	0.627417764992317	-4.50725296825209	8.598746729062e-06	8.42588021935908e-05	2.85966801347809
PTPRC	-0.664245781146999	2.5582440958866	-4.50387302463507	8.73008681646966e-06	8.54965497034919e-05	2.84525410559375
ARHGEF40	-0.400869810981212	3.92479879364965	-4.50347862022327	8.7455376219044e-06	8.55985848597329e-05	2.84357278878474
EPHX1	-0.504975509274931	6.76073957154876	-4.50284742353935	8.77031936158779e-06	8.57917784128636e-05	2.8408823210658
FUT4	-0.372258512528483	1.81963534003228	-4.50231874350413	8.79112796146564e-06	8.59459067543057e-05	2.83862909164936
ZFHX3	-0.380571059004115	2.94895662261302	-4.50215734959432	8.79748977931438e-06	8.59587011119569e-05	2.83794127996168
CCR8	-0.305058329933031	0.74881271312308	-4.50159079059266	8.81985735207116e-06	8.6127780376626e-05	2.83552695455595
RAMP2	-0.413678177654651	4.81845787783843	-4.500339396507	8.86945545019494e-06	8.65624249358957e-05	2.83019525758853
PTPRN2	-0.487796612005137	1.58957650191633	-4.49844835244336	8.9449134909638e-06	8.72488092860007e-05	2.82214080763474
LY9	-0.272613381193667	0.549365001442215	-4.49789268362366	8.96720304243333e-06	8.74160979683859e-05	2.81977465113892
CRACD	-0.447184094568406	1.22849549683002	-4.49731244826807	8.99053488077867e-06	8.75933498607824e-05	2.81730416722785
CD4	-0.597085481973563	4.17853288779046	-4.49653100806472	9.02204938553513e-06	8.78384385196217e-05	2.81397746346476
ERP27	-0.923498640031132	4.56822423465788	-4.49643278954446	9.02601790208093e-06	8.78384385196217e-05	2.81355937003202
CPNE5	-0.346699847137375	1.64925536873055	-4.49550795306072	9.06346808281144e-06	8.81524617248172e-05	2.80962296095643
GLIPR1	-0.510152563893726	2.67800926401078	-4.49465311336469	9.09821631577559e-06	8.84398615700906e-05	2.80598513264148
SLC17A5	-0.405436030202762	4.54333678066759	-4.49213361545345	9.20137570679324e-06	8.9391548913912e-05	2.7952668786171
BANK1	-0.454282132699663	1.93076691127798	-4.49028584561245	9.27774354365549e-06	9.00820179344312e-05	2.78740969412937
MAN1C1	-0.837652696271355	3.10228060384051	-4.48964076977136	9.30454720404164e-06	9.02907315960937e-05	2.78466735727892
CMKLR1	-0.591785164679221	2.04813801592703	-4.48876652234364	9.34099174716795e-06	9.05927084441699e-05	2.78095133848674
MRRF	0.234400859178471	3.38185528147706	4.48719312013887	9.40692691254581e-06	9.11801901477589e-05	2.77426518783591
C1QB	-0.942225542767672	6.88189535950185	-4.48584503742408	9.46377458875769e-06	9.16789689802717e-05	2.76853821631809
FCGR3A	-0.920802044343277	4.66529866797777	-4.4851675573407	9.49246765815884e-06	9.18708668553918e-05	2.76566070994101
IL34	-0.495546629801441	2.31351757642362	-4.48512235549657	9.49438504096048e-06	9.18708668553918e-05	2.76546873512672
RGL1	-0.454846698589084	3.1647529004364	-4.48331733497382	9.57125505614648e-06	9.25620351109197e-05	2.75780414074564
LILRB4	-0.658530955268795	2.16461378425797	-4.48211254778298	9.62289475444548e-06	9.29857992616628e-05	2.75268984953935
TRIM7	0.499166864501623	1.77720956018592	4.48204015250207	9.62600626064242e-06	9.29857992616628e-05	2.75238257302068
F5	-0.678489766930848	1.64953196407969	-4.48084351058089	9.67757717915556e-06	9.3430911120667e-05	2.74730416394605
RNF212	-0.243233982036841	0.31613674441735	-4.48050178871001	9.69235270636564e-06	9.35204832036221e-05	2.74585416137271
PIP4P2	-0.357337842365829	2.72443132615382	-4.4795746698779	9.73254891766764e-06	9.38550961669185e-05	2.74192069229914
FKBP9	-0.402456964108628	5.76440186752394	-4.47857476835956	9.77607982219454e-06	9.42214696064314e-05	2.73767925536096
SLC25A25	-0.411364290393707	3.45478833198034	-4.47729515833572	9.83206023606462e-06	9.47073480609826e-05	2.73225258583286
JAKMIP2	-0.291872944435144	0.517688647455547	-4.47652971657435	9.86569356512419e-06	9.49775400318775e-05	2.72900711198563
TLR7	-0.437421767920189	1.15056675180277	-4.47463327915827	9.94949840249775e-06	9.5730156857969e-05	2.72096837946848
DYSF	-0.44140056263184	3.0750371195428	-4.47363874160231	9.99372004312321e-06	9.61012841456014e-05	2.71675390675969
TRAPPC9	-0.272508572358317	3.83526205769696	-4.47264996280846	1.00378723716655e-05	9.64713259403396e-05	2.71256467832231
RASSF2	-0.573762959672857	3.53570075662599	-4.47151251481265	1.00888945691155e-05	9.69069370498159e-05	2.70774660966757
F2RL3	-0.440989407992875	2.04918618795381	-4.47038414161814	1.01397552855491e-05	9.73294325920632e-05	2.70296807694459
ASGR2	-0.253569821478654	0.656984250657377	-4.47028306293491	1.01443233193656e-05	9.73294325920632e-05	2.70254007345809
FMNL3	-0.353962459588563	2.65488405454715	-4.4693822425212	1.01851211852194e-05	9.76657815568024e-05	2.69872606300726
CR1	-0.309067342594284	0.517393172299814	-4.46903435302695	1.02009190481923e-05	9.77621599598874e-05	2.69725330959699
PKN1	-0.464828059502227	5.93178272475252	-4.46858269912379	1.02214639571036e-05	9.7903898296334e-05	2.69534143540649
PDGFB	-0.481856219081145	4.03065950786402	-4.4667285648365	1.03062215119589e-05	9.86601767810535e-05	2.68749462336649
PPM1L	-0.437976785765904	2.47162326094069	-4.465377747703	1.03683948041761e-05	9.91995298165577e-05	2.68177973798996
KCNT2	-0.20162944184409	0.353574499826377	-4.46391005751352	1.04363548078301e-05	9.9793609688588e-05	2.67557217383144
TPP1	-0.349897408537834	5.63156743029419	-4.45929088754295	1.06530385944948e-05	0.000101808336815141	2.65604755720544
C1QA	-0.913657842421035	7.15048931969805	-4.45898982439636	1.06673100357354e-05	0.000101887485130767	2.6547756390179
FABP5	0.796239427220723	6.04699243299154	4.45568218038205	1.08253152246834e-05	0.000103338629229568	2.64080677480743
ESM1	0.633875423812594	3.40476580093687	4.45523994062489	1.08466101093299e-05	0.000103483838794061	2.63893981674776
CHRNA1	-0.286358937389838	0.498290121928662	-4.45243336692961	1.09826919353435e-05	0.000104723415085273	2.62709550784411
TP53INP2	-0.44354098930116	4.57619079354171	-4.44895090567065	1.11538207540284e-05	0.000106208900913901	2.61240822025379
ANXA10	1.30969832109422	2.68257943658465	4.44891181310358	1.11557561953068e-05	0.000106208900913901	2.612243406388
TSPYL2	-0.352147308525636	3.99790337393255	-4.44888244517417	1.11572103893446e-05	0.000106208900913901	2.61211959235927
CAMK1	-0.238101659653663	1.00829712697497	-4.44853387394962	1.11744842582275e-05	0.000106313843242007	2.61065008644047
HS3ST3A1	-0.44130609500508	0.873007446294825	-4.4476570347277	1.12180504700083e-05	0.000106668673306491	2.60695397074364
CASS4	-0.234293841130446	0.778796273493444	-4.44561959776398	1.1319910906753e-05	0.000107577097449595	2.5983681702732
ZDHHC15	-0.254291785540004	0.438683987315082	-4.44542105250181	1.13298843087733e-05	0.000107611759897567	2.59753168721988
RGS16	-0.591821033810319	5.46213619828534	-4.44450541748451	1.13759878843452e-05	0.000107989358203458	2.59367450040813
TRIM6	-0.497606046941031	2.37883464051123	-4.44392649174155	1.14052303455328e-05	0.000108206566317824	2.59123610042305
JAML	-0.443770224518299	1.72865721553011	-4.44190657130303	1.15078248011565e-05	0.00010911906783304	2.58273057371736
P3H1	-0.381504751381454	4.44114035691494	-4.44162520940486	1.15221855154833e-05	0.000109194372035591	2.58154608685327
PLEK2	0.620251790221431	5.55053545654574	4.43995932665082	1.16075646006822e-05	0.000109942250235081	2.57453439092538
LTC4S	-0.367151800863752	2.11639934254026	-4.43908750213277	1.16524882358522e-05	0.000110306331318911	2.57086583460764
NCOA1	-0.309475706512325	4.27873738080594	-4.43659478876418	1.1781854338883e-05	0.000111468923336339	2.56038033327426
KCNK13	-0.529841124614683	1.40888277588563	-4.43518323103618	1.18557199337688e-05	0.000112105420674453	2.55444503949272
PLEKHG1	-0.36279813132882	3.01216843597135	-4.43412232261842	1.19115281494317e-05	0.000112570558527768	2.54998527741729
DTX1	-0.457717003288722	1.43965521229988	-4.43378308983164	1.19294262489276e-05	0.000112677107118549	2.54855944189506
ARL3	-0.291298985010192	4.35222903684375	-4.43299097578384	1.19713189647374e-05	0.000113010048229271	2.54523047811478
RARRES1	-1.10370364438775	5.89519896496799	-4.43123663809786	1.20646032806743e-05	0.00011378515221593	2.53785956311221
PLXND1	-0.447378951325701	4.51134727437605	-4.43119539472962	1.20668046909375e-05	0.00011378515221593	2.53768630940654
NRROS	-0.415898235971903	2.06101426750195	-4.4300977961816	1.21255317986842e-05	0.000114220404561562	2.53307609307875
FAM102A	-0.358262395449811	5.42747961676155	-4.42996435559932	1.21326901861192e-05	0.000114220404561562	2.53251567649762
SPRYD3	-0.257070010872911	5.92292570519084	-4.42995660132524	1.21331062866817e-05	0.000114220404561562	2.53248311098512
POGLUT3	-0.450936199417778	4.58080112661058	-4.42888246142124	1.21908777765481e-05	0.000114700786425254	2.52797256089593
CAP2	-0.519988371181835	2.78458108168343	-4.4273103207941	1.22759089730601e-05	0.000115436974870495	2.52137258508649
SYNGR1	-0.562764924614852	3.32148436884094	-4.42667305915709	1.2310537619073e-05	0.000115650625963286	2.51869791375748
EVA1C	-0.570252205743957	2.80531871029876	-4.426642024547	1.2312226419347e-05	0.000115650625963286	2.51856766631634
GPM6A	-0.173226693565278	0.225255153203017	-4.42599078406555	1.23477159871598e-05	0.00011591997608034	2.51583470220339
C1QC	-0.893081351436111	6.86877741783882	-4.42513031055472	1.23947580588719e-05	0.000116297423794522	2.51222424040937
BMX	-0.359455426986868	0.850506530238766	-4.4249941341284	1.24022185361563e-05	0.000116303274266017	2.5116529159607
VTCN1	-0.980596348394321	2.97453973699839	-4.42252112746023	1.25384537457609e-05	0.000117516053261234	2.50128026008013
PCDH19	-0.377015334238307	0.700345668522133	-4.42215758228198	1.25586014856309e-05	0.000117640071515455	2.4997558679105
CDR2	-0.360371382702934	4.79500058287779	-4.42027603036681	1.26633739247153e-05	0.000118556221152081	2.49186809360678
LNP1	-0.343180504437331	2.36939680963183	-4.41947461263894	1.27082538644029e-05	0.000118910949663013	2.48850934412325
PTGDR	-0.174889135135267	0.385972951897375	-4.41881595977544	1.27452528753963e-05	0.000119191586950724	2.48574933736253
C1QTNF4	-0.192367873335563	0.401876205874935	-4.41865643733917	1.27542293568371e-05	0.00011920999757646	2.48508093366064
JSRP1	-0.551386139187659	1.4288510675478	-4.4178320230274	1.28007165264918e-05	0.000119578796722764	2.48162696248975
MATN3	-0.430836697461736	1.89054293671235	-4.41669639982105	1.28650179520011e-05	0.000120113512832871	2.47687010650892
FNDC4	-0.57115136297561	3.49168966583999	-4.41463353237144	1.29826140200218e-05	0.000121144951779808	2.46823208412455
SARDH	-0.326957674532828	1.02986188179623	-4.41268474750641	1.30946516906656e-05	0.000122123421003241	2.46007513446726
GSTP1	0.433418201056751	10.1142332773436	4.41246132860689	1.31075552727881e-05	0.000122176779586519	2.45914018795747
GOLM2	-0.310699993746125	4.85237756264462	-4.41217578532302	1.31240645806406e-05	0.000122203501911569	2.45794533058485
NID1	-0.562028500990059	5.06823233818468	-4.41216325120782	1.31247897238514e-05	0.000122203501911569	2.45789288312223
CD19	-0.543617473008656	1.10024084650143	-4.41145312935315	1.31659355204559e-05	0.000122519545480567	2.45492168652406
GADD45G	-0.501766886982557	3.50972641411864	-4.41101822579666	1.31911956056944e-05	0.000122687495051103	2.45310223578599
SH3KBP1	-0.548239180863249	4.49575685820602	-4.40772277623191	1.33841157578694e-05	0.000124413766752522	2.43932077498619
TM2D2	-0.324246609688115	4.91453408438483	-4.407188194293	1.34156644772494e-05	0.000124638923223643	2.43708605264523
OSR1	-0.706489524438277	2.99980417054528	-4.40704293317127	1.34242494567192e-05	0.000124650604535071	2.43647885753268
SCARA5	-0.512926826932021	1.01760082328769	-4.4057859621371	1.34987568592989e-05	0.000125229976601145	2.43122544627742
SEMA6D	-0.296025370871186	0.695043728001823	-4.40574202570727	1.35013683549762e-05	0.000125229976601145	2.43104184205052
PPP3CB	-0.263061319413841	4.73200664795615	-4.40383702168331	1.36150643985074e-05	0.000126215727783656	2.4230826942991
GALNT12	-0.555897236948683	3.61892217472486	-4.4024144505232	1.37005647206485e-05	0.00012693916474017	2.41714120028171
MEF2D	-0.25946860943567	4.70628374682748	-4.40173137867221	1.37418016029138e-05	0.000127251925458446	2.41428890995005
KCNG1	-0.858014807033808	3.19634463111078	-4.40120047140041	1.37739343874035e-05	0.000127480085889076	2.41207228803848
PXK	-0.320568927556534	2.949091431528	-4.39865246837648	1.39291541014985e-05	0.000128771183003091	2.4014373517365
CFH	-0.662105017535753	4.25634080909891	-4.3986292847862	1.39305740613401e-05	0.000128771183003091	2.40134061300966
NFAM1	-0.483203984811545	1.79062000530067	-4.39848865684956	1.39391902798484e-05	0.000128771183003091	2.40075382134932
NATD1	-0.374212472392897	3.12251723230707	-4.39841485691232	1.39437140139729e-05	0.000128771183003091	2.40044588659681
EID1	-0.274710712903259	7.33407563122725	-4.39755837723396	1.39963167795359e-05	0.000129186839249422	2.39687251605321
STXBP1	-0.458454692847901	2.19561688915123	-4.39649184794486	1.40620858443077e-05	0.000129723504499738	2.39242366859105
ZBTB4	-0.273708672292488	5.36274300354654	-4.39614637267391	1.40834534371893e-05	0.000129850204021695	2.39098278683704
SASH1	-0.391468689002633	3.37948239090237	-4.39417409023805	1.42060352609797e-05	0.000130909461443405	2.38275891253934
PIM2	-0.434736590765334	4.5792557475232	-4.39334694190607	1.42577478042925e-05	0.00013131486080066	2.37931092985354
PDE3B	-0.406035091620757	1.77705293246093	-4.39290756964993	1.42852901770876e-05	0.000131497332901752	2.37747963855066
GRAP	-0.185828382891311	0.555489226519206	-4.3922077585183	1.43292635357951e-05	0.000131801832201128	2.37456318889872
SLA	-0.546537225328229	2.25858602166802	-4.39213463640407	1.43338657087818e-05	0.000131801832201128	2.37425847823234
PFDN6	0.238161002716596	5.72971761435517	4.39150384445425	1.43736253963359e-05	0.000132069198812276	2.37163006626417
SHISA4	-0.43665552101096	4.32974121090041	-4.39142709562572	1.43784701781398e-05	0.000132069198812276	2.37131028923738
SCARB2	-0.30115682595876	5.16924961335003	-4.3900851432434	1.44634341507319e-05	0.000132777915994658	2.36571981229852
NEURL1	-0.508034674983612	1.23344538033878	-4.38790387452934	1.46025646055044e-05	0.000133982862192144	2.35663611708159
RABGAP1L	-0.359396749130873	3.79848997433835	-4.38745212368104	1.46315388495859e-05	0.000134176338205017	2.35475535458244
NCF4	-0.530280468714666	3.72561999085097	-4.38710720417007	1.46536982170656e-05	0.000134307144596176	2.3533194786777
NUDT11	-0.519511500154218	1.19247954859722	-4.38573694793693	1.47420480612887e-05	0.000134996051242269	2.34761621079759
PIK3R5	-0.391725809409502	1.48785919811908	-4.38569541999912	1.47447335963868e-05	0.000134996051242269	2.34744338887811
GFRA3	-0.532763173640575	1.30627889515565	-4.38343745463927	1.48914589569142e-05	0.000136266061493313	2.33804891990313
SLC41A2	-0.505708325432451	2.24687931870643	-4.38201689622569	1.49844835685129e-05	0.0001370435752602	2.33214081187358
PTCH1	-0.271098857998016	1.50333603581227	-4.3817580639022	1.5001492870373e-05	0.00013712541387314	2.33106451470491
TNFAIP8L2	-0.55118287980003	2.64799202706365	-4.37997229517999	1.51193501066647e-05	0.000138128498745689	2.32364036398543
DNAJC18	-0.269097474321056	1.89560993574076	-4.37932504082101	1.51622860041706e-05	0.000138446402156171	2.32095014953613
OTUD1	-0.424516202614042	4.28454359238629	-4.37864091975189	1.52077942999911e-05	0.000138787440363278	2.3181070971311
CD276	-0.356196750464871	5.94244954670385	-4.37725809244598	1.53001805466734e-05	0.000139555695056012	2.31236161276936
ARL6IP5	-0.321758676146463	7.0543707433572	-4.37564187678299	1.54088400976332e-05	0.000140471478510631	2.30564851862383
NUPR1	-0.424855284572848	1.38925518852847	-4.37516002867929	1.54413777846274e-05	0.000140692703532028	2.30364755628687
SLC44A2	-0.419312535820731	7.35669308139915	-4.3745413935049	1.54832486696724e-05	0.000140998684753639	2.30107885440655
CA11	-0.466139245361152	3.01397487799255	-4.37347883274274	1.55554192952386e-05	0.000141580116442645	2.29666765205835
XBP1	-0.36603661098641	7.2308445222962	-4.37310195937736	1.55810943100719e-05	0.000141737965405686	2.29510330300963
SLAMF6	-0.531072937767092	1.61496357962671	-4.37293807637971	1.55922717095874e-05	0.000141763834340883	2.29442308567094
SEPTIN2	-0.269044446131078	6.87921483231502	-4.37202808622384	1.56544759638288e-05	0.000142253360374301	2.29064647690896
CLUAP1	-0.280667657571022	2.40086628764303	-4.36838070935723	1.59061913466628e-05	0.000144463545647668	2.27551643788808
FAM149A	-0.466927148729623	1.54800287517898	-4.3662807706888	1.60528655376714e-05	0.000145717873885447	2.2668106879134
NCAM2	-0.309587886049609	0.441419271023586	-4.3657624252714	1.60892689777944e-05	0.000145970429110005	2.26466236081817
ZNF154	-0.27926642605475	1.06451032387891	-4.36551193746103	1.61068890486315e-05	0.000146052393180315	2.26362427572937
NAV3	-0.259865553949368	0.488307972339256	-4.36369206416545	1.62354598624152e-05	0.000147139801661985	2.2560838856125
KLHL14	-0.219421290037533	0.246120075568492	-4.36341171814582	1.62553528751953e-05	0.000147241644174625	2.25492256539245
PLCXD3	-0.447534147744895	0.737070048188965	-4.36244414274404	1.6324190123914e-05	0.000147786481212295	2.25091495116649
GIMAP7	-0.513127763069523	3.6905358185825	-4.36226133198595	1.63372273080162e-05	0.00014782583709397	2.25015785552589
CHKB	0.142725563915027	0.60313578394387	4.36179689762552	1.63703933445151e-05	0.000148047188295346	2.24823456884188
PRXL2C	-0.445804782957019	3.23961059007047	-4.36096016232378	1.64303086342882e-05	0.000148510085110455	2.24477000286771
TEX11	-0.126890611532215	0.313557646546126	-4.3602224570625	1.64833067282214e-05	0.000148910000400305	2.24171597993277
SOCS5	-0.263050707167823	3.22642980119406	-4.359414967087	1.65415057433896e-05	0.000149317981047709	2.23837359447874
GPR68	-0.638725376132076	3.0898603687621	-4.35935240794011	1.65460228249328e-05	0.000149317981047709	2.23811467139056
ACKR3	-0.651950872201036	5.8374290020829	-4.35755781421476	1.6676104981558e-05	0.000150412100658156	2.23068855214453
VEGFA	0.504737498585037	5.37448303324874	4.35331919747497	1.69872386335542e-05	0.000153137210596392	2.21315999042564
SFMBT2	-0.346575230287246	1.41854707873014	-4.35170973712122	1.71068284835238e-05	0.00015413361193497	2.20650822440085
STEAP4	-0.556726095546545	1.79030180879701	-4.34893304764251	1.73150438065221e-05	0.000155927056745763	2.19503766072744
RHOU	-0.733112638876272	5.14889696424812	-4.34710454279122	1.74534789269987e-05	0.000157090544987924	2.18748770769093
PLA2G15	-0.303580539914503	4.22315184115541	-4.34556591494512	1.75707871007497e-05	0.000157947036869988	2.18113690534145
COL4A1	-0.510862416345385	5.91013584758817	-4.34550112846816	1.75757430619109e-05	0.000157947036869988	2.18086953918603
EVL	-0.368041547754616	3.86356198564952	-4.34549131235783	1.75764940800004e-05	0.000157947036869988	2.18082902957215
EID2B	-0.312712091536157	1.56761338327457	-4.34044097985003	1.79669854696849e-05	0.000161370849960301	2.15999811503846
GIMAP4	-0.498468509552995	4.19753132903831	-4.34016955480894	1.79882052349084e-05	0.000161476179024289	2.15887920311419
CD14	-0.781746234278534	5.98012768469815	-4.33838940973709	1.81279705112321e-05	0.000162644992809372	2.15154238252705
PRR7	0.402740223301827	2.99325607982148	4.3381114165195	1.81498902317356e-05	0.000162755815884056	2.15039688833478
HLA-DMB	-0.638179477266645	3.44218966394774	-4.33777790412571	1.8176221071832e-05	0.000162906057246013	2.14902271096954
GPER1	-0.337635162042158	1.22065529845695	-4.33746422200572	1.82010196389313e-05	0.000163042414469648	2.14773032846572
HLA-DPA1	-0.818534979791259	5.65451537941409	-4.33620929121771	1.83005538853323e-05	0.00016384774849652	2.14256081643559
SNRPF	0.258017827477849	6.17307324037106	4.3352680611787	1.837554843994e-05	0.000164417521293677	2.13868444500499
CD48	-0.49545351299523	1.5674561418487	-4.33516817984947	1.83835239257289e-05	0.000164417521293677	2.13827313770185
HAPLN1	0.445121490216992	1.07687722406884	4.33367682789808	1.85030021661522e-05	0.000165399143378043	2.13213283692152
TDRP	-0.571784117875923	2.9594143692783	-4.33095048724803	1.87233421119607e-05	0.000167280867997145	2.12091272768302
TMEM115	-0.243430860511195	6.14564783578289	-4.32957563846105	1.88354052179637e-05	0.000168193741817732	2.11525705088936
KDELR2	-0.261351456654061	7.84709903876261	-4.32913417636281	1.88715243331581e-05	0.000168427859617709	2.11344136767421
SCN3B	-0.148366236674839	0.197756210196252	-4.32849170191089	1.89242080083162e-05	0.00016880949262164	2.11079924498814
LURAP1	-0.269513487411416	0.906510118717396	-4.32533588196975	1.91850370962681e-05	0.000171046470673279	2.09782638642259
TNFRSF13B	-0.27868799353853	0.396291388450053	-4.32257953777671	1.94156578526805e-05	0.000173011920236746	2.0865027361575
NT5DC3	-0.347186861499168	2.17254864349453	-4.32157562161539	1.95003110801039e-05	0.00017367528365636	2.08238006866569
RHOA	-0.256287492452165	8.26110279010179	-4.31960541693775	1.96674713668569e-05	0.000175072399488018	2.07429179204929
CD300LG	-0.157443344944336	0.168009978036503	-4.31940364083613	1.96846679928366e-05	0.000175133832231247	2.0734636308726
C1QTNF9	-0.0950972926412421	0.105354931723339	-4.31807177928558	1.97985386367037e-05	0.000175990659121317	2.06799808002326
ANKRD44	-0.302470777575065	1.48442649855628	-4.31803531706995	1.98016648967257e-05	0.000175990659121317	2.06784847189337
TCEAL1	-0.349890770662673	4.85094848868192	-4.3178814570621	1.98148620070997e-05	0.00017601598830432	2.06721718152265
PLA2G4C	-0.357088547473504	1.23992303576597	-4.31742698331987	1.98538929155514e-05	0.00017627065364637	2.0653525873493
VAV1	-0.509820883085673	2.52004504462083	-4.31727464767374	1.98669921722918e-05	0.000176294942015052	2.0647276316331
MS4A1	-0.624635604339183	0.988554637312683	-4.31429317700636	2.01250362420263e-05	0.000178491653552195	2.05250022006814
SLCO4C1	-0.502911578594134	0.962465426716723	-4.31316118608248	2.02238456834188e-05	0.000179274538259842	2.0478597903247
ARHGEF26	-0.461688940645728	2.10872979709658	-4.31235682356174	2.02943386303226e-05	0.000179805726271051	2.04456309962627
HMOX1	-0.640228175467291	5.76566038579357	-4.31197238925354	2.03281126692437e-05	0.000180011204901876	2.04298768839913
SOX18	-0.40002739851239	3.62389072791621	-4.31126125263868	2.03907304060709e-05	0.000180471755950922	2.04007378915479
MATN2	-0.649774401409467	3.5051721231258	-4.31082680130505	2.04290758263337e-05	0.000180717113303048	2.03829383009214
TRAPPC6A	-0.434282021359115	6.3531654829613	-4.31030983923567	2.04747935756245e-05	0.000180924490761875	2.0361760353867
IL7R	-0.674205260569263	2.68844366643496	-4.31020217493886	2.04843272051574e-05	0.000180924490761875	2.03573500532409
TSPAN15	-0.458747882569837	6.33992746087917	-4.31016012986213	2.04880514312479e-05	0.000180924490761875	2.03556277692783
CNGA3	-0.101160371465102	0.0987386914309921	-4.31008100702473	2.04950616482354e-05	0.000180924490761875	2.03523867180567
ZNF121	0.312437082183348	4.4406265326931	4.30990034220965	2.05110769927633e-05	0.000180971955769656	2.03449864800534
RNF126	0.230796881244887	5.52255215865751	4.30953376400632	2.05436097112353e-05	0.00018116503099939	2.0329971885733
SERINC1	-0.335277698387322	6.81558874328861	-4.30805266582105	2.06755555442688e-05	0.000182234132312724	2.02693197762926
ANKRD13A	-0.301178648051948	4.54042360235218	-4.30432878754471	2.10108900518753e-05	0.000185093863631512	2.01169080994199
CTF1	-0.469607216332794	4.07573916713477	-4.3031477409459	2.11183241777171e-05	0.000185944002374299	2.006859508382
SIGLEC7	-0.344117652275227	1.00329217182002	-4.30283279486704	2.114706183727e-05	0.000186100708180962	2.00557136423599
ATP6V0A1	-0.246524798259935	3.76207098491787	-4.29881571884201	2.15168985620522e-05	0.000189257477476251	1.98914888052175
CALCOCO1	-0.286126675985057	4.45072426490213	-4.29853457845484	2.15430121534957e-05	0.000189356325343203	1.98800005518682
POMC	-0.421129430671726	1.02963391998887	-4.29845510497062	2.1550399498233e-05	0.000189356325343203	1.98767531472808
C11orf86	0.461483991085155	0.627290351535619	4.29814628840615	2.15791280842522e-05	0.0001895108662061	1.98641349638144
MAP4K1	-0.448857765822772	1.94907534410196	-4.29742586439945	2.16462900006195e-05	0.000190002600206676	1.98347017974328
MYO1F	-0.453570404438323	2.44609933112036	-4.29688413320354	2.16969246850216e-05	0.0001903488322934	1.98125721513598
SYTL2	-0.520868604190024	3.04469082504744	-4.29597724065671	2.17819437542132e-05	0.000190938941534882	1.97755314108702
NACC2	-0.36885805988604	3.28370805416062	-4.29592727447892	2.17866372064667e-05	0.000190938941534882	1.97734908205178
KIF19	-0.239806981729134	0.387445792298142	-4.29491064257313	2.1882342152235e-05	0.000191678950747512	1.97319768531028
SLC16A4	-0.460415861015406	1.60994248721698	-4.29419430560077	2.1950018633374e-05	0.000192172808529246	1.9702730755443
MORF4L1	-0.263466395129325	6.47806038722851	-4.2919597371268	2.21624183358049e-05	0.000193859486616987	1.961152798124
ENPP4	-0.504138869703012	3.01717544866084	-4.29192784807207	2.21654636100194e-05	0.000193859486616987	1.96102267592315
P2RY10	-0.424865662641463	1.22550257111698	-4.28934872753001	2.24130870171237e-05	0.000195924472378361	1.95050158391703
ARHGAP44	-0.314458299682045	1.05487401811787	-4.2874532922888	2.2596751572832e-05	0.000197428526453747	1.94277315180072
NBAS	-0.254337389638513	3.97421423181271	-4.28500368497241	2.28362448275955e-05	0.000199418563019624	1.932789761645
SEC22C	-0.292758932345095	3.55905366679707	-4.28458641060388	2.28772818374667e-05	0.000199674418336144	1.93108967646575
PA2G4	0.229695469747663	6.91787462564943	4.28296483987261	2.30374255643265e-05	0.000200969049371671	1.92448440708063
KIF26A	-0.348538806115976	1.05733649731917	-4.28253531154927	2.30800241314625e-05	0.000201237463096006	1.92273515855634
FCER1G	-0.747635912529064	5.54845524603249	-4.28090718368555	2.32421781489329e-05	0.00020254748590753	1.91610608315726
ASAP3	-0.430429640915654	3.80862511096025	-4.28026211726884	2.33067242590456e-05	0.000203005983804724	1.91348027124669
ADGRB3	-0.223810714702928	0.303232260714348	-4.27885233043345	2.34483856515735e-05	0.00020413535737918	1.90774284064004
REXO2	-0.288038815633307	4.94516646650642	-4.27868620027356	2.34651331780953e-05	0.000204176665213596	1.90706685190349
TRAM1	-0.310352904003197	7.28340234521409	-4.27846011443306	2.3487943169881e-05	0.000204270655042355	1.90614694015592
ENAH	-0.395455972008391	4.55840031885434	-4.277796641502	2.35550038357932e-05	0.000204749192769892	1.90344761760069
ITGB3	-0.434952323619151	1.55387547517837	-4.2776448832481	2.35703685087915e-05	0.000204778109654266	1.90283024676482
SLC22A3	-0.59838909536545	1.646403631272	-4.27751285771972	2.35837431390192e-05	0.000204789716456282	1.90229316729843
EIF1B	-0.265341196507295	5.79401122015637	-4.27714530015872	2.36210161440574e-05	0.00020500872736049	1.90079802393757
SARAF	-0.284246009801622	7.35355118178914	-4.27690744718916	2.36451661370607e-05	0.000205113677285844	1.89983055286827
BACH2	-0.309284204037869	0.698329761106247	-4.27495162773982	2.38446429862981e-05	0.000206738645178347	1.89187708645878
TOM1	-0.286705466541187	4.90330252993911	-4.27408619997593	2.39334211776604e-05	0.000207402663093827	1.88835882871322
OAT	-0.687005909250204	4.86593057466988	-4.2724374710589	2.4103426992089e-05	0.000208769550184535	1.88165798603187
DOK2	-0.636497974305236	3.00417074901875	-4.27100123435477	2.42524612924832e-05	0.000209953495697929	1.87582268876868
TNFRSF1B	-0.513992483154142	4.85336632082955	-4.26777833798058	2.45901015748884e-05	0.000212768167797775	1.86273488087316
PIGL	0.244258419845111	2.38512248969643	4.26708534780399	2.46632853097096e-05	0.000213169346838884	1.85992190717904
AGPAT1	-0.294204039828289	4.62965550046265	-4.2670703204012	2.46648745909967e-05	0.000213169346838884	1.85986091282924
ABHD4	-0.353318815007772	5.01051140492615	-4.2668709279359	2.46859713735077e-05	0.000213169346838884	1.85905162230836
MAP2K6	-0.303209718182141	1.56838203487251	-4.26686506645861	2.46865918095704e-05	0.000213169346838884	1.85902783237345
ERC1	-0.35034223810713	3.45529015210426	-4.26515739330401	2.48679840698142e-05	0.000214626726033287	1.85209818327826
ZNF362	-0.280649014723831	5.35648276014126	-4.26218504232597	2.5186751975495e-05	0.000217267666255145	1.84004258203297
TMCC2	-0.375859716406201	1.49914729293758	-4.26055158671385	2.53635880545201e-05	0.000218682208005799	1.83342069553986
SNTB1	-0.464649633655787	2.11454686780031	-4.25947045012182	2.5481281910284e-05	0.000219585656826667	1.8290391378041
SORT1	-0.419784996424815	4.74770002803988	-4.2586122540761	2.55750771916256e-05	0.000220282348408478	1.82556182200123
DOCK3	-0.496464904249959	1.66729825150632	-4.25774680655373	2.566999874899e-05	0.000220988030728274	1.82205577248942
PIK3CG	-0.353443716782171	1.40151667643418	-4.25717789238565	2.57325798844519e-05	0.00022141472757431	1.81975137601736
ETV4	0.603437368295492	4.51247620176425	4.25596450852169	2.58665402658159e-05	0.000222454861709704	1.81483748434614
GALNT16	-0.329556530782337	0.569102710468253	-4.25537472037859	2.59318944244394e-05	0.000222904222361869	1.81244945688143
CKB	-0.693360186061673	5.88765664850007	-4.25517876581943	2.59536429242168e-05	0.000222978494840329	1.81165611203286
TMEM140	-0.372820622881465	4.26737515035764	-4.2538754093789	2.60987428193458e-05	0.000224111920292726	1.80638017142362
GPR137B	-0.340098243663292	5.16708277717775	-4.25369832326754	2.61185170897667e-05	0.000224168564184673	1.80566344712915
TLCD5	-0.340094925770416	1.85481787155175	-4.25288837780414	2.62091418563972e-05	0.00022483293601572	1.80238568568316
SPART	-0.362564984092608	4.34222320225159	-4.25225488720578	2.6280232202161e-05	0.000225329148180928	1.79982241558443
DUSP6	0.506881713764612	5.82510450966539	4.25212236625328	2.62951269711447e-05	0.000225343277030802	1.79928624499295
FHL3	-0.382919588611015	5.11869274998792	-4.25190258182693	2.63198475343082e-05	0.00022544155408163	1.79839704610709
SIRPB2	-0.366370090438255	1.22151093780718	-4.2514830892376	2.63670921446035e-05	0.000225732563901283	1.7966999890578
RAB29	-0.337218354110226	4.46282939237708	-4.25132167020243	2.63852932357561e-05	0.00022577476017779	1.79604700921733
SLCO2A1	-0.520022675313031	3.57398335311771	-4.25082878595188	2.64409435237649e-05	0.000226137199739952	1.79405331102365
MNDA	-0.608625163376507	2.56958799500771	-4.24937860772822	2.66053298789984e-05	0.000227428777171679	1.78818862039047
RETREG2	-0.226525725062962	5.75555384167382	-4.24919448824482	2.66262705748446e-05	0.000227493464966691	1.7874441505096
GPX7	-0.521959384091434	4.25449607354916	-4.24684910061488	2.68944018880515e-05	0.000229669011304038	1.77796337603021
COL21A1	-0.375843183393402	0.911364022576267	-4.24650656822645	2.69337761668539e-05	0.000229889847653965	1.77657915582286
ARHGAP10	-0.315947360056188	3.08510871989819	-4.2460725997955	2.69837400783472e-05	0.000230200803647324	1.77482557666827
DCHS2	-0.1157130694706	0.109493455357396	-4.24329162937598	2.73060263680348e-05	0.000232833491000822	1.76359212435831
FCGR1A	-0.482404171274986	1.61708065236452	-4.24095394759994	2.75797787212611e-05	0.000235049907729145	1.75415449890394
RNASE4	-0.148956124867102	0.426003361682206	-4.24076690609658	2.76017948629401e-05	0.000235119745825475	1.75339958552258
UBTD1	-0.364783354672251	4.95586634353333	-4.2389462664953	2.78169753333417e-05	0.000236834117815553	1.74605293987242
XPR1	-0.356438069594421	4.55752726187721	-4.23859132493671	2.78591117409682e-05	0.000237074212018815	1.74462101564426
[truncated: 15,012 more rows]
