# Supplementary material for: Identification of adenylate cyclase 2 methylation in bladder cancer with implications for prognosis and immunosuppressive microenvironment
Source: Front Oncol. 2022 Oct 14;12:1025195. doi: 10.3389/fonc.2022.1025195 (PMC9614257; doi:10.3389/fonc.2022.1025195)
Supplement: Supplementary file 2 [file DataSheet_2.zip › Raw data/EPIC.csv]

	B cell	T cell CD4+	T cell CD8+	Endothelial cell	Macrophage	NK cell	uncharacterized cell	Groups
TCGA-CF-A1HR-01	3.773288e-03	7.733963e-02	2.692323e-02	7.159196e-02	3.272053e-03	4.285711e-10	7.820892e-01	G1
TCGA-XF-A8HH-01	2.796091e-07	2.131577e-06	8.327993e-02	4.884809e-02	8.601483e-03	1.310600e-03	7.171955e-01	G1
TCGA-DK-A3IQ-01	6.997889e-07	1.627342e-07	3.199701e-09	5.280647e-09	4.812252e-10	2.006124e-07	1.469556e-07	G1
TCGA-FD-A6TK-01	1.143518e-03	7.874371e-02	2.860820e-02	3.003009e-02	1.912229e-02	3.060391e-07	6.379518e-01	G1
TCGA-CU-A5W6-01	1.517829e-03	4.065834e-02	3.776615e-02	2.556765e-02	4.950125e-03	4.102753e-08	8.606815e-01	G1
TCGA-BT-A20V-01	1.858398e-04	6.260001e-02	1.284048e-02	9.011870e-03	4.064905e-03	5.593188e-09	9.063860e-01	G1
TCGA-DK-A2I4-01	6.915555e-03	7.475692e-02	1.444574e-02	2.431746e-02	6.486205e-02	1.013575e-02	6.656196e-01	G1
TCGA-DK-A6B2-01	2.572471e-03	2.164336e-07	9.459362e-02	5.966319e-02	2.084391e-02	2.101629e-03	6.779530e-01	G1
TCGA-XF-A9SZ-01	8.033027e-08	7.010116e-07	1.200013e-01	8.118093e-02	1.647126e-02	3.284520e-03	5.025377e-01	G1
TCGA-2F-A9KO-01	4.557749e-03	9.311896e-02	2.418275e-02	1.552260e-02	1.192899e-02	1.197702e-08	7.952684e-01	G1
TCGA-ZF-A9R1-01	5.211224e-03	1.210935e-01	2.373075e-02	1.728568e-02	1.911097e-03	2.725914e-10	8.074596e-01	G1
TCGA-BL-A13J-01	3.193663e-07	3.321450e-02	1.686739e-02	1.303114e-02	5.693324e-03	7.241477e-09	7.876853e-01	G1
TCGA-DK-A3IK-01	4.376978e-03	2.500802e-02	8.438707e-02	3.977271e-02	1.591493e-03	1.120961e-04	7.584377e-01	G1
TCGA-K4-A5RH-01	1.449041e-03	4.710837e-03	3.401949e-02	1.390369e-02	7.704644e-02	2.004329e-03	6.618966e-01	G1
TCGA-ZF-AA56-01	1.024924e-02	5.588582e-02	1.278305e-02	4.131686e-02	8.352841e-03	4.626264e-11	8.011405e-01	G1
TCGA-YC-A9TC-01	6.676313e-03	2.183052e-02	1.566017e-02	1.012648e-02	6.069208e-03	1.344547e-02	9.009186e-01	G1
TCGA-CF-A7I0-01	1.209210e-03	6.088215e-02	2.716510e-02	6.097786e-02	1.757919e-03	1.146667e-09	8.056505e-01	G1
TCGA-K4-A5RJ-01	1.292061e-05	1.801577e-02	3.062342e-02	2.007973e-06	1.903782e-01	3.224641e-03	7.379834e-01	G1
TCGA-YF-AA3L-01	2.974965e-04	6.266512e-02	8.480450e-03	3.660469e-02	3.739931e-03	2.875621e-09	8.765000e-01	G1
TCGA-DK-A6B1-01	2.384714e-03	9.830181e-02	6.633277e-02	3.329201e-02	6.403171e-03	7.487881e-08	7.375074e-01	G1
TCGA-XF-AAN3-01	1.598122e-03	3.560122e-02	9.122912e-03	1.192564e-02	6.018974e-03	4.932954e-09	8.169309e-01	G1
TCGA-CU-A0YO-01	3.113729e-03	8.449441e-02	4.162212e-02	4.321742e-02	5.360299e-03	4.527371e-09	7.850271e-01	G1
TCGA-FD-A62O-01	3.716196e-05	7.851225e-02	2.809363e-02	3.324658e-02	5.667457e-03	9.011785e-10	7.959941e-01	G1
TCGA-GC-A3YS-01	5.026692e-07	8.179442e-02	7.052666e-07	1.382198e-02	1.477355e-02	1.690758e-03	6.556349e-01	G1
TCGA-GU-A42Q-01	8.153720e-08	7.597683e-02	7.839480e-03	6.964261e-03	1.342278e-03	4.392425e-10	8.778613e-01	G1
TCGA-C4-A0F7-01	6.130566e-04	6.812380e-02	1.449354e-02	3.569698e-02	1.523017e-03	2.561451e-08	8.554253e-01	G1
TCGA-XF-AAMQ-01	4.892247e-03	9.044504e-02	2.276163e-02	2.645766e-02	8.101585e-03	3.200000e-10	8.178150e-01	G1
TCGA-K4-A3WS-01	6.296801e-03	3.974881e-02	9.762005e-03	4.199000e-02	7.972941e-03	3.780727e-04	5.671590e-01	G1
TCGA-C4-A0EZ-01	2.088309e-03	1.593451e-02	8.026993e-03	1.943080e-02	1.728800e-03	6.506799e-10	9.314211e-01	G1
TCGA-ZF-AA5P-01	1.915803e-02	3.717120e-02	2.327129e-02	7.814540e-02	7.367085e-03	1.386607e-08	7.538875e-01	G1
TCGA-XF-A9SX-01	3.358991e-03	2.503027e-02	2.173255e-02	1.857013e-02	2.676073e-02	1.942711e-03	7.313262e-01	G1
TCGA-FD-A3B8-01	2.256110e-02	1.151737e-01	4.064128e-07	4.912925e-02	4.780929e-02	1.147911e-03	4.012238e-01	G1
TCGA-DK-AA74-01	8.926350e-04	8.470486e-08	1.393633e-02	5.260101e-02	5.044164e-02	4.685972e-03	6.576608e-01	G1
TCGA-FD-A3SM-01	1.289943e-03	4.343294e-02	4.331439e-02	2.591770e-02	3.541454e-03	1.089303e-07	7.138291e-01	G1
TCGA-C4-A0F6-01	3.310738e-03	5.964211e-02	3.358797e-02	3.264513e-02	6.769374e-03	1.749817e-09	7.468976e-01	G1
TCGA-DK-A1AD-01	2.188700e-03	9.244476e-02	2.902457e-02	1.929594e-02	4.526439e-03	2.225037e-08	7.795719e-01	G1
TCGA-FD-A5BS-01	1.078983e-01	5.103249e-07	1.998770e-05	2.271648e-02	6.692417e-02	3.975209e-02	5.946309e-01	G1
TCGA-DK-AA6T-01	6.328493e-01	4.094688e-08	6.256427e-03	9.089924e-03	8.518668e-03	6.279916e-08	3.254004e-01	G1
TCGA-CU-A0YR-01	3.072147e-03	4.328739e-02	3.007631e-02	4.206097e-02	2.685592e-02	6.787144e-04	7.853645e-01	G1
TCGA-FD-A3B3-01	1.111864e-02	4.478589e-02	2.001734e-03	2.385931e-02	1.834998e-02	1.070485e-02	6.819714e-01	G1
TCGA-KQ-A41S-01	1.048326e-03	2.381283e-02	1.887649e-03	4.857905e-02	1.052538e-02	5.633391e-08	6.586394e-01	G1
TCGA-4Z-AA86-01	4.000462e-03	8.672033e-02	1.210151e-02	2.502952e-02	2.739307e-02	7.238978e-03	6.646402e-01	G1
TCGA-E7-A5KF-01	1.290289e-03	1.186800e-01	1.611511e-02	1.289869e-02	5.624489e-04	2.590662e-11	8.492182e-01	G1
TCGA-XF-AAN7-01	1.667386e-03	2.724630e-02	2.218496e-03	9.006507e-02	9.741446e-03	4.266568e-08	7.390984e-01	G1
TCGA-C4-A0F0-01	7.265236e-04	4.282884e-02	7.473750e-03	2.040975e-02	6.565813e-03	9.890665e-10	9.004105e-01	G1
TCGA-FD-A3SR-01	4.648728e-04	6.444707e-08	1.097892e-01	3.984215e-02	1.605824e-02	1.817155e-03	7.168875e-01	G1
TCGA-DK-AA76-01	2.410128e-04	1.272281e-01	4.421910e-02	2.287141e-02	6.508972e-04	7.855957e-08	7.762088e-01	G1
TCGA-ZF-AA53-01	1.079653e-03	3.321663e-02	6.152485e-03	1.062211e-02	2.711695e-02	1.219156e-03	8.325090e-01	G1
TCGA-BT-A2LD-01	1.183321e-03	1.013371e-07	1.070603e-01	4.158526e-02	4.143080e-03	1.196787e-03	8.194579e-01	G1
TCGA-4Z-AA82-01	4.535732e-04	5.464275e-02	4.827357e-03	1.063482e-02	4.677295e-03	1.314527e-04	7.829010e-01	G1
TCGA-FD-A62P-01	3.872307e-06	1.386871e-07	1.286491e-01	4.936121e-02	1.127688e-02	2.467927e-03	7.066665e-01	G1
TCGA-DK-AA6U-01	3.412880e-03	9.496075e-02	4.982574e-02	1.560457e-02	2.063843e-03	6.254261e-08	8.082447e-01	G1
TCGA-2F-A9KR-01	3.238575e-06	9.113524e-02	1.641271e-02	1.771612e-02	1.294861e-03	2.132520e-10	8.576062e-01	G1
TCGA-FD-A6TC-01	8.464006e-08	3.052033e-02	2.819937e-02	2.910639e-02	5.843348e-03	4.089478e-07	6.461828e-01	G1
TCGA-FJ-A871-01	1.370552e-04	2.631521e-02	1.653255e-06	1.154537e-02	1.127450e-03	5.155151e-08	8.542020e-01	G1
TCGA-UY-A9PA-01	8.757164e-04	1.095391e-01	2.199425e-02	2.182152e-02	4.628695e-03	1.214574e-10	8.357018e-01	G1
TCGA-XF-AAMR-01	1.863405e-03	6.846959e-02	2.571383e-02	4.778136e-02	8.538822e-03	8.432413e-09	7.430720e-01	G1
TCGA-K4-A6FZ-01	2.148786e-03	9.276203e-02	1.329175e-02	3.218794e-02	1.030404e-02	5.521172e-10	8.391942e-01	G1
TCGA-DK-A1AF-01	4.434028e-03	6.935777e-02	5.709768e-03	1.468824e-01	1.503316e-02	1.480703e-03	4.118282e-01	G1
TCGA-FD-A6TB-01	5.433592e-02	7.955078e-02	3.251490e-02	4.055656e-02	1.819548e-02	3.745690e-04	6.680294e-01	G1
TCGA-BT-A20U-01	4.525156e-03	3.135287e-02	3.330868e-02	2.458594e-02	5.224274e-03	1.635180e-08	8.154715e-01	G1
TCGA-GV-A3JW-01	1.168022e-03	5.678362e-02	2.960387e-02	2.424361e-02	1.523682e-03	1.604813e-09	8.563562e-01	G1
TCGA-FD-A5BZ-01	2.859155e-03	1.959581e-02	2.398741e-05	2.634564e-02	5.945371e-03	3.536776e-08	3.354707e-01	G1
TCGA-ZF-A9R9-01	3.835707e-03	3.566477e-02	2.799449e-06	2.280445e-02	6.649442e-03	1.056518e-08	7.047847e-01	G1
TCGA-XF-A8HD-01	4.971518e-04	2.992791e-02	4.020293e-02	2.137547e-02	7.894626e-03	1.109944e-02	8.350305e-01	G1
TCGA-4Z-AA7O-01	4.690139e-03	6.849237e-02	1.971333e-02	3.057811e-02	4.264751e-03	9.042938e-10	8.326258e-01	G1
TCGA-E7-A6MF-01	2.994550e-03	1.384875e-01	2.832146e-02	2.896673e-02	1.310467e-03	1.927804e-10	7.957655e-01	G1
TCGA-DK-AA6W-01	2.703239e-03	5.511536e-02	1.416759e-02	1.294544e-02	9.182960e-03	5.530438e-11	8.787426e-01	G1
TCGA-GU-A42P-01	7.477532e-04	3.012410e-02	1.880297e-02	3.134711e-02	1.189970e-03	1.828176e-10	9.101042e-01	G1
TCGA-XF-A9T3-01	6.584034e-03	4.076232e-02	2.538111e-02	4.414442e-02	7.095689e-03	1.920319e-03	7.127447e-01	G1
TCGA-FD-A6TI-01	1.142150e-05	2.690499e-02	8.790660e-02	3.807954e-02	4.743065e-03	9.294401e-08	8.106151e-01	G1
TCGA-CF-A47X-01	1.008544e-03	9.529349e-02	1.357704e-02	2.402102e-02	7.177315e-04	9.159307e-10	8.566359e-01	G1
TCGA-XF-A9SP-01	5.048471e-03	7.252529e-07	7.586299e-02	5.404428e-02	1.172534e-02	1.588477e-03	5.663997e-01	G1
TCGA-BL-A5ZZ-01	5.123308e-07	2.178894e-02	1.273027e-02	9.196224e-02	1.936153e-02	1.488751e-03	5.500498e-01	G1
TCGA-DK-A1AC-01	2.883256e-03	6.050640e-02	2.877207e-02	1.321456e-02	2.109269e-02	2.347023e-08	8.006648e-01	G1
TCGA-DK-A2HX-01	7.746013e-04	2.839407e-02	3.094329e-02	3.855477e-02	8.392429e-03	4.464831e-09	6.560762e-01	G1
TCGA-UY-A8OC-01	4.776917e-03	2.057029e-02	3.535711e-06	2.604426e-02	4.002360e-03	3.312564e-07	7.200650e-01	G1
TCGA-FD-A5BR-01	2.339062e-02	5.500821e-02	1.753007e-02	3.259383e-02	6.781815e-03	2.134006e-09	8.037491e-01	G1
TCGA-DK-AA6S-01	6.065358e-05	2.815062e-02	1.269440e-06	1.774539e-02	8.654973e-03	7.311704e-04	6.306276e-01	G1
TCGA-LT-A5Z6-01	2.475787e-03	5.815927e-02	2.525847e-02	2.160299e-02	5.211593e-03	1.524529e-08	8.777964e-01	G1
TCGA-GC-A3OO-01	3.388220e-03	7.693230e-02	1.907825e-02	4.372494e-02	6.329463e-03	2.751630e-09	7.823246e-01	G1
TCGA-DK-AA75-01	7.875294e-04	3.434094e-02	2.101792e-02	1.785089e-02	1.454540e-03	8.749092e-09	9.114340e-01	G1
TCGA-BT-A2LB-01	2.642376e-03	9.203728e-02	1.706963e-02	2.861938e-02	8.704174e-03	5.491109e-09	7.009318e-01	G1
TCGA-FT-A3EE-01	2.761578e-03	5.344172e-02	2.070483e-02	1.874178e-02	2.759483e-03	3.966934e-10	8.730055e-01	G1
TCGA-XF-AAME-01	3.656187e-02	5.039199e-02	1.048920e-02	9.656626e-02	2.330789e-02	2.089089e-08	4.240000e-01	G1
TCGA-ZF-AA4R-01	6.827991e-05	3.129538e-02	6.908786e-07	5.732428e-03	3.923187e-03	6.324692e-08	4.421146e-01	G1
TCGA-GV-A3JZ-01	1.544922e-03	3.737787e-02	1.958754e-02	2.339594e-02	8.135138e-03	4.761592e-07	8.373222e-01	G1
TCGA-K4-A83P-01	1.433538e-01	7.026930e-02	1.255976e-02	4.251753e-02	2.404034e-02	6.183470e-09	5.977667e-01	G1
TCGA-UY-A78M-01	3.484684e-04	2.816696e-02	5.691307e-03	9.131464e-03	5.042934e-03	2.236802e-09	8.473755e-01	G1
TCGA-BT-A20Q-01	9.982421e-03	8.685351e-02	1.190468e-02	3.805652e-02	1.278467e-02	2.710984e-10	6.734511e-01	G1
TCGA-ZF-AA51-01	6.019754e-03	4.455689e-02	2.562655e-02	2.146528e-02	2.151395e-02	7.002239e-08	8.128817e-01	G1
TCGA-ZF-AA4X-01	1.688787e-03	5.638631e-02	1.963614e-02	1.049965e-02	7.188952e-04	2.012331e-10	9.065025e-01	G1
TCGA-FD-A5BU-01	1.020332e-02	4.191199e-02	1.394201e-08	1.536012e-02	1.704853e-02	8.396617e-04	7.662088e-01	G1
TCGA-XF-A9SK-01	5.435365e-04	4.845755e-02	9.683259e-03	1.473762e-02	1.221686e-02	5.931963e-08	6.257964e-01	G1
TCGA-FD-A6TG-01	4.770110e-03	4.698102e-02	3.948449e-02	4.236581e-02	1.811379e-02	1.306991e-06	6.956788e-01	G1
TCGA-4Z-AA7N-01	1.706362e-01	1.168822e-01	1.404957e-02	4.176024e-02	1.129468e-02	2.087410e-09	4.493158e-01	G1
TCGA-K4-A5RI-01	2.847657e-04	3.567421e-02	6.297638e-03	8.881965e-03	5.693445e-03	2.389520e-03	8.982513e-01	G1
TCGA-GV-A40E-01	3.603401e-08	2.877883e-02	4.464356e-02	1.645155e-02	6.907954e-03	7.115095e-04	8.312373e-01	G1
TCGA-DK-A3IV-01	1.406439e-02	7.634239e-02	2.560994e-02	1.552025e-02	7.327601e-03	2.444506e-10	8.526015e-01	G1
TCGA-E7-A97P-01	4.442496e-06	4.761347e-02	3.755210e-02	2.233520e-02	9.382413e-03	1.230042e-02	7.754826e-01	G1
TCGA-5N-A9KM-01	2.547863e-03	9.252460e-02	5.106696e-02	1.936722e-02	5.811317e-03	2.779050e-09	7.741031e-01	G1
TCGA-ZF-A9RC-01	3.491771e-04	4.722093e-02	9.453664e-03	2.057985e-02	4.577541e-03	5.509309e-08	7.693949e-01	G1
TCGA-S5-A6DX-01	8.008673e-03	5.366210e-06	8.773993e-02	5.876714e-02	3.614915e-02	4.338246e-03	7.788076e-01	G1
TCGA-UY-A9PF-01	2.435992e-03	8.509842e-02	6.596661e-02	4.750542e-02	6.891480e-03	9.452668e-09	7.564481e-01	G1
TCGA-GV-A3JV-01	4.366570e-03	8.333666e-02	1.806675e-02	1.410690e-02	2.913436e-02	7.135309e-08	7.926472e-01	G1
TCGA-5N-A9KI-01	3.295164e-04	1.000300e-07	8.625248e-02	3.675165e-02	9.079463e-03	1.718329e-03	8.168438e-01	G1
TCGA-FD-A3NA-01	1.251366e-04	5.123141e-02	1.693880e-02	1.961373e-02	1.151351e-02	1.786492e-03	7.874218e-01	G1
TCGA-DK-A3IT-01	9.449336e-03	5.191008e-02	5.462671e-02	3.946243e-02	7.842765e-03	7.320782e-09	7.457506e-01	G1
TCGA-R3-A69X-01	1.035062e-02	4.929141e-02	3.610175e-02	6.909690e-02	1.219896e-02	6.589532e-09	6.895501e-01	G1
TCGA-ZF-A9R0-01	5.162374e-05	7.180129e-03	1.166563e-01	3.253233e-02	4.661897e-03	8.223784e-04	7.912277e-01	G1
TCGA-GC-A3I6-01	1.008038e-07	1.364805e-01	1.311765e-02	1.695172e-02	1.033513e-02	7.013551e-04	7.282574e-01	G1
TCGA-UY-A78L-01	4.774006e-04	1.606652e-02	1.024546e-02	1.067609e-02	3.965649e-03	2.899262e-09	8.863681e-01	G1
TCGA-UY-A78P-01	2.822038e-03	5.354058e-02	1.283375e-02	2.264469e-02	2.023648e-02	2.938435e-03	8.329834e-01	G1
TCGA-CF-A9FL-01	1.708133e-03	2.127825e-02	4.923926e-02	3.671589e-02	5.879719e-03	1.460907e-10	8.202477e-01	G1
TCGA-XF-AAMY-01	1.695630e-07	2.766213e-02	1.334067e-01	6.514886e-02	7.484685e-03	7.228598e-04	5.344333e-01	G1
TCGA-G2-A3IE-01	2.053217e-03	1.075937e-01	3.426718e-02	2.850633e-02	3.444075e-03	1.218721e-08	7.936559e-01	G1
TCGA-GU-A767-01	7.437750e-04	3.301028e-02	1.173059e-02	6.272781e-02	3.110488e-03	5.209952e-09	8.680928e-01	G1
TCGA-DK-A3IN-01	3.130789e-03	6.454861e-02	9.716014e-05	3.039964e-02	3.163969e-02	1.705988e-09	6.910552e-01	G1
TCGA-UY-A78N-01	6.274412e-04	4.543381e-02	1.559323e-02	1.920143e-02	1.803596e-03	1.297538e-10	8.706393e-01	G1
TCGA-DK-A1A5-01	1.141958e-05	7.030220e-02	4.790841e-03	1.387327e-02	5.030745e-03	1.452971e-06	5.803773e-01	G1
TCGA-FD-A62S-01	6.113211e-03	2.109795e-02	3.207653e-06	2.252791e-02	2.371422e-02	4.620082e-07	3.652305e-01	G1
TCGA-GU-AATP-01	2.909901e-04	2.976271e-04	5.844880e-02	3.144183e-02	1.021256e-02	5.231912e-04	6.417168e-01	G1
TCGA-DK-A2I1-01	9.757437e-03	3.197336e-02	1.849986e-02	2.519929e-02	1.218839e-02	4.204638e-08	7.734207e-01	G1
TCGA-E7-A7PW-01	3.291666e-04	7.385480e-02	2.222324e-02	1.174543e-02	8.782260e-03	5.017374e-08	8.673836e-01	G1
TCGA-XF-AAMT-01	1.184226e-03	3.754085e-02	1.315785e-03	2.904466e-02	1.628952e-02	1.053694e-03	6.341544e-01	G1
TCGA-BT-A20R-01	1.171194e-05	4.505347e-06	3.604741e-02	4.730941e-02	1.591223e-02	1.629051e-03	6.247139e-01	G1
TCGA-FD-A43S-01	6.392826e-02	5.339544e-02	2.757588e-02	7.071749e-02	1.571747e-02	1.330677e-07	7.060412e-01	G1
TCGA-XF-AAN0-01	4.168156e-03	2.844230e-02	3.847389e-02	2.473472e-02	1.141914e-02	3.959561e-08	8.672206e-01	G1
TCGA-GV-A3JX-01	2.270972e-03	2.555470e-02	4.948368e-02	2.430251e-02	1.022563e-02	6.694254e-04	8.673153e-01	G1
TCGA-ZF-A9R3-01	4.758413e-03	9.326665e-02	2.906649e-02	4.075153e-02	3.188789e-03	2.595538e-09	7.989996e-01	G1
TCGA-G2-A2EO-01	5.250763e-03	4.145720e-02	1.918837e-03	1.237957e-02	2.512491e-02	2.367988e-03	7.899897e-01	G1
TCGA-CF-A5UA-01	6.753975e-09	1.470769e-01	1.127275e-02	2.915017e-02	1.662159e-03	1.248651e-07	8.023158e-01	G1
TCGA-K4-A3WU-01	4.234301e-02	4.910870e-03	1.390099e-01	6.983732e-02	9.361299e-03	3.861840e-04	7.073903e-01	G1
TCGA-DK-AA71-01	5.360077e-06	7.544131e-02	2.109551e-02	2.072156e-02	3.034763e-03	1.358113e-09	8.580117e-01	G1
TCGA-XF-A9T2-01	1.541958e-04	6.669818e-07	1.724234e-01	3.283826e-02	5.319279e-03	4.522258e-07	6.326202e-01	G1
TCGA-BT-A20T-01	1.550532e-04	6.921493e-02	1.143388e-02	1.805987e-02	7.089371e-03	2.086402e-09	7.610107e-01	G1
TCGA-UY-A78O-01	2.792041e-03	6.342985e-02	2.445419e-02	2.078753e-02	2.490433e-03	1.511627e-08	8.661271e-01	G1
TCGA-XF-A9SW-01	8.861489e-03	3.251061e-02	2.426320e-02	8.491223e-02	1.031197e-02	1.020691e-08	6.528754e-01	G1
TCGA-FD-A62N-01	2.523536e-02	6.096603e-07	6.325495e-02	2.580496e-02	6.914975e-02	5.074466e-03	6.663650e-01	G1
TCGA-HQ-A5NE-01	7.929452e-04	6.426893e-02	2.660783e-02	2.834375e-02	4.287091e-03	3.877456e-09	7.641200e-01	G1
TCGA-XF-A9SI-01	5.216945e-02	4.294263e-08	1.856825e-01	4.394491e-02	2.849687e-02	1.130621e-03	6.316075e-01	G1
TCGA-G2-A2EC-01	9.028582e-03	8.939446e-02	1.915024e-02	3.686607e-02	5.507887e-03	4.027336e-09	6.384246e-01	G1
TCGA-UY-A8OD-01	5.470859e-03	2.562185e-02	2.145099e-03	2.158998e-02	1.003957e-02	1.646686e-08	8.399815e-01	G1
TCGA-FD-A3B4-01	2.173410e-02	7.847325e-02	1.050683e-02	1.383373e-02	8.646409e-03	3.557757e-03	7.550150e-01	G1
TCGA-SY-A9G0-01	1.665546e-02	2.763011e-02	3.052198e-02	7.210738e-02	5.706258e-03	8.109638e-09	6.389399e-01	G1
TCGA-G2-A2EK-01	1.153825e-02	6.906806e-02	2.288120e-02	2.352240e-02	1.652390e-03	2.860412e-09	8.531613e-01	G1
TCGA-FD-A5BX-01	6.087209e-04	1.859982e-06	2.036323e-02	5.400839e-02	2.026397e-02	1.773694e-03	7.715228e-01	G1
TCGA-XF-AAN4-01	7.361973e-03	4.709341e-02	2.522428e-02	8.621017e-02	2.843625e-02	4.763709e-09	6.793223e-01	G1
TCGA-FD-A3SO-01	1.604505e-03	3.661237e-02	1.670478e-06	2.151259e-02	2.315842e-02	5.602031e-05	6.861699e-01	G1
TCGA-FD-A6TA-01	1.276345e-02	8.368002e-02	3.804376e-02	3.553881e-02	1.161148e-02	1.808263e-08	6.783063e-01	G1
TCGA-FD-A3SS-01	1.334984e-07	1.713907e-07	1.247462e-01	4.019202e-02	2.170698e-03	2.455276e-03	7.894528e-01	G1
TCGA-FD-A43P-01	1.057572e-02	3.350015e-02	3.697520e-02	2.095186e-02	2.289524e-02	3.250193e-03	8.142192e-01	G1
TCGA-FD-A5BV-01	8.019149e-04	4.313359e-02	1.482635e-02	2.217426e-02	1.794355e-03	3.227025e-09	8.787527e-01	G1
TCGA-SY-A9G5-01	2.027512e-06	7.605019e-04	7.122597e-02	2.998824e-02	1.414855e-02	1.096446e-02	5.569033e-01	G1
TCGA-FT-A61P-01	9.509930e-04	2.576166e-02	1.616009e-02	1.911543e-02	1.513798e-02	1.119574e-03	7.595900e-01	G1
TCGA-K4-AAQO-01	1.008555e-02	6.137407e-02	4.191746e-02	4.102767e-02	7.659893e-03	1.825828e-09	7.592428e-01	G1
TCGA-K4-A6MB-01	2.245886e-06	3.166524e-02	4.882328e-02	2.813565e-02	5.184778e-03	2.062856e-07	6.554012e-01	G1
TCGA-BT-A20P-01	1.343550e-07	8.480542e-02	1.784962e-02	1.312271e-02	1.940230e-03	7.223014e-10	8.699522e-01	G1
TCGA-FD-A3SJ-01	4.208273e-03	4.168012e-02	1.366373e-02	2.040166e-02	1.450424e-02	5.753664e-09	8.545024e-01	G1
TCGA-G2-A3VY-01	9.432787e-04	4.825541e-02	2.276734e-02	1.545630e-02	1.354311e-03	3.600978e-08	9.012322e-01	G1
TCGA-FD-A3SP-01	1.595435e-03	2.549854e-02	4.489025e-07	3.494175e-02	3.778109e-02	1.247737e-04	3.434274e-01	G1
TCGA-GC-A6I3-01	9.056333e-03	3.505983e-02	1.162799e-02	1.194068e-02	1.692057e-02	4.813651e-08	8.816913e-01	G1
TCGA-GD-A3OQ-01	7.386109e-04	9.318296e-02	2.788850e-02	2.078496e-02	2.445244e-03	4.055266e-09	8.034790e-01	G1
TCGA-ZF-AA52-01	3.044521e-04	2.738373e-07	5.563816e-02	3.480361e-02	1.164999e-02	2.521473e-03	6.672615e-01	G1
TCGA-FD-A3B7-01	1.089126e-02	2.284262e-02	2.554672e-07	4.872547e-02	3.308105e-02	5.900278e-04	4.784376e-01	G1
TCGA-DK-A3IL-01	5.710705e-03	4.818289e-02	6.542675e-02	2.850617e-02	2.537175e-03	3.984275e-09	7.999635e-01	G1
TCGA-E7-A6ME-01	2.464592e-03	3.808833e-02	2.768004e-02	1.767323e-02	8.123161e-03	1.958485e-09	8.941133e-01	G1
TCGA-GD-A2C5-01	1.668205e-03	4.089885e-02	2.910333e-02	5.275169e-02	3.502994e-03	9.495057e-09	7.961469e-01	G1
TCGA-DK-AA6X-01	5.388733e-03	7.359598e-02	2.880044e-02	3.531676e-02	5.935249e-03	4.870438e-10	7.935004e-01	G1
TCGA-UY-A9PD-01	6.671090e-03	2.116045e-02	1.608255e-02	1.905981e-02	2.726613e-03	2.684174e-08	8.432864e-01	G1
TCGA-FD-A3SL-01	3.352280e-03	3.480911e-02	1.664892e-02	5.746754e-02	1.837496e-02	2.853272e-09	6.674791e-01	G1
TCGA-FD-A3SQ-01	1.091398e-02	4.426509e-02	2.374206e-05	3.327088e-02	8.742723e-03	3.223070e-08	5.450709e-01	G1
TCGA-DK-A1A3-01	1.210740e-03	2.169418e-07	9.692164e-02	5.727509e-02	9.096172e-03	1.789915e-03	7.554880e-01	G1
TCGA-BT-A2LA-01	1.692379e-03	2.574612e-02	1.730257e-02	1.605625e-02	1.189715e-03	7.998211e-11	9.178236e-01	G1
TCGA-GD-A3OP-01	3.299614e-03	7.239802e-02	2.191867e-02	4.933756e-02	7.022156e-03	1.010492e-08	7.452485e-01	G1
TCGA-FD-A5BT-01	4.138625e-03	6.002283e-08	5.277610e-02	5.193515e-02	3.725813e-02	8.675903e-03	5.779195e-01	G1
TCGA-BL-A3JM-01	1.022589e-03	1.036572e-02	4.786124e-02	2.622383e-02	6.837567e-03	2.987325e-11	8.384037e-01	G1
TCGA-E7-A85H-01	1.586633e-03	4.782084e-02	8.958374e-03	8.820472e-03	1.181471e-02	4.012733e-09	8.795651e-01	G1
TCGA-CU-A72E-01	3.507635e-04	7.133698e-02	1.140939e-02	1.450122e-02	5.440137e-03	6.459845e-10	8.247235e-01	G1
TCGA-FD-A3SN-01	1.822700e-07	8.117991e-02	2.574187e-02	2.087784e-02	1.785501e-02	8.276069e-04	7.599035e-01	G1
TCGA-FD-A6TF-01	5.622575e-03	7.148532e-08	4.902720e-02	5.699334e-02	8.019992e-03	7.898115e-04	7.760102e-01	G1
TCGA-XF-A9SJ-01	3.446573e-03	3.320933e-02	1.282898e-02	2.356559e-02	1.270978e-02	2.315991e-03	8.452797e-01	G1
TCGA-ZF-A9RL-01	2.532588e-03	9.990337e-02	3.125088e-02	1.937099e-02	1.453708e-03	3.004771e-09	8.379003e-01	G1
TCGA-GD-A76B-01	9.319966e-03	5.881309e-02	2.944317e-02	4.456866e-02	1.011125e-02	2.553974e-04	8.352551e-01	G1
TCGA-FD-A5C1-01	2.900231e-03	1.175521e-02	2.877859e-02	1.885538e-02	2.091450e-02	2.002354e-03	8.324617e-01	G1
TCGA-K4-A3WV-01	5.682318e-04	3.614787e-02	1.132426e-02	8.948180e-03	1.524943e-03	1.994742e-08	9.132605e-01	G1
TCGA-FD-A5C0-01	1.139624e-03	4.954843e-02	2.485847e-02	2.201771e-02	6.306576e-03	8.142634e-07	8.343812e-01	G1
TCGA-DK-A3IU-01	7.034272e-02	1.804718e-05	1.061908e-01	4.891635e-02	2.845818e-02	5.189956e-03	6.444433e-01	G1
TCGA-LT-A8JT-01	2.281415e-03	9.414106e-02	2.407177e-02	2.626014e-02	2.686683e-03	7.675977e-11	8.352278e-01	G1
TCGA-K4-A4AB-01	1.243186e-03	7.178110e-02	1.061325e-02	2.394135e-02	7.971733e-03	5.540350e-10	7.546548e-01	G1
TCGA-FD-A43U-01	1.286436e-02	2.356336e-02	1.472672e-07	4.326824e-02	5.164000e-02	1.716836e-03	6.311584e-01	G1
TCGA-XF-A9SV-01	1.968664e-04	3.384231e-02	7.439117e-02	3.710364e-02	6.343157e-03	1.007692e-07	6.453276e-01	G1
TCGA-XF-A9SL-01	4.208908e-02	3.355609e-02	4.887485e-02	9.176620e-02	1.221143e-02	3.370282e-08	5.844537e-01	G1
TCGA-DK-A1AB-01	1.624342e-07	7.604522e-02	3.402364e-06	1.263553e-02	1.059076e-02	3.469905e-09	4.749802e-01	G1
TCGA-XF-A9T0-01	5.106675e-03	4.103755e-02	1.501457e-02	1.797485e-02	8.857392e-03	1.785578e-07	8.399079e-01	G1
TCGA-GC-A3RC-01	7.303180e-04	7.290465e-02	7.829087e-03	2.497807e-02	2.266860e-02	4.121788e-03	8.261300e-01	G1
TCGA-XF-AAN8-01	3.142558e-08	4.026881e-06	4.291768e-08	1.211027e-06	1.627997e-02	1.365631e-07	4.895721e-07	G1
TCGA-XF-A8HF-01	6.236309e-04	4.683829e-02	3.247348e-02	1.893026e-02	9.248375e-03	4.571383e-08	8.148719e-01	G1
TCGA-E5-A4U1-01	4.141743e-06	9.006140e-02	7.623763e-03	1.403201e-02	2.880170e-03	4.332553e-11	8.798707e-01	G1
TCGA-BT-A0S7-01	2.199504e-03	4.892234e-03	3.733041e-02	3.683802e-02	3.238322e-03	1.017149e-10	8.738610e-01	G1
TCGA-ZF-A9RM-01	1.591709e-03	7.103430e-02	3.227188e-02	2.069426e-02	2.269263e-03	3.053531e-08	8.642870e-01	G1
TCGA-UY-A9PB-01	1.212462e-02	2.828742e-02	8.265845e-04	1.051119e-02	2.967808e-02	8.974562e-03	7.053638e-01	G1
TCGA-XF-AAMJ-01	3.146173e-03	1.318764e-04	2.705156e-06	3.072453e-02	8.858129e-03	5.353074e-04	1.501069e-01	G1
TCGA-ZF-A9RN-01	4.605006e-09	9.876275e-06	2.635369e-01	9.187690e-03	3.610992e-03	1.280185e-10	7.209073e-01	G2
TCGA-ZF-AA4W-01	3.948879e-04	4.288047e-02	7.908731e-03	8.743824e-03	1.573364e-03	2.113927e-03	9.206740e-01	G2
TCGA-XF-A9SU-01	3.961876e-03	2.317893e-02	4.229176e-02	3.957071e-02	7.142949e-03	6.310514e-07	7.698806e-01	G2
TCGA-DK-A1A7-01	9.265828e-03	8.710518e-02	1.020158e-02	2.603028e-02	1.874927e-03	7.070473e-10	8.540709e-01	G2
TCGA-DK-A3X1-01	3.471111e-04	5.510025e-02	1.378724e-02	1.534800e-02	5.977386e-03	5.032684e-10	8.502602e-01	G2
TCGA-XF-A9ST-01	8.022384e-04	1.820031e-02	1.182949e-02	1.324844e-02	6.482457e-03	3.617817e-09	9.359268e-01	G2
TCGA-CF-A9FM-01	1.567106e-03	1.564348e-01	2.027092e-02	2.611028e-02	3.005559e-03	8.427745e-10	7.857328e-01	G2
TCGA-GV-A3QF-01	9.869464e-04	5.956312e-02	1.956670e-02	1.869655e-02	2.498238e-03	4.031441e-10	8.857407e-01	G2
TCGA-DK-A1AG-01	7.364057e-04	6.992975e-02	1.546622e-02	2.304076e-02	2.474914e-03	6.779161e-10	8.834332e-01	G2
TCGA-E7-A519-01	2.615322e-03	2.571915e-02	8.466287e-03	3.981583e-02	2.232172e-03	5.151228e-04	9.159966e-01	G2
TCGA-4Z-AA7S-01	2.034255e-03	9.657808e-02	2.616808e-02	3.279062e-02	1.540977e-03	5.776672e-10	8.234330e-01	G2
TCGA-C4-A0F1-01	6.200916e-04	5.657220e-02	5.059282e-03	1.120655e-02	3.061371e-03	7.967051e-09	8.783910e-01	G2
TCGA-DK-A3IS-01	4.325915e-04	5.933157e-02	1.449094e-02	1.778719e-02	1.178919e-03	3.891320e-10	9.014396e-01	G2
TCGA-UY-A9PH-01	8.548151e-03	5.298254e-02	2.435756e-02	2.617654e-02	2.408699e-02	3.423756e-03	8.045480e-01	G2
TCGA-E5-A4TZ-01	7.198153e-04	4.969889e-02	4.318922e-02	2.161240e-02	3.939959e-03	9.269322e-10	8.726336e-01	G2
TCGA-DK-A3WW-01	4.991166e-04	3.511202e-02	1.687837e-02	8.107563e-03	1.602686e-02	1.084645e-02	8.983607e-01	G2
TCGA-UY-A8OB-01	2.940723e-04	6.814422e-02	2.821082e-02	1.501343e-02	3.660989e-03	5.477768e-03	8.545934e-01	G2
TCGA-CF-A3MI-01	3.294459e-07	2.536364e-02	4.195023e-02	4.185058e-02	1.725026e-03	1.947358e-08	8.828970e-01	G2
TCGA-DK-A6B0-01	1.123595e-03	8.559620e-02	1.578675e-02	2.112658e-02	1.413963e-03	2.534264e-09	8.727821e-01	G2
TCGA-G2-AA3C-01	1.680453e-06	2.841455e-03	1.207044e-05	2.939206e-02	1.103252e-01	1.172329e-03	8.422111e-01	G2
TCGA-BT-A3PJ-01	8.338558e-04	6.604173e-02	1.486779e-02	1.373888e-02	1.219291e-02	2.913187e-03	8.560213e-01	G2
TCGA-CF-A47Y-01	1.088222e-04	8.544101e-02	1.524811e-02	2.893767e-02	1.085616e-03	7.052177e-11	8.657614e-01	G2
TCGA-BL-A0C8-01	1.809846e-03	8.509865e-02	3.272381e-02	7.861282e-02	1.082999e-02	7.217418e-08	7.538367e-01	G2
TCGA-E7-A7DV-01	4.174866e-06	1.087343e-02	1.007896e-07	1.019202e-02	1.220350e-01	1.357564e-03	8.315076e-01	G2
TCGA-DK-A3WY-01	5.136812e-01	9.327534e-03	2.385568e-03	3.841841e-02	1.448043e-02	1.341129e-03	3.732252e-01	G2
TCGA-BT-A20N-01	4.661961e-05	7.556752e-02	9.927304e-03	1.043313e-02	6.172329e-03	1.275470e-08	8.369481e-01	G2
TCGA-G2-A2ES-01	6.351179e-04	3.889522e-02	1.205885e-02	1.651970e-02	7.853119e-03	8.776968e-04	8.495754e-01	G2
TCGA-FD-A43X-01	2.039810e-04	9.101750e-02	1.135285e-02	1.866009e-02	1.233029e-03	2.199963e-10	8.724705e-01	G2
TCGA-XF-A9SM-01	1.553304e-03	9.633878e-03	3.599741e-02	1.816566e-02	5.326867e-02	7.243037e-03	7.438284e-01	G2
TCGA-DK-A6AV-01	4.627720e-03	5.849456e-02	2.284165e-02	3.174765e-02	4.768133e-03	4.645197e-09	8.523376e-01	G2
TCGA-CF-A47W-01	6.746936e-04	6.735830e-02	7.783032e-03	2.159346e-02	7.328466e-04	1.422223e-10	8.973737e-01	G2
TCGA-CF-A47S-01	5.260048e-04	7.374059e-02	1.163450e-02	1.733243e-02	3.730271e-03	2.790194e-09	8.870894e-01	G2
TCGA-CF-A27C-01	8.472801e-10	1.290313e-01	1.030327e-02	3.206726e-02	2.810588e-04	4.652991e-10	8.253027e-01	G2
TCGA-XF-A9T4-01	8.175313e-04	1.114554e-01	1.929501e-02	2.173085e-02	3.486577e-03	1.353079e-10	8.015328e-01	G2
TCGA-HQ-A2OF-01	1.094883e-03	3.924075e-02	1.144518e-02	1.816691e-02	1.124603e-03	1.960691e-11	9.177948e-01	G2
TCGA-KQ-A41P-01	8.798233e-04	7.327454e-02	1.030266e-02	2.607252e-02	8.050875e-03	4.867921e-10	8.021099e-01	G2
TCGA-FD-A3B5-01	1.938522e-04	3.957674e-02	8.514198e-03	1.037526e-02	3.892463e-03	1.490311e-08	8.363343e-01	G2
TCGA-4Z-AA80-01	2.465980e-03	7.204904e-02	2.759828e-02	2.676916e-02	2.911649e-03	1.673555e-08	8.536981e-01	G2
TCGA-FD-A3B6-01	1.317888e-03	4.021073e-02	2.832784e-02	1.746698e-02	2.076064e-02	2.292367e-03	8.342879e-01	G2
TCGA-4Z-AA87-01	3.855633e-03	3.359528e-02	1.672027e-02	1.250503e-02	1.193590e-02	4.694658e-08	8.893128e-01	G2
TCGA-DK-A1A6-01	6.127144e-07	3.111434e-02	3.814719e-02	1.522548e-02	1.186642e-02	1.408391e-06	8.611508e-01	G2
TCGA-2F-A9KW-01	8.302765e-04	6.034575e-02	4.076718e-02	8.481655e-02	1.109931e-02	1.750838e-08	7.515646e-01	G2
TCGA-4Z-AA84-01	1.393700e-03	2.163813e-02	3.231593e-03	1.178938e-02	7.430657e-03	1.491953e-08	9.272769e-01	G2
TCGA-FJ-A3Z9-01	9.307539e-05	7.424243e-02	6.496980e-02	2.707398e-02	1.244215e-03	1.690234e-09	8.270871e-01	G2
TCGA-FD-A43N-01	1.796325e-03	4.728120e-02	4.672931e-02	5.608526e-02	7.740772e-03	4.565309e-08	6.833056e-01	G2
TCGA-BL-A13I-01	5.029036e-04	1.120150e-02	2.107743e-06	7.353321e-02	1.308611e-01	8.798863e-04	7.258810e-01	G2
TCGA-DK-AA6M-01	7.491277e-04	1.170349e-02	4.063418e-02	3.240106e-02	3.232427e-02	6.943590e-03	8.240188e-01	G2
TCGA-CU-A3YL-01	1.500400e-03	4.772152e-02	1.948408e-02	5.136087e-02	2.027903e-03	1.395235e-09	8.586278e-01	G2
TCGA-ZF-A9RD-01	1.663002e-02	2.709517e-02	4.356689e-02	2.051662e-02	1.264023e-02	3.495855e-03	8.544571e-01	G2
TCGA-DK-A6B5-01	2.486905e-04	3.752590e-02	2.604685e-02	1.115909e-02	6.424022e-03	1.037614e-08	8.890915e-01	G2
TCGA-HQ-A5ND-01	1.646205e-04	8.379644e-02	1.954748e-02	7.979029e-03	1.411424e-03	2.571812e-09	8.791224e-01	G2
TCGA-CF-A47V-01	1.676051e-03	1.303866e-01	3.172416e-02	6.683666e-02	1.434622e-03	9.138146e-10	7.485312e-01	G2
TCGA-E7-A3Y1-01	8.569577e-09	1.426377e-01	9.532958e-03	4.013433e-02	1.052097e-03	8.501151e-11	7.955618e-01	G2
TCGA-ZF-A9R7-01	8.559581e-03	9.123463e-02	5.314329e-02	2.876550e-02	1.239600e-02	6.686308e-03	7.868343e-01	G2
TCGA-GV-A40G-01	2.877287e-04	4.716881e-02	1.302508e-02	2.886880e-02	8.836419e-04	9.055692e-10	9.022559e-01	G2
TCGA-4Z-AA7M-01	9.620145e-04	4.046826e-02	1.430090e-02	1.658922e-02	3.508290e-03	2.511123e-08	8.677962e-01	G2
TCGA-FD-A3N6-01	8.750674e-04	5.683354e-02	2.318476e-02	1.034275e-02	2.626922e-03	1.582197e-10	8.864091e-01	G2
TCGA-CF-A3MF-01	1.920427e-07	1.033428e-01	3.534051e-02	4.611048e-02	8.400891e-04	1.773115e-08	8.059910e-01	G2
TCGA-CU-A3KJ-01	5.901979e-04	3.319930e-02	7.889174e-03	5.240740e-03	1.092817e-02	1.155693e-08	9.158909e-01	G2
TCGA-XF-A8HB-01	1.553497e-05	6.142353e-02	1.064279e-02	1.260497e-02	2.545367e-03	1.006779e-09	9.081385e-01	G2
TCGA-XF-AAN1-01	8.565395e-04	6.972455e-02	1.240948e-02	2.781793e-02	1.817689e-03	9.664317e-10	8.791019e-01	G2
TCGA-E7-A4IJ-01	7.069598e-04	6.722411e-02	1.785751e-02	2.092805e-02	6.769980e-03	4.363966e-04	8.726192e-01	G2
TCGA-XF-AAMZ-01	1.195861e-02	5.530823e-02	9.745019e-03	2.183497e-02	3.240397e-03	9.659063e-10	8.806683e-01	G2
TCGA-BT-A42E-01	1.228642e-04	6.338307e-02	2.234364e-02	1.177500e-02	2.687857e-02	3.371774e-03	8.491252e-01	G2
TCGA-GU-AATO-01	6.910726e-03	1.188178e-02	4.466019e-02	1.639686e-02	1.511299e-02	2.326908e-04	8.796744e-01	G2
TCGA-DK-A1AA-01	1.273032e-03	9.421131e-02	2.042539e-02	2.659728e-02	1.597154e-03	1.393752e-10	8.484442e-01	G2
TCGA-G2-AA3F-01	1.256177e-03	6.001370e-02	2.246891e-02	2.191707e-02	3.751523e-03	3.041974e-08	8.446077e-01	G2
TCGA-ZF-AA5H-01	3.867505e-03	5.091577e-02	2.354677e-02	1.612867e-02	9.914270e-03	5.408994e-03	8.334009e-01	G2
TCGA-FD-A6TH-01	7.964592e-05	2.995049e-08	2.785974e-01	9.183607e-02	8.292831e-03	6.510196e-03	5.315432e-01	G2
TCGA-DK-A6B6-01	5.825292e-03	9.558494e-02	3.655626e-02	1.352913e-02	5.063502e-03	4.692357e-07	8.232069e-01	G2
TCGA-GC-A3BM-01	2.258420e-03	6.115996e-02	2.144666e-02	1.952027e-02	2.854684e-03	6.710020e-11	8.820176e-01	G2
TCGA-GV-A3QI-01	1.839599e-03	8.789552e-02	2.593879e-02	3.468899e-02	3.252784e-03	8.924325e-09	8.284729e-01	G2
TCGA-E7-A8O7-01	5.042975e-03	1.067672e-01	2.260878e-02	2.844185e-02	4.288332e-03	1.260199e-09	8.189510e-01	G2
TCGA-DK-AA77-01	7.270430e-04	6.781199e-02	2.230325e-02	2.141102e-02	4.209035e-03	7.003041e-10	8.778480e-01	G2
TCGA-XF-AAML-01	9.929507e-04	3.950971e-02	1.514435e-02	6.267467e-03	4.937124e-03	1.597290e-09	9.275903e-01	G2
TCGA-2F-A9KQ-01	1.403317e-07	9.984900e-02	1.369553e-02	3.618275e-02	1.400950e-03	7.054282e-10	8.257725e-01	G2
TCGA-CF-A3MH-01	5.922732e-08	1.473904e-01	1.343530e-02	1.961881e-02	1.161403e-03	1.478509e-09	8.137914e-01	G2
TCGA-XF-A8HC-01	2.541150e-04	7.725999e-02	2.302307e-02	1.580022e-02	2.666916e-03	2.455444e-07	8.626460e-01	G2
TCGA-ZF-AA4T-01	9.956139e-04	3.762076e-02	7.686435e-03	9.456945e-03	9.866927e-03	1.138916e-08	9.178648e-01	G2
TCGA-H4-A2HO-01	3.394244e-03	1.351137e-01	9.074463e-02	6.179045e-02	3.431034e-03	6.391302e-08	6.448338e-01	G2
TCGA-K4-A4AC-01	4.773965e-04	6.221005e-02	1.013846e-02	7.491001e-03	1.371731e-02	1.198538e-03	8.858553e-01	G2
TCGA-S5-AA26-01	8.747035e-08	1.326692e-01	8.607349e-03	1.157225e-02	1.921828e-03	1.895344e-10	8.341299e-01	G2
TCGA-E7-A677-01	2.577311e-03	6.668569e-02	4.263202e-02	2.530481e-02	3.370558e-03	3.924316e-08	8.305405e-01	G2
TCGA-GU-A766-01	2.096329e-03	2.787587e-02	6.871556e-03	3.757939e-02	2.207741e-02	4.933285e-02	8.403859e-01	G2
TCGA-4Z-AA7Q-01	6.822499e-03	2.235801e-02	3.226428e-02	1.641016e-02	1.257843e-02	7.627902e-04	8.988746e-01	G2
TCGA-HQ-A2OE-01	1.501221e-03	5.397233e-02	8.028443e-03	1.728823e-02	5.916410e-03	3.008864e-10	9.078474e-01	G2
TCGA-XF-AAMX-01	1.005207e-03	8.182666e-02	1.952237e-02	2.717707e-02	6.139000e-03	4.742197e-09	7.538928e-01	G2
TCGA-YC-A89H-01	8.243778e-04	4.432845e-02	4.170549e-02	2.578903e-02	9.595027e-03	3.316868e-03	8.192847e-01	G2
TCGA-E7-A8O8-01	1.276008e-08	6.025164e-02	5.686302e-03	1.418961e-02	3.334689e-03	2.926542e-08	9.127297e-01	G2
TCGA-ZF-AA54-01	5.100659e-04	4.751620e-03	5.171067e-03	3.529509e-02	6.917907e-02	3.852477e-04	7.833754e-01	G2
TCGA-FJ-A3ZF-01	9.276154e-04	3.983685e-02	1.732821e-02	1.896292e-02	4.051141e-03	1.298900e-10	9.052226e-01	G2
TCGA-DK-A3X2-01	4.716631e-08	5.342065e-02	1.399550e-02	1.385374e-02	2.267871e-03	1.321694e-10	9.044577e-01	G2
TCGA-DK-A2I2-01	5.849103e-07	2.766378e-02	2.284065e-06	1.814452e-02	4.330490e-02	3.810369e-04	8.340529e-01	G2
TCGA-4Z-AA7Y-01	1.717238e-03	1.020255e-01	2.262763e-02	3.599572e-02	8.674065e-04	2.450779e-10	8.262977e-01	G2
TCGA-E7-A7XN-01	1.805434e-08	4.423929e-02	3.117226e-02	5.572168e-03	1.396620e-02	1.448008e-02	8.807962e-01	G2
TCGA-2F-A9KP-01	1.400734e-03	9.772003e-02	3.405671e-02	3.160644e-02	1.024253e-03	4.839399e-09	8.224367e-01	G2
TCGA-FD-A6TD-01	5.835591e-03	3.096457e-02	1.164281e-02	2.374947e-02	2.438924e-02	4.056769e-03	7.869700e-01	G2
TCGA-GU-A42R-01	4.093910e-06	1.502100e-01	1.700570e-02	3.852069e-02	6.616721e-04	2.473388e-09	7.809155e-01	G2
TCGA-PQ-A6FI-01	5.913409e-04	4.724050e-02	6.305276e-03	7.146385e-03	7.776994e-03	2.537351e-03	9.138900e-01	G2
TCGA-CF-A8HX-01	2.874933e-08	1.915101e-01	1.173271e-02	2.042952e-02	1.779593e-03	9.795086e-10	7.629510e-01	G2
TCGA-GD-A3OS-01	3.403296e-03	1.858594e-02	9.144635e-03	9.309065e-03	6.200779e-03	8.266211e-09	6.478810e-01	G2
TCGA-GV-A3QK-01	1.559351e-03	1.375017e-01	2.579624e-02	3.192318e-02	3.051789e-03	2.515879e-09	7.886013e-01	G2
TCGA-FD-A43Y-01	2.914906e-09	5.585363e-02	6.806938e-03	1.319090e-02	1.059404e-02	1.994911e-04	8.380024e-01	G2
TCGA-G2-A2EL-01	1.394167e-03	3.874183e-02	1.732679e-02	2.285875e-02	1.042503e-03	5.866483e-09	9.075497e-01	G2
TCGA-E7-A541-01	2.032080e-03	6.788285e-02	3.773259e-02	3.453518e-02	1.281233e-02	1.513549e-08	8.177485e-01	G2
TCGA-XF-AAN2-01	7.826559e-04	3.029011e-02	5.246770e-02	2.633220e-02	8.144642e-03	2.981193e-03	8.487041e-01	G2
TCGA-LC-A66R-01	1.269521e-02	3.265871e-02	3.314049e-02	3.451060e-02	1.299550e-02	9.758896e-03	8.294496e-01	G2
TCGA-ZF-A9RE-01	9.193250e-04	7.927514e-02	1.249035e-02	1.309164e-02	9.735703e-04	1.389490e-10	8.857949e-01	G2
TCGA-UY-A9PE-01	3.276169e-03	1.864441e-08	5.202513e-02	2.200707e-02	5.871390e-03	6.193877e-04	8.679340e-01	G2
TCGA-XF-AAMG-01	7.345825e-04	3.193865e-02	5.420717e-03	3.925026e-02	1.743767e-02	4.790807e-09	7.633134e-01	G2
TCGA-GU-A763-01	5.940144e-05	6.687796e-02	4.890373e-03	5.358073e-03	2.704460e-03	1.455013e-10	9.181763e-01	G2
TCGA-G2-AA3D-01	3.386054e-03	7.932348e-02	6.586553e-02	4.431702e-02	1.041472e-03	4.386964e-09	7.894012e-01	G2
TCGA-ZF-A9R4-01	1.993527e-03	5.270443e-02	3.582264e-02	2.806458e-02	3.346379e-03	1.833414e-08	8.728309e-01	G2
TCGA-MV-A51V-01	6.296870e-04	4.550938e-02	1.930179e-02	3.269853e-02	3.615309e-03	1.653604e-07	8.732758e-01	G2
TCGA-FJ-A3ZE-01	1.328860e-06	4.630966e-02	1.057071e-01	2.556552e-02	1.368016e-03	2.313484e-08	8.151718e-01	G2
TCGA-YC-A8S6-01	1.415658e-03	8.728146e-02	1.167616e-02	1.659749e-01	7.753567e-03	2.582191e-10	6.657899e-01	G2
TCGA-ZF-AA5N-01	3.473801e-05	1.801320e-08	1.181141e-01	3.968086e-02	7.131379e-04	1.883573e-03	8.344409e-01	G2
TCGA-XF-A9T8-01	3.478127e-04	3.472251e-02	6.923494e-03	1.872128e-02	2.674955e-02	6.629647e-03	8.327643e-01	G2
TCGA-GV-A3QG-01	8.509446e-02	7.609458e-02	4.714871e-02	7.460895e-02	2.287028e-02	3.063831e-07	5.155460e-01	G2
TCGA-CF-A3MG-01	1.593835e-04	1.030322e-01	2.404561e-02	2.236145e-02	3.452872e-04	4.215659e-09	8.424369e-01	G2
TCGA-GC-A4ZW-01	1.450424e-03	3.199624e-02	2.085450e-02	1.358426e-02	3.025178e-03	1.861649e-10	9.242659e-01	G2
TCGA-E7-A4XJ-01	8.271368e-08	5.475258e-02	7.398789e-02	3.384099e-02	2.340589e-03	3.587153e-09	8.206798e-01	G2
TCGA-4Z-AA83-01	2.752044e-05	6.522731e-02	2.444209e-02	2.652468e-02	4.080398e-03	3.200335e-10	8.574714e-01	G2
TCGA-XF-A9SH-01	3.002253e-03	4.717082e-02	3.077316e-02	2.961116e-02	4.322484e-03	3.453676e-08	8.703461e-01	G2
TCGA-XF-AAN5-01	6.716914e-04	7.223151e-02	1.785174e-02	1.065513e-02	9.626368e-03	5.262143e-03	8.585138e-01	G2
TCGA-CF-A8HY-01	1.734341e-04	3.768216e-02	1.152452e-02	2.230014e-02	8.408601e-04	1.752486e-10	9.218757e-01	G2
TCGA-E7-A6MD-01	1.662847e-02	5.246252e-02	1.469762e-02	3.217619e-02	4.789302e-03	2.434230e-09	7.741664e-01	G2
TCGA-CF-A9FF-01	1.510138e-02	9.078052e-02	1.536356e-02	3.564998e-02	1.377470e-03	6.203116e-09	8.126164e-01	G2
TCGA-G2-A3IB-01	1.015780e-03	4.874589e-02	4.300737e-02	1.303404e-02	2.794208e-03	2.743307e-08	8.761670e-01	G2
TCGA-CF-A1HS-01	9.736050e-04	6.119979e-02	8.186625e-03	1.572109e-02	9.193277e-03	3.223962e-10	8.720909e-01	G2
TCGA-2F-A9KT-01	8.290833e-06	2.896601e-02	4.274789e-02	2.164449e-02	4.055270e-03	6.267247e-07	8.437781e-01	G2
TCGA-E7-A5KE-01	6.100158e-04	3.678786e-02	2.446468e-02	2.183439e-02	3.884410e-04	1.951188e-09	9.107774e-01	G2
TCGA-G2-AA3B-01	1.763927e-03	1.950128e-02	3.048231e-02	1.376801e-02	2.651238e-03	3.585254e-04	9.273233e-01	G2
TCGA-K4-A54R-01	1.980304e-06	2.461488e-02	2.448909e-02	1.273595e-02	1.214113e-02	8.116800e-03	6.452907e-01	G2
TCGA-XF-A9T5-01	6.902018e-03	1.522961e-02	1.110923e-02	1.186212e-02	2.808856e-02	1.736807e-03	8.900891e-01	G2
TCGA-BT-A20J-01	8.034621e-03	5.209897e-02	3.114863e-02	1.810305e-02	1.614140e-02	1.087796e-09	8.631830e-01	G2
TCGA-XF-AAMW-01	1.764486e-03	7.555762e-02	7.754987e-03	2.607003e-02	8.345503e-03	9.535888e-10	8.307547e-01	G2
TCGA-ZF-AA4V-01	1.805529e-04	2.502208e-02	2.140679e-02	1.107493e-02	6.903663e-03	2.220668e-03	8.390677e-01	G2
TCGA-CU-A0YN-01	3.699832e-03	6.125342e-02	4.365650e-03	2.652497e-02	1.101186e-02	2.050437e-04	7.459030e-01	G2
TCGA-XF-AAMH-01	1.127315e-08	2.136668e-07	1.381932e-01	1.533220e-02	2.299836e-03	1.025671e-06	8.115315e-01	G2
TCGA-DK-A2I6-01	3.335767e-04	4.205460e-02	9.371488e-03	1.073042e-02	5.020636e-03	2.311393e-10	8.957087e-01	G2
TCGA-DK-AA6Q-01	1.823695e-03	6.744986e-02	1.986216e-02	6.260606e-03	9.819108e-03	2.341136e-03	8.872213e-01	G2
TCGA-XF-A8HI-01	1.535674e-03	1.214015e-01	1.276557e-02	3.242960e-02	1.470749e-03	6.693143e-12	8.229667e-01	G2
TCGA-H4-A2HQ-01	3.457725e-04	5.055708e-02	2.848862e-02	1.330806e-02	2.815997e-03	4.330273e-11	8.925118e-01	G2
TCGA-ZF-AA58-01	2.955742e-03	4.600856e-02	1.243736e-02	1.730894e-02	6.316618e-02	1.313007e-02	7.398524e-01	G2
TCGA-DK-AA6P-01	1.077806e-03	7.750736e-02	3.279121e-02	2.826945e-02	2.236643e-03	2.074090e-09	8.273704e-01	G2
TCGA-BT-A0YX-01	4.472043e-03	5.780639e-02	1.813106e-02	1.630344e-02	9.657538e-03	1.828934e-10	8.632988e-01	G2
TCGA-ZF-A9R5-01	1.890442e-03	1.300597e-01	2.138140e-02	1.640036e-02	1.376687e-03	1.808716e-11	8.259220e-01	G2
TCGA-FD-A5BY-01	3.448296e-05	6.843143e-02	1.442394e-02	1.572143e-02	8.699838e-03	2.774097e-09	7.863688e-01	G2
TCGA-4Z-AA89-01	2.197166e-04	9.597533e-02	1.312470e-02	1.109414e-02	1.092029e-03	7.802056e-11	8.766567e-01	G2
TCGA-BT-A20W-01	5.972293e-03	5.315986e-02	1.775314e-02	5.822893e-02	4.298757e-03	7.925408e-11	8.214989e-01	G2
TCGA-FD-A3N5-01	3.433227e-05	6.303269e-02	1.957006e-02	3.068924e-02	3.606114e-03	3.849718e-07	8.462676e-01	G2
TCGA-DK-A3WX-01	6.054177e-04	6.796867e-02	3.970962e-06	2.032611e-02	1.228071e-02	6.541692e-03	5.938382e-01	G2
TCGA-XF-A8HE-01	9.788189e-04	4.930913e-02	8.228689e-03	1.501068e-02	8.104743e-03	3.624526e-03	8.183394e-01	G2
TCGA-DK-AA6R-01	1.950969e-09	2.967282e-02	3.031317e-02	1.993205e-02	1.778776e-03	2.898736e-03	8.734293e-01	G2
TCGA-BT-A42C-01	1.159324e-03	8.681054e-02	1.763829e-02	1.918518e-02	4.188661e-03	6.832367e-10	8.602312e-01	G2
TCGA-KQ-A41O-01	1.745902e-06	3.265036e-02	2.154195e-02	4.342882e-03	6.698542e-03	4.076902e-09	9.329112e-01	G2
TCGA-YF-AA3M-01	1.187476e-03	4.377432e-02	1.081112e-02	1.379449e-02	2.873552e-03	3.605589e-10	9.092001e-01	G2
TCGA-ZF-AA4N-01	3.187059e-03	4.417926e-02	1.184218e-02	7.474878e-03	1.053533e-02	2.807525e-10	9.064691e-01	G2
TCGA-CF-A5U8-01	6.183391e-04	5.888129e-02	1.740253e-02	3.050270e-02	7.782305e-04	2.696386e-10	8.885124e-01	G2
TCGA-4Z-AA7R-01	1.896022e-03	3.291179e-02	1.638027e-02	2.504647e-02	5.717386e-03	1.921276e-09	8.695362e-01	G2
TCGA-FJ-A3Z7-01	1.213192e-03	4.628276e-02	1.227591e-02	1.355596e-01	4.742211e-03	3.921717e-08	7.525363e-01	G2
TCGA-G2-A2EJ-01	3.076082e-08	6.681235e-02	2.164620e-02	1.026952e-02	1.141537e-02	6.340304e-04	8.788394e-01	G2
TCGA-BT-A3PK-01	9.408084e-05	2.577696e-02	2.665719e-02	7.309404e-02	1.196926e-02	2.593382e-04	7.285234e-01	G2
TCGA-XF-A9T6-01	1.745895e-07	1.094736e-02	4.118728e-02	1.957821e-02	9.505747e-03	4.155610e-04	9.057383e-01	G2
TCGA-ZF-AA4U-01	1.628386e-08	8.277765e-02	1.137776e-02	1.261319e-02	1.042056e-03	3.337616e-11	8.912237e-01	G2
TCGA-KQ-A41R-01	4.791692e-04	3.399580e-02	6.957720e-03	2.753188e-02	4.285033e-03	3.303379e-09	9.200681e-01	G2
TCGA-GC-A6I1-01	2.645836e-02	3.604521e-02	2.486614e-03	8.406730e-03	3.822421e-02	1.045699e-02	8.607276e-01	G2
TCGA-GU-A764-01	1.147394e-02	3.482276e-02	2.456693e-02	2.881299e-02	1.748269e-02	4.281967e-03	7.907589e-01	G2
TCGA-G2-A2EF-01	1.302024e-03	6.554382e-02	1.086551e-02	1.227559e-02	1.919014e-02	3.207481e-02	8.483163e-01	G2
TCGA-DK-AA6L-01	1.057209e-07	4.565357e-02	1.266074e-02	1.627446e-02	9.879864e-03	1.089278e-08	8.835917e-01	G2
TCGA-GC-A3WC-01	3.658161e-02	7.667083e-02	2.886208e-02	2.301781e-02	1.672546e-02	3.887619e-04	7.923862e-01	G2
TCGA-CU-A3QU-01	1.000988e-03	5.329287e-02	3.510409e-02	1.471198e-02	2.139917e-03	2.735295e-08	8.730021e-01	G2
TCGA-GC-A3RB-01	1.315313e-03	4.684821e-02	1.492791e-02	1.058668e-02	6.727446e-03	7.851880e-10	9.051307e-01	G2
TCGA-GU-AATQ-01	9.867658e-04	4.298198e-02	1.093788e-02	1.146457e-02	5.158874e-03	8.065962e-10	9.007450e-01	G2
TCGA-GC-A3RD-01	7.945363e-05	8.241481e-02	4.443821e-02	2.657253e-02	5.695950e-03	9.882938e-09	8.071409e-01	G2
TCGA-CF-A47T-01	9.666836e-05	8.143812e-02	7.840704e-03	1.833457e-02	1.046673e-03	1.486519e-10	8.772845e-01	G2
TCGA-XF-A8HG-01	4.195449e-04	8.416707e-02	1.601538e-02	1.114755e-02	4.713710e-03	5.963667e-09	8.699632e-01	G2
TCGA-DK-A3IM-01	8.954638e-04	3.396465e-02	9.425010e-03	5.490816e-03	1.922127e-03	2.329166e-10	9.378848e-01	G2
TCGA-BT-A42F-01	1.242585e-02	2.491315e-02	8.730177e-03	1.467391e-02	2.493727e-02	5.008286e-03	8.830053e-01	G2
TCGA-BT-A3PH-01	3.594231e-07	4.377808e-06	1.490315e-01	7.725423e-02	2.245094e-03	1.127379e-03	7.329549e-01	G2
TCGA-ZF-A9RF-01	8.973328e-05	5.051138e-02	2.177860e-02	1.031077e-02	4.547648e-02	8.425774e-04	8.686371e-01	G2
TCGA-PQ-A6FN-01	6.619055e-03	4.599287e-03	1.874612e-02	2.755790e-02	4.776121e-03	6.401312e-04	8.846004e-01	G2
TCGA-GU-A762-01	3.001315e-03	2.292003e-02	2.686107e-02	1.961067e-02	3.954062e-02	1.374575e-02	8.035143e-01	G2
TCGA-GV-A3QH-01	1.130482e-03	3.131280e-02	2.632400e-02	1.127150e-02	2.362497e-03	2.957644e-09	9.191143e-01	G2
TCGA-E7-A678-01	2.104235e-03	9.554736e-02	1.059218e-02	1.374963e-02	1.046716e-03	2.129018e-11	8.753816e-01	G2
TCGA-GV-A6ZA-01	6.321989e-04	7.900804e-02	1.510188e-02	1.771278e-02	4.094213e-03	3.671156e-04	8.727739e-01	G2
TCGA-BT-A20X-01	2.485916e-03	4.062459e-02	5.806963e-03	3.109214e-02	6.538682e-03	1.108856e-07	8.611953e-01	G2
TCGA-UY-A78K-01	4.189797e-02	7.760035e-02	2.647689e-02	2.244746e-02	1.700211e-02	3.459748e-03	7.854040e-01	G2
TCGA-DK-A1AE-01	8.959701e-03	6.910665e-02	1.820238e-02	9.981738e-03	1.819222e-03	7.277158e-04	8.651051e-01	G2
TCGA-BT-A20O-01	2.893895e-02	1.153445e-02	8.093492e-02	1.258178e-02	1.279899e-01	2.960770e-09	6.500284e-01	G2
TCGA-FD-A6TE-01	2.481018e-03	4.573768e-02	1.726360e-02	1.106160e-02	3.319277e-03	5.577141e-09	9.090542e-01	G2
TCGA-GD-A6C6-01	4.388006e-04	2.284221e-02	4.687320e-03	1.033643e-02	1.047818e-02	7.116793e-05	9.421272e-01	G2
TCGA-KQ-A41N-01	1.219047e-05	2.712703e-02	2.473401e-02	1.750432e-02	1.103984e-03	6.000382e-09	9.121811e-01	G2
TCGA-4Z-AA7W-01	3.610772e-03	4.841179e-09	7.822492e-02	2.396107e-02	1.751335e-02	4.234530e-02	8.179557e-01	G2
TCGA-CF-A9FH-01	4.809510e-04	8.417014e-02	1.276502e-02	1.394014e-02	1.011804e-03	6.001793e-09	8.833117e-01	G2
TCGA-KQ-A41Q-01	1.010121e-03	5.580484e-02	1.160931e-02	1.140579e-02	2.934740e-03	1.005291e-09	8.805588e-01	G2
TCGA-E7-A3X6-01	1.816235e-03	8.363100e-02	3.030399e-02	2.279802e-02	6.894217e-03	7.276874e-10	8.211804e-01	G2
TCGA-4Z-AA81-01	8.208611e-04	4.076335e-02	1.881545e-02	8.878890e-03	4.090330e-03	1.318987e-03	9.165124e-01	G2
TCGA-E5-A2PC-01	4.913664e-08	4.575842e-02	1.017194e-02	7.354525e-03	3.179576e-03	7.681105e-10	9.277732e-01	G2
TCGA-ZF-A9R2-01	6.287161e-04	1.084433e-01	1.747658e-02	1.423942e-02	5.905174e-04	5.758809e-11	8.568457e-01	G2
TCGA-XF-A9SY-01	1.327406e-02	6.486522e-02	4.670382e-07	1.139359e-02	3.297000e-02	1.151242e-02	6.444555e-01	G2
TCGA-E7-A7DU-01	9.353533e-09	9.830565e-02	7.715924e-03	3.031954e-02	8.388989e-04	3.350293e-10	8.564847e-01	G2
pvalue	1.258702e-05	4.364493e-03	1.410769e-01	1.152216e-06	1.349391e-05	2.816352e-02	1.294626e-19	NA
