# Supplementary material for: Identification of adenylate cyclase 2 methylation in bladder cancer with implications for prognosis and immunosuppressive microenvironment
Source: Front Oncol. 2022 Oct 14;12:1025195. doi: 10.3389/fonc.2022.1025195 (PMC9614257; doi:10.3389/fonc.2022.1025195)
Supplement: Supplementary file 2 [file DataSheet_2.zip › Raw data/ICM.xlsx]

## Sheet: Sheet1
CODE	SampleNum	SigCount	positiveCount	negativeCount
UVM	79	51	49	2
READ	92	45	45	0
COAD	288	49	49	0
COADREAD	380	50	50	0
PAAD	178	29	28	1
BLCA	407	43	42	1
HNSC	518	36	34	2
ESCA	181	39	37	2
STAD	414	39	35	4
STES	595	47	44	3
CHOL	36	11	11	0
PRAD	495	49	48	1
LIHC	369	44	44	0
UCEC	180	29	29	0
BRCA	1092	52	51	1
KIRC	530	48	48	0
KIPAN	884	47	43	4
KIRP	288	24	19	5
DLBC	47	8	7	1
KICH	66	5	4	1
LAML	173	14	10	4
PCPG	177	19	19	0
OV	419	20	18	2
THCA	504	26	24	2
TGCT	148	46	17	29
THYM	119	28	17	11
GBMLGG	662	49	9	40
UCS	57	5	3	2
GBM	153	9	6	3
LGG	509	41	15	26
SARC	258	28	6	22
CESC	304	26	20	6
LUAD	513	26	22	4
LUSC	498	25	18	7
MESO	87	6	3	3
ACC	77	3	1	2
SKCM	102	1	1	0
