# Supplementary material for: Identification of adenylate cyclase 2 methylation in bladder cancer with implications for prognosis and immunosuppressive microenvironment
Source: Front Oncol. 2022 Oct 14;12:1025195. doi: 10.3389/fonc.2022.1025195 (PMC9614257; doi:10.3389/fonc.2022.1025195)
Supplement: Supplementary file 2 [file DataSheet_2.zip › Raw data/ICT.csv]

	CD274	CTLA4	HAVCR2	LAG3	PDCD1	PDCD1LG2	TIGIT	SIGLEC15	Groups
Pvalue	0.488992772895618	0.0100668937008664	1.69238106457653e-05	0.0769458308067662	0.00911308291746235	1.22978464182564e-05	0.000386995449681548	0.997300417133631	NA
TCGA-ZF-A9RN-01	5.39124187065347	3.2763626629738	3.8561092527171	4.11355882275551	3.11031312570989	2.29092566214916	3.08108392868763	0.699551632523089	G1
TCGA-ZF-AA4W-01	1.924859998957	0.935912287031362	2.18678577231814	1.87184364850932	1.05720763639927	1.10902617649837	0.844466001366095	0.240375394498092	G1
TCGA-XF-A9SU-01	1.34079011994344	1.45617532497867	3.13247813723825	1.86619584872773	1.60359667486021	1.48031683062746	1.31805648189597	1.60937674876331	G1
TCGA-DK-A1A7-01	0.470510835177275	0.717824454487637	0.857025515182571	0.633942631235604	0.729356990033318	0.336397656213539	1.16182320294535	3.87234613918088	G1
TCGA-DK-A3X1-01	0.877351626449262	1.022545364569	1.8911858480245	0.906967537292273	0.511063157482459	0.718789028019984	1.30888505741176	2.87554418083657	G1
TCGA-XF-A9ST-01	3.41754200675105	0.113300435833361	0.701504699764913	1.33141859783481	0.322158907629378	0.443182266992222	0.0805212318314924	0.172231468825481	G1
TCGA-CF-A9FM-01	2.65729700999104	1.9656919492247	1.91157654512337	1.40876619880239	0.991680562143124	0.628073654196136	0.627139870965551	6.05082816059145	G1
TCGA-GV-A3QF-01	0.7067294550326	0.0810668804918885	0.869950347658999	0.165300974916865	0.0827025893302493	0.23621706410222	0.0289934118795487	6.06337998010251	G1
TCGA-DK-A1AG-01	0.700262144746704	1.06011657601742	1.8353177724842	1.46451144380193	1.53316462091538	0.407842178211509	0.724301014322585	3.01881218574282	G1
TCGA-E7-A519-01	1.22039187179297	2.15052718307791	1.6768541173454	2.46456372009656	1.06053166042833	0.976290307564768	0.942608336111664	3.20277815439577	G1
TCGA-4Z-AA7S-01	0.859731066521022	0.22650852980868	0.895923001923769	0.28012489197573	0.27285929168711	0.377623537635727	0.266756562304665	2.91446885088932	G1
TCGA-C4-A0F1-01	2.14518832312081	1.19742509464916	2.32966898982121	1.20926619305003	0.461633326550436	1.21648590720005	1.44615034012909	0.478195257939166	G1
TCGA-DK-A3IS-01	0.806200304116112	1.03217138887697	1.45454441783926	1.62704645939241	1.42690879103922	0.181547856455956	0.898711417989495	2.58784500925428	G1
TCGA-UY-A9PH-01	3.1445522033984	4.08619780701554	5.0597403025858	4.2573727556068	2.98613784409922	3.24246531762761	3.13277423327633	2.89328454003027	G1
TCGA-E5-A4TZ-01	1.99189820150304	1.09261339271428	2.69104276094629	1.61626358466156	0.620680241224301	0.680414381806817	1.27810372755144	0.39011735366633	G1
TCGA-DK-A3WW-01	6.818575786791	4.48992179885222	5.11896598235089	5.15461966155995	3.28748707069929	4.58664466386438	3.72931347966489	0.124328135002202	G1
TCGA-UY-A8OB-01	4.65122394298988	3.03335251700452	3.26767062308083	4.05002275116429	1.87625171186282	5.24377950261776	1.8176641844498	0.350836664810882	G1
TCGA-CF-A3MI-01	0.387913924385948	0.339137384919586	0.967463757910271	0.668482249541329	0.271186601597253	0.286171451107019	0.219462838957155	2.10359834788396	G1
TCGA-DK-A6B0-01	1.53669948069099	0.218347209278499	1.19433924948446	0.446150340129093	0.322158907629378	0.0675010485665715	0.181420640280142	6.15728023128302	G1
TCGA-G2-AA3C-01	1.4846021943722	0.546264782839353	5.56480798619002	2.94268339633597	1.60198169983264	2.57572377898527	0.844064214792387	0.584770128557275	G1
TCGA-BT-A3PJ-01	5.67495491140301	4.45103303105407	4.18573970940278	4.71902459287542	2.07860983469637	4.80811728797168	2.42838362416021	0.538438835250758	G1
TCGA-CF-A47Y-01	0.709996368911401	0.161823202945348	0.371391583924212	0.348232419239271	0.312897472897257	0.12366619645382	0.0835197488201729	3.53106949272595	G1
TCGA-BL-A0C8-01	1.54270379224349	0.203973728523672	2.79445745695899	1.77489597128009	0.0831112269313071	1.88700528694036	0.477366480067235	2.50108240824349	G1
TCGA-E7-A7DV-01	3.02731331964252	1.85742370873231	5.89559588134392	5.26482539144008	2.03657366450685	4.49805934662471	1.48563291174182	1.35151526079747	G1
TCGA-DK-A3WY-01	3.41979504826481	4.93525700190366	4.68707188934486	3.97779279056571	6.40995602245286	3.93625159832003	5.15957671442296	2.13874894992859	G1
TCGA-BT-A20N-01	1.00726727549147	1.05817793479155	1.8535166647547	1.91796634145764	0.402831302449143	1.13119435170845	1.35202399840164	2.61360237152978	G1
TCGA-G2-A2ES-01	3.95222172520983	2.69198075060328	3.97358372538295	2.74695764241365	1.81414021730582	2.51730089290288	2.16143626582599	0.26327483497207	G1
TCGA-FD-A43X-01	1.07340895518534	0.104068226463717	0.93651545193835	0.37506724206761	0.139862368015641	0.260025655961456	0.0739572999433244	3.01017112932175	G1
TCGA-XF-A9SM-01	5.50986682726195	4.78027859880776	6.2818910910458	6.18503992965491	4.37352293570404	4.56565809918951	4.34497758671419	0.923111139231397	G1
TCGA-DK-A6AV-01	0.959102429742861	2.36086990381429	2.25698043598569	2.26522683780226	1.49021069545115	1.16864203555884	1.809579079069	2.32452261159581	G1
TCGA-CF-A47W-01	0.728312378843609	0	0.821710215034674	0.278698481668324	0.0626743627633925	0.0805212318314924	0.0751903141552192	4.65891980066448	G1
TCGA-CF-A47S-01	1.71475105934309	0.842616855918568	1.11829327140361	1.31440650755482	0.894837160757922	0.267835392097615	0.411643176039014	3.42568756123935	G1
TCGA-CF-A27C-01	1.6274200694012	0.277865757234879	0.811142173669308	0.612305312534048	0.1947174628936	0.142478790642247	0.525467563465141	4.02932036025378	G1
TCGA-XF-A9T4-01	6.10119832283284	1.78458773637889	3.52769593503718	3.00642370436597	2.22690922278192	5.60832136371235	1.00266652005441	4.11757869160385	G1
TCGA-HQ-A2OF-01	0.597125899367662	0.161049224900557	0.794519840624295	0.554539737818984	0.311619363406843	0.313245851787561	0.15146919750308	2.00169417154207	G1
TCGA-KQ-A41P-01	0.716156852429606	0.997617587150977	2.96908600652994	1.93549746482967	1.2364620038381	1.224287289892	0.951438594231252	2.33184850448043	G1
TCGA-FD-A3B5-01	2.38791392438595	0.808755716964189	2.26864398535166	2.07864398900422	0.417487998513666	1.96117878379671	1.59153581041497	0.432745658843848	G1
TCGA-4Z-AA80-01	1.86469130905699	1.63156996830952	1.9789277763814	2.42706975521079	1.2528394913843	0.759155833800272	1.19553658529377	3.60919942709025	G1
TCGA-FD-A3B6-01	6.94020199504516	3.04154088412226	5.08208089769097	5.04182996537776	4.03071568501461	5.75876154272767	2.98039095606147	1.08215755908543	G1
TCGA-4Z-AA87-01	4.73211178626323	1.62260242841828	3.24833748430421	3.11176583118223	1.98942969748425	1.92231204137356	1.62816699928632	2.9005287310401	G1
TCGA-DK-A1A6-01	3.4864826995619	2.40302225239575	4.45732505821296	4.53065759192114	3.06333036080695	2.30430659685326	2.64293256935849	2.97013580860391	G1
TCGA-2F-A9KW-01	4.57136129968627	1.14906421771554	3.7446885518026	2.00923966489746	0.310921735230344	1.74433334738136	0.891885751300387	0.500088175738225	G1
TCGA-4Z-AA84-01	3.89075796214165	1.04781754802137	2.28655591347862	2.23710477285782	0.580241982536582	1.66129355585531	0.295487943059753	0.76757005595174	G1
TCGA-FJ-A3Z9-01	1.35811489773521	0.220206113080184	0.568907674127396	1.26837450461891	0.0478175480213695	0.367594721961029	0.0812032604173943	4.01289936494639	G1
TCGA-FD-A43N-01	1.83685324236794	1.72202877790284	2.05540392049481	2.43181013691774	0.984990296423065	1.16928366111573	1.15646133901489	1.21859520155086	G1
TCGA-BL-A13I-01	3.64270157183323	2.935943708096	5.66554626526466	2.67108197310529	2.54020916569309	4.66830258981268	2.53244164668783	1.14206483976802	G1
TCGA-DK-AA6M-01	4.47083617536765	2.82915949847523	4.93059542615327	4.87431008481135	2.57676397767313	2.95583353798957	1.75710861055239	0.306612224375398	G1
TCGA-CU-A3YL-01	1.27076812587542	1.78722348428316	1.91842440047698	1.34141652447872	1.65796006052111	0.611455696584873	1.28060004884816	4.3978782428464	G1
TCGA-ZF-A9RD-01	4.16445645400011	3.42493552106287	4.38284014447524	4.71204544855369	2.62342209495978	3.66629076474585	3.20248041201281	0.451329820140333	G1
TCGA-DK-A6B5-01	2.36190869257824	2.41748799851367	3.49437720629165	2.3626943061091	1.87546554485471	1.65310588903159	2.03104224335857	2.04253928297388	G1
TCGA-HQ-A5ND-01	1.0394191831334	1.38150488256731	1.94572005823309	2.00888124915456	0.664573859262595	1.44116473412915	0.915635623430313	2.74755926670964	G1
TCGA-CF-A47V-01	1.92637902519988	0.988121130464021	1.28788595417473	1.12340133597191	0.554245019550098	0.674641429085824	0.460794976826321	3.23601801994155	G1
TCGA-E7-A3Y1-01	0.808343859631497	0.386590249662717	0.850639425893325	0.516418641633869	0.28344770837798	0.480471945227477	0.26219258817258	5.67045514288562	G1
TCGA-ZF-A9R7-01	4.27819295630125	4.03785659913297	4.25988258411917	5.7481847973156	4.40786936373665	2.42231374628016	3.711792225371	1.27100726972262	G1
TCGA-GV-A40G-01	0.605778767535464	0.0672256725319716	1.13205033564682	0.553458809699093	0.0346383179990089	0.249627373139691	0.0822938359514309	1.86155841957203	G1
TCGA-4Z-AA7M-01	1.48558139335872	0.785173874422659	3.10490691490418	0.94755395320741	0.49579747779314	0.74140226591959	1.32803219030386	1.11889125217843	G1
TCGA-FD-A3N6-01	3.04903823505389	2.31553724860879	2.7269183863048	3.01076193920001	2.27783600818515	1.06094662544774	1.84575096697399	0.173383321214723	G1
TCGA-CF-A3MF-01	0.343123519401852	0.092342768995447	0.435308552262582	0.199248306840202	0.0572769650732476	0.033229160785111	0.0199153677076859	1.36429227013537	G1
TCGA-CU-A3KJ-01	2.24113849104758	2.71316790300937	2.69093105487807	2.55360625668587	1.01392670604292	1.784545860262	1.58057967511261	0.502839758255931	G1
TCGA-XF-A8HB-01	0.888772467742442	0.429535626278197	2.0765590951316	1.56559717585423	0.614285806119046	0.177343788281726	0.07340895518534	2.94498959394098	G1
TCGA-XF-AAN1-01	1.04012091720088	0.500598124151469	1.19509557717722	0.928730359611043	0.601506362923164	0.491083453718256	0.236462003838104	2.82011767849237	G1
TCGA-E7-A4IJ-01	1.19968804755407	1.4741504613143	2.56188819528803	3.07406009138683	2.30917618747851	0.755742179345389	2.03079512492878	2.17267952070629	G1
TCGA-XF-AAMZ-01	1.00769784504527	2.5183588827484	2.43381408445803	1.54131658536652	2.09740853548056	0.931304843650669	1.88962929067343	3.76584234706984	G1
TCGA-BT-A42E-01	3.11553270462368	3.80113795730761	4.33934408037005	4.88118494625627	2.69679508779914	2.5268450532579	2.88877246774244	0.884246239527671	G1
TCGA-GU-AATO-01	1.49804657766047	2.42164072817665	3.7027129453625	2.63007924386198	1.69795169946921	1.71966535377182	1.46466826700344	1.19459140277373	G1
TCGA-DK-A1AA-01	1.07114482744211	0.380729448503549	1.72504308528175	1.15049468884858	0.438931541934545	0.689925310856427	0.442651610775224	3.00597479527682	G1
TCGA-G2-AA3F-01	0.871685968303588	0.767146269842624	2.01431958226181	0.827900300921721	0.351062898940385	0.963696059986536	0.541316585366525	4.07009732434605	G1
TCGA-ZF-AA5H-01	5.69366536672375	2.94656244232886	4.58771901990478	4.34892640054156	2.8158213218338	6.03365645695963	2.27548389266729	1.32077347694587	G1
TCGA-FD-A6TH-01	5.61221978357896	1.1069512708417	3.13313604592598	2.13546920167402	1.36182449432085	3.79064694327335	0.863779903795878	0.327227467761286	G1
TCGA-DK-A6B6-01	2.14140009121509	2.69937394977874	2.86379972307727	3.01651414844447	2.45067020590373	0.988339307408238	2.06619254401226	3.85596977044378	G1
TCGA-GC-A3BM-01	2.14929188756409	1.71281585443737	2.20219828358846	1.23701296624346	1.43306626961762	1.40354041774525	2.20025323159369	5.11120245529475	G1
TCGA-GV-A3QI-01	3.00873785792166	0.145742660277605	1.47045877393768	0.707436441896801	0.435841915809228	0.53047032539919	0.302757715638036	2.51116438858385	G1
TCGA-E7-A8O7-01	2.6144742828377	1.43124853243476	2.20273114652555	1.69888520936509	1.36137535393791	1.53091972422148	1.09518178934269	5.52793046493711	G1
TCGA-DK-AA77-01	2.08854869701024	2.16146851454998	3.31402939684195	3.03354634118452	2.87442321325272	1.28835856219366	2.04973530705589	3.89964936004663	G1
TCGA-XF-AAML-01	2.75371149369124	2.61091262432962	2.82779870482576	2.59213407663608	2.85720471588071	1.13868342797927	2.00762609237618	4.13000830410861	G1
TCGA-2F-A9KQ-01	0.558365606623149	0.261229908987046	1.40244932671885	0.619272138460124	0.120086470672526	0.34981817197586	0.150039692774153	2.5235368654903	G1
TCGA-CF-A3MH-01	0.380286156123079	0.366811773127127	0.837055156273024	0.628353671349842	0.032383005311653	0.185486004128078	0.190045886894439	3.94732016769966	G1
TCGA-XF-A8HC-01	1.31863499463164	0.348459062086472	0.423631951714348	0.718613698975485	0	0.0842003616746553	0.13224779829844	2.30477385704751	G1
TCGA-ZF-AA4T-01	2.48150561657706	0.834387614605389	0.995593056114343	0.702036895912684	0.251325232327958	0.409472403675067	0.320657964311925	3.68597377730907	G1
TCGA-H4-A2HO-01	0.574053054041764	1.87278936800624	1.58990727002324	1.27530509419877	1.19773960600636	0.509847829892816	1.32002247945032	2.2123514396501	G1
TCGA-K4-A4AC-01	2.14971460770081	2.99053741653817	3.91387553908839	3.64841942331277	2.06039331222714	2.33776817092163	1.57284117365458	0.282854909322555	G1
TCGA-S5-AA26-01	0.701327257412941	0.678793072356292	0.667846721052639	1.38333104404124	0.194465331637997	0.2841587458694	0.334339439906927	2.86231252090495	G1
TCGA-E7-A677-01	3.97779279056571	1.97574022747236	2.5735926594062	2.7457751494858	1.44031440180312	2.64177721169212	1.09274868553952	5.31181187845305	G1
TCGA-GU-A766-01	6.15963927625596	4.93762216895591	5.55634050885088	6.86692775449893	4.17782214073504	5.22431044544322	3.06158612943283	0.361880627038438	G1
TCGA-4Z-AA7Q-01	3.89539957338743	3.53903470297075	4.15662313235589	4.27783600818515	3.22515151184127	2.75717263027154	2.56878609904403	2.9379469587418	G1
TCGA-HQ-A2OE-01	3.13431952603045	1.68027934225593	2.10718568387997	1.4428638966851	1.04026122306443	0.558169654834612	1.3270549688024	0.973501071816599	G1
TCGA-XF-AAMX-01	0.988775562337746	1.26747587179649	2.80204842307698	1.36563655260175	1.28463257625083	1.11609855223658	1.15646133901489	2.87032526071789	G1
TCGA-YC-A89H-01	1.8769981739188	2.13451667836177	2.91410523711847	2.33184850448043	1.11350048136638	1.70964354547093	0.882369155831159	6.61065577440193	G1
TCGA-E7-A8O8-01	0.86441398579307	0.29983076182237	1.10259094958809	1.23450132056221	0.514703009540874	0.151728955343337	0.445302942136513	1.93156960344761	G1
TCGA-ZF-AA54-01	4.8479568311361	2.64112980702158	5.53606844643922	5.50390522313617	2.3518261773166	4.25298326336179	2.51500591643373	6.76638181577376	G1
TCGA-FJ-A3ZF-01	1.3664760935101	0.445196982381709	0.7456245808345	0.393306360352653	0.144568517664712	0.105275783415687	1.80653028925957	3.56193705962243	G1
TCGA-DK-A3X2-01	1.97863496228644	0.185105362542592	1.92759309567884	1.21281832621664	0.355467388376099	0.47653722581771	0.310805431063173	0.673104097590174	G1
TCGA-DK-A2I2-01	2.81299101918113	2.74189838209574	4.4721433031477	3.30283081345382	1.34215647026779	3.35988657690635	1.95002041858471	0.327227467761286	G1
TCGA-4Z-AA7Y-01	1.00353028002087	0.259182080338187	1.36384389748396	0.825297185396852	0.111565544959518	0.4291070817805	0.0776531856501614	3.70782292884649	G1
TCGA-E7-A7XN-01	5.7399074938625	3.8148682530289	5.14648416073713	6.08025472681744	4.19400034908789	2.19887127951782	4.00972338494923	0.245252252149377	G1
TCGA-2F-A9KP-01	0.818196129021708	0.659193894906948	1.24000896473507	0.491186096458927	0.761625692202483	0.238664592114617	0.364348306920093	3.8009620056346	G1
TCGA-FD-A6TD-01	4.45030728948309	3.84384318447169	4.52985217335613	4.79822163666864	2.4112906477151	3.24476530756931	2.65894264384042	0.949572283861428	G1
TCGA-GU-A42R-01	1.39022743684069	0.717999879468506	0.835600745019295	0.613625943630087	0.19295161806985	0.289244285156642	0.223422549934937	2.57903529195544	G1
TCGA-PQ-A6FI-01	2.0874288950853	2.93849281741356	2.88141011877986	3.6216416549516	1.73816253438864	1.57046293102604	1.55360625668587	0.0443241688122014	G1
TCGA-CF-A8HX-01	0.522357116367621	0.412618958991931	0.71008456129098	1.65773145682846	0.0284277045726673	0.141171172460741	0.0954518810856605	1.1666511809498	G1
TCGA-GD-A3OS-01	1.20820508950445	1.81381196838295	2.92653083989442	2.04057686137639	1.97467614420157	0.938699813239336	1.51898827044407	0.863859179287883	G1
TCGA-GV-A3QK-01	1.97328063915312	3.2611095289093	2.35442394960681	2.04225910040977	1.79160572470455	1.11955538469528	2.15946772926677	4.38320660643491	G1
TCGA-FD-A43Y-01	3.49341677124567	2.59621957898946	3.57303514293872	3.35939466200335	1.82117956482338	2.65548922159784	1.83175566064403	0.874521578600167	G1
TCGA-G2-A2EL-01	1.52651958343844	0.483777089951149	1.23903136345024	2.27908494040342	0.172615521813478	0.650488858563611	0.414135532984451	0.282499112935971	G1
TCGA-E7-A541-01	2.09010818422309	2.02722483951389	3.92708103428167	3.99214300654458	3.73129187415693	1.89017427679934	2.52074909665017	1.38681094647222	G1
TCGA-XF-AAN2-01	4.84230005251406	2.94215789273779	4.26239557129761	4.21612888323193	3.33037195621925	3.77142079954402	2.90573597766703	1.97386838476023	G1
TCGA-LC-A66R-01	4.44534929708219	3.10619754228874	4.10959458133312	4.16472997204187	3.08600243440792	4.23821364123342	2.98451643910551	0.505077914751614	G1
TCGA-ZF-A9RE-01	1.00108161572545	0.517628448866935	1.37545653587666	0.910118618462747	0.443924857933742	0.464459165612994	0.31973353013315	0.423094054149902	G1
TCGA-UY-A9PE-01	0.734742131297059	0.541316585366525	1.58587591836199	1.72045359208968	0.722815726337035	0.848958382792395	0.310223769546247	1.61452139817027	G1
TCGA-XF-AAMG-01	1.71694700947769	1.93281710274185	3.21661006874244	2.44665324728625	1.85131929161978	1.55178668981222	1.65667941303046	2.16896288400693	G1
TCGA-GU-A763-01	0.827412574398858	0.0822938359514309	1.14548182226552	0.854634043133882	0.110897723329813	0.250233980826754	0.0487941802608049	2.25184025875472	G1
TCGA-G2-AA3D-01	1.02304239266586	1.23419472295381	1.16117825007981	1.13053555675619	0.366140335770504	0.413702388782177	0.634593268445757	5.76589802639416	G1
TCGA-ZF-A9R4-01	2.18811602909114	1.89967835884477	2.88551579640153	2.88978502200355	2.3732027374393	0.703189314514104	1.46806192378074	3.66555194992226	G1
TCGA-MV-A51V-01	1.21853320747909	0.124195771587192	0.505179566683373	0.829037688669135	0.48295151336731	0.367482898138868	0.312897472897257	2.62084443039305	G1
TCGA-FJ-A3ZE-01	0.313710226150914	0	0.712463719936993	2.04907309665431	0.0743684217815534	0.125915549474723	0.196103397714807	1.94904928402214	G1
TCGA-YC-A8S6-01	3.42618422994096	3.15463181219091	3.9541590790667	2.115932149505	2.03924369627122	2.4329326904539	2.29722076916737	3.51850996083855	G1
TCGA-ZF-AA5N-01	1.70880524381954	1.27631799265222	1.5037557874495	1.28190592389719	0.53953107147415	0.895535295318311	0.169796756183249	0.912573225674848	G1
TCGA-XF-A9T8-01	5.05439268003445	4.18783107730836	5.45674373620974	4.79225150080918	3.71558591418774	3.0611540632071	3.56780096310449	0.240985904024739	G1
TCGA-GV-A3QG-01	3.50915108688748	3.4706409800576	4.93871862956906	4.28943612014674	3.94209219132708	3.56900492681818	3.76289092046563	1.16755061678996	G1
TCGA-CF-A3MG-01	0.563743877483891	0.205392512989685	0.519139282642972	0.181293412885475	0	0.0476779751444756	0.0569996303855637	3.01269380890973	G1
TCGA-GC-A4ZW-01	5.07544705952874	1.74854710515316	2.16809642938357	1.9086207917474	1.08072587426417	0.854075462121554	0.783833780238975	3.59915113613059	G1
TCGA-E7-A4XJ-01	0.154064673674717	0.354000718804498	0.930321024506317	1.08746284125034	0.0447438212243978	0.548140656895047	0.0762854428089158	2.14776255746494	G1
TCGA-4Z-AA83-01	2.96315965617016	1.59163154968376	2.34454447395471	1.9337992217823	1.21119913969326	0.915406168950165	0.795683840835689	1.45911681446667	G1
TCGA-XF-A9SH-01	0.773658813110362	1.50034317247624	1.64441007833063	1.02545409642775	0.440845918237266	0.781653468788011	0.917469946679193	4.34123859630109	G1
TCGA-XF-AAN5-01	4.55264143438809	3.619166475329	4.60314561380262	3.57056007893631	2.39681710286904	3.63274515678918	3.04800943868204	0.175939705406043	G1
TCGA-CF-A8HY-01	0.375623343928903	0.530170648394639	0.76332658256796	0.462157047847395	0.294664856091242	0.257493447876156	0.209141397838592	1.59803165074068	G1
TCGA-E7-A6MD-01	1.7410138820467	2.52747075045858	2.81954556964246	2.00291850346934	2.53475886934436	1.516216908425	2.42295954841687	2.25996541691508	G1
TCGA-CF-A9FF-01	0.75034924058415	1.07737974079701	1.0037461392329	1.08154415383853	1.11236652307256	0.633291700463903	1.26315462541145	2.20266846698256	G1
TCGA-G2-A3IB-01	1.59798399378995	0.735522177296537	1.98323989526899	1.25084033356165	0.563255771432989	1.28119377495263	0.492314684892527	0.242937800200565	G1
TCGA-CF-A1HS-01	3.15210227531977	1.77209679219569	4.0381903265976	2.62805031697987	0.630219064732159	2.34548153787415	1.27970900129906	1.17689718284814	G1
TCGA-2F-A9KT-01	0.59741198755465	0.373397649194212	2.06415856378569	0.601411276744788	0.434774991458805	0.933421562807628	0.465295389395796	0.961252884058208	G1
TCGA-E7-A5KE-01	1.2368905483358	0.508327229280321	0.883073348451263	1.52270863189473	0.100035721161844	0.0866479127551883	0.672289552518631	2.28264737209413	G1
TCGA-G2-AA3B-01	1.59172728259958	2.4125918628198	2.01002786624069	2.57620768562301	2.14051691865565	0.503654035145554	1.51546015756005	4.33419639912305	G1
TCGA-K4-A54R-01	4.81599547066824	3.31689876001794	4.48386091115171	5.21854095688375	3.55759389248881	3.70635372729656	2.90525461399739	1.41467678042689	G1
TCGA-XF-A9T5-01	2.86409697963032	4.08323039109889	5.2965528496876	5.44223026340598	3.94060842011288	3.20683073714886	3.4101104069403	0.66393660635517	G1
TCGA-BT-A20J-01	2.7774723196631	3.11183258707798	4.46417813788683	4.11675565545341	2.73550051504621	3.13997693581724	3.00317044288013	1.60701066590133	G1
TCGA-XF-AAMW-01	4.23305207311458	3.23384205513462	3.59472768102515	3.0374173663994	1.5186358471628	3.27573715257154	1.50634804939327	1.49287864820573	G1
TCGA-ZF-AA4V-01	5.03031400514456	1.78701447377343	3.45434700562488	3.68289910289418	2.21437352443645	3.582001940275	1.71668367187708	0.266396773024554	G1
TCGA-CU-A0YN-01	2.45053824685883	2.9981593901846	3.24167241857339	2.68052690511113	1.83329492436692	2.5492255754524	2.70820931228701	0.42094045613708	G1
TCGA-XF-AAMH-01	0.668754533215043	3.61563993532806	1.60041249331826	1.43060643092981	2.05137210172103	0.685984986755902	0.436694887552877	0.495388173572822	G1
TCGA-DK-A2I6-01	5.22010935427707	0.699462793886349	2.30529934393535	1.22478119439559	0.74441946557514	3.55832886769004	0.645793870079994	3.01115567807976	G1
TCGA-DK-AA6Q-01	3.25781021705283	2.93104003525675	4.25976962264159	4.7878503341913	4.1068424232684	2.4159749464181	2.85646785950947	0.238664592114617	G1
TCGA-XF-A8HI-01	1.40310408035101	1.65021310531358	1.68553654093435	1.36120689023873	1.27530509419877	0.563646269484064	0.96657812556761	3.69885188012501	G1
TCGA-H4-A2HQ-01	1.7583031771319	1.95869422309988	2.21639277903032	1.66870915617128	1.05060617369079	0.81467346256818	1.70163776720817	3.02955889744912	G1
TCGA-ZF-AA58-01	6.14494981109254	3.99640682521957	6.17934782222815	6.47801400345801	3.68475142517232	5.8948977761082	3.17071025499828	1.6095185904113	G1
TCGA-DK-AA6P-01	0.428571222085267	0.700350934175964	2.27052894238072	0.379399162525578	0.110630508096434	0.270469140310578	0.511366829479557	5.87282137370519	G1
TCGA-BT-A0YX-01	2.0834857097474	2.85125931635323	3.80142771329189	3.00572334516012	2.16250009328829	1.81745953814665	2.93679809870453	0.199499603660362	G1
TCGA-ZF-A9R5-01	1.27070833371921	1.50156652982549	1.68068442299448	1.49830193547498	1.26411602155925	0.488412175995732	0.841570637395517	3.51122765441532	G1
TCGA-FD-A5BY-01	3.19082026766201	1.06812045252924	3.68217998574558	2.38507204448384	0.570462931026041	2.74273923285585	1.4372810132262	0.39780296186249	G1
TCGA-4Z-AA89-01	1.70739226536642	0.965470320060602	1.94204525991605	1.39193265279625	0.883933561797603	0.448372394612054	0.800910251058352	5.73049866812834	G1
TCGA-BT-A20W-01	1.41916131443477	2.96415831705106	2.67068173945594	2.29769032959086	1.81278570886744	1.32532884387659	2.81598522720104	3.90049008863051	G1
TCGA-FD-A3N5-01	4.61114876782065	2.72523945195554	2.93898203242024	2.87532792157204	1.57574797817244	3.4836610217868	1.52687008635683	0.774839759827326	G1
TCGA-DK-A3WX-01	3.55122068095303	2.76262520826074	3.71672756481534	3.1003385503437	2.71514657712335	3.05182450449707	2.45664846902474	0.377623537635727	G1
TCGA-XF-A8HE-01	4.42222627167929	3.51682202344578	3.9606692414442	4.04156716663012	3.1536594381923	2.57434375392001	3.10530931224056	0.370499103202345	G1
TCGA-DK-AA6R-01	5.18865016203416	2.08542465625268	2.7691793088134	3.07366601774119	1.18135702798529	3.24374523473398	1.91708798828537	0.228110634405181	G1
TCGA-BT-A42C-01	1.02665843815573	1.10701824988212	0.835115615258218	0.803061675091301	0.216113358446301	0.23780842954562	0.936816939853535	4.09627872263986	G1
TCGA-KQ-A41O-01	0.342327173106647	0	0.0723116400224266	1.03132461259975	0	0.183581791117823	0.100574040213197	4.63185512673639	G1
TCGA-YF-AA3M-01	2.19001427068544	0.960066822915759	2.0136766381874	1.35479064923107	0.360308084795196	1.08773438181973	0.983239895268988	2.93068057467413	G1
TCGA-ZF-AA4N-01	3.03537757491407	2.94822704387917	3.7048166453344	3.79002130757603	2.28149054640183	2.47625205954784	1.97925712121581	0.109828565307087	G1
TCGA-CF-A5U8-01	0.552180304176821	0.0836558970806325	0.308593868584276	0.322735777980096	0	0.109427426686154	0.170950553318368	7.17343829117265	G1
TCGA-4Z-AA7R-01	0.485632911741821	0.587172938880681	1.56983131010459	1.17772648293207	0.202637126189838	0.789103217501381	1.2324151707754	3.76897825034455	G1
TCGA-FJ-A3Z7-01	4.10756233934279	1.36210513607109	1.7406685641404	1.0337929888493	0.687598238507282	0.410341104614087	0.451962766205277	1.20701822594562	G1
TCGA-G2-A2EJ-01	4.67476570049579	2.44850455190074	2.59256467474792	2.96086381521813	1.44243929362386	3.50697000740066	1.45538640657935	0.135928815526407	G1
TCGA-BT-A3PK-01	3.5063734406838	2.2107005626298	3.64959246772418	2.30407290999278	1.45475496109782	2.72198504595659	1.74278234020002	1.21890513195676	G1
TCGA-XF-A9T6-01	3.9321745863068	2.28205424402407	3.6260419028133	2.30456944933373	1.17842782624274	2.34851571723545	0.982071780198127	1.23266075679027	G1
TCGA-ZF-AA4U-01	0.537942090749452	0.406318970636192	1.34545315093843	1.17976580835815	1.28593480794387	0.172743516760187	0.616639997171917	2.19783394604503	G1
TCGA-KQ-A41R-01	0.990809676232546	1.0617070847916	1.67545464774438	1.0620526156631	0.591966587100416	0.379288249971929	0.420509350488903	3.41389190537239	G1
TCGA-GC-A6I1-01	3.42115596066222	4.15663122154667	4.83380090236141	5.17713246544237	3.26765564314613	3.39891124856503	3.00983085627235	0.564134243458237	G1
TCGA-GU-A764-01	5.62033127718525	2.85127930838578	4.34538927829077	3.4159749464181	2.51075942155217	6.77730661010369	2.17335133772992	0.228233799560068	G1
TCGA-G2-A2EF-01	6.40552442868499	4.7988385441041	4.89502142352627	6.82241787008194	3.24254153496114	4.54381754628685	2.8793528901036	1.39165775425291	G1
TCGA-DK-AA6L-01	2.31958903376965	2.76164696571322	4.1549800867704	2.7345036997596	1.96469434975597	1.2218152278737	1.80686019894335	1.90041280070609	G1
TCGA-GC-A3WC-01	5.65986463509332	3.70708299177171	4.49561202620597	4.59215202079024	3.9008764661579	3.43096764819011	3.06965061633887	0.748718834119065	G1
TCGA-CU-A3QU-01	3.94907730667758	0.179128828772152	1.64662350847658	0.332507445958037	0.182565182221083	0.328721595401828	0.19987646683658	5.06713099987905	G1
TCGA-GC-A3RB-01	1.38857530659843	1.4482137898838	2.81696826854796	1.91134644410357	1.3469285314581	1.17613125173735	1.20169658567743	3.77827166663844	G1
TCGA-GU-AATQ-01	0.885183866320351	1.64441007833063	3.30977282051466	2.26597690542836	1.47866123635187	1.31365218752913	0.840765337323874	0.978195629681652	G1
TCGA-GC-A3RD-01	0.623585972399712	0.42867840994823	2.67330766202024	0.683202372966368	0.23450132056221	0.936138503423968	0.600840628029764	2.88146885365875	G1
TCGA-CF-A47T-01	0.276079727574732	0.216485907200054	0.364796522858731	0.226631831807891	0.0773797407970136	0.099227865774861	0.36109457017632	4.25928755427005	G1
TCGA-XF-A8HG-01	0.86147901754989	0.0701145026613282	1.53126915988299	0.210264166313091	0.105946211905325	0.205767840149818	0.0373119306419666	3.97571271796134	G1
TCGA-DK-A3IM-01	1.11523304836736	0.771463058365651	1.62676618837824	0.867975513609994	0.310921735230344	1.25664838988068	0.499782120147312	0.233274538990934	G1
TCGA-BT-A42F-01	3.29559079592076	3.56197370678714	4.30501472896393	4.25308919144104	2.52250777636681	2.82462530742411	2.2965161418516	0.972177970346372	G1
TCGA-BT-A3PH-01	0.664755879833224	0.275841423140611	1.537395474177	1.56105724828144	0.363675721807263	0.599317793698226	0.102993993323326	2.44479956397576	G1
TCGA-ZF-A9RF-01	5.72589108867361	2.89996831477189	4.97158953553006	5.71759143520209	4.85801084368171	5.6071113034181	3.3766098971243	0.750777988853492	G1
TCGA-PQ-A6FN-01	1.91452625521343	1.72172262643712	2.42365884132883	2.35267379105033	1.24202317767196	1.52180456172394	1.10097764772482	0.595312688890723	G1
TCGA-GU-A762-01	4.26283902765131	4.35168485993255	5.46143688203859	6.69179794630092	4.7055798619391	5.10876697642889	3.10393399105623	0.536450830194709	G1
TCGA-GV-A3QH-01	1.70012895035609	0.451540833017832	1.2677155619517	1.02098216056955	0.303809967021285	0.165172317937167	0.897937398420046	3.13668357769724	G1
TCGA-E7-A678-01	1.12816140091449	0.712815854437372	0.949497581205572	1.19307782154637	0.493134922305505	0.189792937820259	0.22453426327973	6.99736693441589	G1
TCGA-GV-A6ZA-01	1.41180585237012	2.53891058415613	2.94605707089748	2.80622093039896	2.30632057639881	0.788518674021835	2.05769286716835	5.14104034543359	G1
TCGA-BT-A20X-01	1.76922163334191	1.66420974921185	2.68180905085649	2.44222694522182	1.32094672855718	1.65094833021974	1.77942783235915	0.148999162587764	G1
TCGA-UY-A78K-01	2.88812951643231	3.91464105700983	4.47352717715676	4.39057827091086	3.72241137589665	2.25247621413522	3.98146910109562	3.80740644596043	G1
TCGA-DK-A1AE-01	1.86128049337337	1.62807365419614	2.37953779122788	1.91188328940579	0.890329949315372	1.1788739581698	1.65960493865565	0.0945063386814923	G1
TCGA-BT-A20O-01	4.16398974468503	4.34749558399307	6.84724405414922	6.784570724353	5.71129941373395	5.3437702272542	4.93064746195763	0.692337919644128	G1
TCGA-FD-A6TE-01	3.33755411380142	1.51434953776626	1.99667797961637	1.88072470178394	1.32826202860941	1.05338941954463	1.31400038424221	3.26576692579859	G1
TCGA-GD-A6C6-01	0.745882688902259	1.01977306904003	2.08467659969677	2.06160340939068	0.387803664533329	0.538140809074958	0.375512140703744	1.78931192564509	G1
TCGA-KQ-A41N-01	0.585923976958601	0.434881719407135	0.845590408847855	0.4623664831444	0.0675010485665715	0.45575462218619	0.497842258860961	1.96746375791027	G1
TCGA-4Z-AA7W-01	3.62359767721886	5.36799302390185	5.57110641407431	6.54818228103609	4.91310961475479	3.06822366067328	3.50773122363828	1.02984155713672	G1
TCGA-CF-A9FH-01	2.82124080365612	0.0543622884496891	0.999134123186439	1.54161395629222	0.258338011169037	0.559344966541886	0.216734219600131	3.6351623354005	G1
TCGA-KQ-A41Q-01	1.26225273429815	0.533563348214512	1.10621429609097	0.438399319609223	0.165815488132335	0.423631951714348	0.184343777952907	2.6833595990205	G1
TCGA-E7-A3X6-01	2.90251741719792	2.34227027440455	3.89093302170554	4.0300535155652	3.28686636600095	1.94867559659526	2.44230657953536	5.31220772489711	G1
TCGA-4Z-AA81-01	5.42823620867554	1.65113207791672	3.48712614513836	4.21002253300593	2.34942189716765	2.50479833500267	1.93376146033326	1.46215704784739	G1
TCGA-E5-A2PC-01	1.59450077740045	2.10296041064566	3.01178185945991	2.08106688049189	2.11233315786157	0.954791880875085	1.7789654772501	1.71615685242961	G1
TCGA-ZF-A9R2-01	0.90242094231535	0.26723614181241	1.09680158184917	0.296310560708092	0.169411951991355	0.050745463581399	0.156267163051804	2.30427738806568	G1
TCGA-XF-A9SY-01	6.55693362680796	4.22803365084349	5.34503437874435	6.27265590953281	4.0337929888493	6.1213283655062	2.85453431238492	3.07959998149323	G1
TCGA-E7-A7DU-01	0.797345070843513	0.850159327705571	0.958879785892389	0.643486812561956	0.311386858162039	0.368265482937493	0.645332753624862	4.19495379593384	G1
TCGA-CF-A1HR-01	0.924784005644499	1.10413533948403	2.02290040211008	1.97951322634008	1.01906136509343	1.47009429264778	1.25610487680918	5.04393500698278	G2
TCGA-XF-A8HH-01	1.48640546680422	1.48336436071335	3.09698706699625	1.09841955776554	1.01306915001952	1.60814686996942	1.1850419125133	2.63236128959657	G2
TCGA-DK-A3IQ-01	0.741488559249812	0.516015147003665	3.08983709011962	0.680054248245064	0.344828496997441	2.03030076104661	0.287826867285081	3.81053564724451	G2
TCGA-FD-A6TK-01	5.50270294009169	3.9309170719782	5.00374164249538	4.84944888940099	3.20719006927416	5.52832126339897	3.02628661637991	1.11869195279181	G2
TCGA-CU-A5W6-01	1.49113477600143	1.15516633866683	2.13960046458551	1.29431196073112	0.753347806135908	1.05637543234357	0.989429697484246	3.94083390140054	G2
TCGA-BT-A20V-01	5.81842368001721	1.58961968961547	3.15263773965111	3.92096970270434	1.41851380944987	5.14718456931304	1.84108751129593	0.784001360102201	G2
TCGA-DK-A2I4-01	6.65341405322681	4.04010337800847	6.38464735123493	5.09752231086425	4.34438823744392	6.0278860971907	3.48724193487118	1.1422827234548	G2
TCGA-DK-A6B2-01	2.15059216934102	2.20141430391408	4.47156467126946	2.43722773891291	1.87629100896983	2.40397662321088	2.31060187620698	2.76845960178666	G2
TCGA-XF-A9SZ-01	1.75450273218095	2.09916052406874	3.9616140683404	0.828875259594331	1.32676742469588	2.21688939314969	0.807437359418896	1.2482919377391	G2
TCGA-2F-A9KO-01	3.4008930948688	3.472721703043	4.0678968095516	4.04616798046932	2.9290713640476	2.18551771972743	3.36780436826881	3.26402591788118	G2
TCGA-ZF-A9R1-01	1.45922175682285	1.06653700239579	1.41110078908541	1.19836842310252	0.792189018979181	0.301470587489902	1.05234633147889	4.89154070253711	G2
TCGA-BL-A13J-01	3.11710210836279	2.60568396253849	3.17846500917308	2.2144667830392	1.14099673378803	2.71614953413817	1.71269848582025	2.62613537944998	G2
TCGA-DK-A3IK-01	0.756937877411255	0.470510835177275	1.23351997877392	1.21816118709516	0.645701658578835	0.682393511062731	0.970853654340484	2.27133602779972	G2
TCGA-K4-A5RH-01	6.24658860286094	3.76172142053057	6.3567213361841	6.71462606416417	4.92923236590682	5.37791153153833	3.66607484262069	0.982582946922591	G2
TCGA-ZF-AA56-01	2.20335779222588	2.40615567439867	3.79169948433377	2.52421415767581	2.04267935385346	2.35315388453912	1.62732667596916	1.26104933510348	G2
TCGA-YC-A9TC-01	6.225230577731	1.48841217599573	2.40285858256035	2.35035579946003	1.16883455319018	1.34352152777083	0.708761109183778	0.346077534535597	G2
TCGA-CF-A7I0-01	0.869160738400117	0.9189967698092	1.63026566867773	1.00977712161153	0.82130203988953	0.502228748841467	0.849599011151452	2.6716330565959	G2
TCGA-K4-A5RJ-01	4.02603868194725	4.50601157259829	6.36224368280595	6.27784530482909	5.93951809681474	5.29379716688113	3.9169733810451	0.589188211490857	G2
TCGA-YF-AA3L-01	0.673827751773452	0.979220531057908	1.84346132504805	0.546067180450209	0.837701090933865	0.352193537745032	0.368600746514095	1.62011716502868	G2
TCGA-DK-A6B1-01	1.60502015306241	0.892663023578705	1.38316512484753	0.661475990736795	0.245373962618163	0.7530054281952	0.775176995696297	3.21893612133568	G2
TCGA-XF-AAN3-01	1.82794093735693	1.95921373878461	3.75054219307347	1.65361038398849	1.25332371879925	2.06970216663007	1.80397092801909	0.932590364908518	G2
TCGA-CU-A0YO-01	2.4735791277893	1.60402386581459	2.7248685146864	1.16658691407045	1.41435205632883	1.23817541857738	1.20182202651229	2.97982415002578	G2
TCGA-FD-A62O-01	0.755998483797707	0.293723609904934	1.15367564979724	0.822036672023314	0.260025655961456	0.674370254302114	0.446362111878595	3.23335124340868	G2
TCGA-GC-A3YS-01	3.32817584353571	3.53033298116581	4.3877829898728	2.82808315586705	1.43893154193454	3.29631056070809	2.06633033723499	0.633012640201731	G2
TCGA-GU-A42Q-01	0.728660666621483	0.730661691271567	1.74385960540508	1.2419011841795	0.337197281340801	0.660107166470578	0.559149147737257	0.099227865774861	G2
TCGA-C4-A0F7-01	1.63259394857252	0.67897330785417	1.85171906302582	0.933270471532327	0.284040263954096	0.903115417517593	2.99673220438065	0.773743198513298	G2
TCGA-XF-AAMQ-01	2.28676288924956	3.20756492913943	4.16819272782107	4.24390514456157	3.5972927910378	2.06526209536354	3.05210283570895	3.24493271330752	G2
TCGA-K4-A3WS-01	2.42945528388071	3.31695666818183	4.09469211914041	3.65960493865565	2.7827859648443	2.46892212158475	2.5646708242644	1.98560972124398	G2
TCGA-C4-A0EZ-01	0.477262849349172	0.809579079068998	1.65923957221832	4.07929276727285	0.415758666522498	1.1623389577246	0.427498905222395	1.85575055676465	G2
TCGA-ZF-AA5P-01	2.40977107862602	2.35758015449059	2.74931972457408	2.25673895548869	1.42088657497553	1.87758721337098	1.45027429255382	1.05498735791996	G2
TCGA-XF-A9SX-01	4.89579216259236	4.63681020153692	5.22075944874708	5.01439993012814	3.15925780872901	4.18515294823333	3.69930731310738	0.393086655023531	G2
TCGA-FD-A3B8-01	4.43294604892685	4.73508887047818	5.80408970851905	5.8660820732718	4.10896765152082	4.6656429013977	4.29854101851653	1.07464243793449	G2
TCGA-DK-AA74-01	3.37370388590116	4.31894584939862	5.5328841997864	5.53004264236831	3.70755792038084	3.51732609215601	3.38617635212594	0.38316512484753	G2
TCGA-FD-A3SM-01	0.868054558896204	0.583711622893664	2.37359253461961	1.01941726095356	0.442757757634771	1.70990817114027	0.666665710594598	0.558953302350289	G2
TCGA-C4-A0F6-01	1.02346828050391	0.856866206984431	2.33708307631079	1.38360753363385	0.590530164319821	0.777114573631425	1.03203029400733	3.37378739372261	G2
TCGA-DK-A1AD-01	0.866393697716767	1.31109617390305	2.27961986626824	2.03977009283301	0.900490088630511	0.980537192445043	1.70274618552426	3.77176939780927	G2
TCGA-FD-A5BS-01	3.65639339895361	3.98042751654704	5.06501215043695	6.08600243440792	3.72063964108459	3.47823409522261	3.20600237004974	0.442757757634771	G2
TCGA-DK-AA6T-01	2.51242917838387	2.06028954236909	3.25842847077598	3.44170921501153	2.81639490916912	1.67111217491278	2.15966147496394	0.770025563554279	G2
TCGA-CU-A0YR-01	4.14332810734431	2.13609292785193	4.96644892541546	2.56381707915024	1.71738579869026	2.7549729926699	1.89235216491754	2.39873343273698	G2
TCGA-FD-A3B3-01	4.84794681210744	4.26074832839645	4.80779796749881	4.97294073946316	3.75949675541606	4.14787649963326	3.5528196985632	0.475914972178179	G2
TCGA-KQ-A41S-01	0.853596506202512	0.750777988853492	2.9183671510524	1.05990898901869	1.08773438181973	1.0765590951316	0.453122446595813	1.15172895534334	G2
TCGA-4Z-AA86-01	4.79474855765427	4.68931593596209	5.70653607797771	5.27791409813237	3.70603317629569	5.1255105940422	3.94301173890824	0.442226945221818	G2
TCGA-E7-A5KF-01	1.50141366687578	0.136847604192881	0.571531198413532	0.328262028609413	0.0945063386814923	0.336397656213539	2.58178507518013	6.68012881452617	G2
TCGA-XF-AAN7-01	1.6456094411835	1.56783746161922	2.61612240464668	2.17692908782157	0.715102636057605	1.91303299995214	1.26789530343837	0.314754522281121	G2
TCGA-C4-A0F0-01	3.33290839346578	1.74097072182828	3.17496561814284	2.18722932754327	0.675996538964305	3.46585695514509	1.53769365434497	1.3300420350547	G2
TCGA-FD-A3SR-01	2.2359108309409	2.26909300807807	4.09534216241339	2.58207422139633	2.26822477134762	2.92941228790125	2.57946981684429	1.63166308746278	G2
TCGA-DK-AA76-01	0.59617186214146	0.109159938961111	2.67644795955089	0.150689643247321	0.0567222423745402	0.312665173558394	1.29248729162076	4.34575118590949	G2
TCGA-ZF-AA53-01	4.26121486202663	3.10718568387997	5.18753023379963	3.79450944353407	2.63781888059032	5.25639930513992	2.35876195342774	0.709467101388172	G2
TCGA-BT-A2LD-01	4.89512809121544	1.07498488495381	2.30885594117364	3.06189713701189	1.34488529489674	3.40473966556234	0.877037450698698	0.459011864476382	G2
TCGA-4Z-AA82-01	2.33462547893494	1.30264075142857	3.40029199469535	1.36642013931299	0.790938813775819	2.47630391215328	0.669752467255762	0.69732902379372	G2
TCGA-FD-A62P-01	1.90006495379882	2.62555105107931	4.41629254874318	3.45734475993944	2.45564942731642	2.48936310133479	2.49054445948755	1.45512333788168	G2
TCGA-DK-AA6U-01	2.09558690799772	1.1885275267744	1.66343571009985	1.5593939170904	0.843662316291059	0.526569660497783	0.700706037258402	3.47841532205616	G2
TCGA-2F-A9KR-01	1.36227349492074	1.19685880136636	2.12055101058253	1.45132982014033	1.25833801116904	0.325040955495201	0.997400808952043	2.14740439491077	G2
TCGA-FD-A6TC-01	2.16703672211749	0.826355267615815	2.84440574051297	1.3415303869973	0.546264782839353	1.73322416676762	0.786094467629043	2.61767462546868	G2
TCGA-FJ-A871-01	2.64630092801156	0.515712451956034	1.44243929362386	2.95802599935432	0.586116195337526	2.19067806561753	0.294547233895515	0.63440740203982	G2
TCGA-UY-A9PA-01	4.24599756766386	3.05469221997351	3.2726503114534	3.33246448068672	2.21182211882069	2.70325577212477	1.8147144732719	3.41001540305702	G2
TCGA-XF-AAMR-01	1.35833999350208	1.3959402178453	3.46381860401055	1.63862994975998	0.833983011007121	1.83588366206258	1.08651204657428	1.21169754451435	G2
TCGA-K4-A6FZ-01	5.29853002142932	2.49449241554241	3.75007048586569	2.17992500932066	1.86833118329714	2.96585814875728	1.82060787699896	2.05675691879274	G2
TCGA-DK-A1AF-01	2.91017619613884	2.94350880116174	4.32321872947609	2.83339613416323	2.88193864662621	3.10708522581309	2.91597973673925	4.11778645478202	G2
TCGA-FD-A6TB-01	2.07772153876608	3.8119744473675	4.43426125274893	4.32428497505429	3.71593728753642	2.79362541688755	3.7368429598757	0.908428650168787	G2
TCGA-BT-A20U-01	1.55522717973568	1.34056226902641	3.35415591784869	2.42476088422808	1.26086873861568	1.64112980702158	1.58491441008494	0.886745224742109	G2
TCGA-GV-A3JW-01	0.465922239303937	0.33296566258596	0.824156843728829	0.319502329004307	0.1947174628936	0.221691513510904	1.62746676385012	3.7414346265233	G2
TCGA-FD-A5BZ-01	1.76294405703453	1.66339016545189	3.06939283724941	1.68531226573983	1.1627256528462	2.36681177312713	1.01471235152137	2.10718568387997	G2
TCGA-ZF-A9R9-01	1.11123167278638	1.39692667603135	1.97394183612805	1.45780439052658	0.737081005153099	1.36064520246022	1.15107947302881	3.7815170898542	G2
TCGA-XF-A8HD-01	5.09161098507879	2.83590386829998	4.50547812781816	5.21797514092289	2.74725848592238	3.78140168222449	2.86257041247631	0.753347806135908	G2
TCGA-4Z-AA7O-01	1.14782766837732	2.11569915343159	2.54384228661355	2.4655827294134	2.25857922418429	1.50263611720246	1.59483514923495	3.48057534569632	G2
TCGA-E7-A6MF-01	2.67238008024061	0.887603252149724	1.92838927455349	0.835681584121711	1.68185401774106	0.308011314552178	0.421586873162706	5.05521301091155	G2
TCGA-DK-AA6W-01	1.32187038593154	2.48915754895903	3.98131382478441	3.14014058832444	1.47040671081933	1.25592366027356	1.77023704970047	1.61145569658487	G2
TCGA-GU-A42P-01	0.83220140590282	1.28030309414261	0.690819340159927	1.94732951984739	0.219834523885371	0.266396773024554	1.07121348960526	2.46063773200346	G2
TCGA-XF-A9T3-01	4.5642257202064	3.11134853683614	3.50403556928707	3.36966190080296	2.65757141268782	3.80936299199741	1.7407549013661	2.24266347432019	G2
TCGA-FD-A6TI-01	0.887291301223402	0.46602668781373	2.02740179434502	1.25065845449841	0.995954787942051	0.657914342680376	0.554736183222458	2.2704392383459	G2
TCGA-CF-A47X-01	1.11009592910342	0.534360472368164	0.860446393388444	0.508530068653715	0.25519856641969	0.203764966018656	0.876566058751721	4.66989983082822	G2
TCGA-XF-A9SP-01	1.10124665668344	1.66343571009985	3.29423842999809	2.45080215287982	1.54981700551297	2.20066128241026	1.34147345686131	1.89110806002993	G2
TCGA-BL-A5ZZ-01	3.4200915940091	2.98236389764603	4.48130540059042	2.16587978938436	1.72944400683366	3.45742356415494	1.87966656208003	2.04582735863448	G2
TCGA-DK-A1AC-01	6.06789250838533	3.5621935702285	4.61261789247983	4.17572418538028	2.92573363446256	2.30474465771863	3.25364140473699	0.4454088941096	G2
TCGA-DK-A2HX-01	1.21741685841058	1.31016559049428	3.31355061432242	1.33742566428269	0.98564614971725	1.98068341400711	1.37128005402265	1.22459600002112	G2
TCGA-UY-A8OC-01	2.32155294540518	0.848237335693226	2.8872913012234	0.995303605335244	0.199750856715837	2.18691251629844	0.619929424116078	1.97614364004663	G2
TCGA-FD-A5BR-01	1.56525595762459	2.99492361303586	2.59266034576643	2.29195711642981	2.46592223930394	1.72857360255936	2.29589931051549	3.5555339677215	G2
TCGA-DK-AA6S-01	2.4231747515708	3.13132607460659	4.1313836995929	3.35803047776732	2.70635372729656	2.96908600652994	2.37462220619121	0.682393511062731	G2
TCGA-LT-A5Z6-01	2.14215199719149	1.93628929464866	2.94482097272241	2.16581548813234	2.24418684732971	1.0127116845104	1.81438635499538	5.34868920979023	G2
TCGA-GC-A3OO-01	1.88838283448842	0.98652015724048	3.26199709594524	1.4425454561053	0.717034777997311	1.84422494284969	0.943733829634528	3.32862107767448	G2
TCGA-DK-AA75-01	2.13786415243345	0.135140816394815	0.637842060324105	0.694835630101976	0	0.517930742223911	0.271425676092934	2.9335348708808	G2
TCGA-BT-A2LB-01	2.71677145641822	2.87300600810507	3.51733869161753	2.60999129521268	2.00855859883656	1.61790966482029	1.73192178189262	1.95401014417707	G2
TCGA-FT-A3EE-01	4.04352824254489	0.66557468832867	1.89607805539706	0.804301423419623	0.609471311411451	1.9251639321842	0.547745938687144	1.60880924267552	G2
TCGA-XF-AAME-01	2.67500291619393	4.29172142045789	4.62448696572674	2.77557736093065	3.22672430139211	3.22315993700161	3.66344709603719	1.51177162607057	G2
TCGA-ZF-AA4R-01	2.29733817360183	1.83450897356133	2.54213420796755	2.40615567439867	1.39889757120247	2.43183687453607	1.82546001779442	2.12283834594571	G2
TCGA-GV-A3JZ-01	4.58759301955179	1.17248751551013	3.17928810003681	1.87852917654121	1.14912926990993	1.89650436654306	0.798340891446219	0.746484761542602	G2
TCGA-K4-A83P-01	2.43338680915774	3.33309450979504	4.31222224930631	2.74183368096449	3.74452710608888	2.67265162932838	3.60394081081293	3.18253340164722	G2
TCGA-UY-A78M-01	0.933950257695424	0.670477804144288	1.80330970999966	0.998556583130331	0.11410045158818	1.09470900708681	0.226631831807891	2.55380282922981	G2
TCGA-BT-A20Q-01	2.15377291560148	2.1336292806255	3.45326734112232	2.70048410807482	2.60696330464069	2.35608745384952	2.39908904247952	3.27451513579167	G2
TCGA-ZF-AA51-01	2.159693763384	3.11405046359842	3.7428469988013	3.44038085206732	2.23152457086024	1.34942189716765	2.48995390133131	1.83527734330512	G2
TCGA-ZF-AA4X-01	2.68795649404448	0.836166523635819	0.960363429627513	1.37088963145494	0.387583119544611	0.614945366936871	0.643763854337342	3.99930553589274	G2
TCGA-FD-A5BU-01	4.44412370133522	2.88189950305476	4.25146158074653	4.57781550912214	2.37362037324574	3.53882369463189	1.97052238530641	0.326882449215844	G2
TCGA-XF-A9SK-01	1.88697928283	2.77555629184594	4.45570860037447	3.45624104870941	2.25235510138826	2.65946793708479	1.98710253490139	1.14893410452634	G2
TCGA-FD-A6TG-01	1.29830639580649	1.11169907219742	3.94113448830878	1.68221370237042	1.6378420603241	1.8825256727872	1.76307157681548	4.96817832512462	G2
TCGA-4Z-AA7N-01	3.14314848588806	4.68365715857569	4.27096243327069	3.35548148373323	4.38902294538724	2.60641853836337	4.73040084539937	2.19817980675019	G2
TCGA-K4-A5RI-01	1.26327483497207	0.727441291363403	3.23405673276961	1.71048136029625	0.709908171140266	1.12611385352867	1.00977712161153	1.18998265378357	G2
TCGA-GV-A40E-01	5.80376432994039	2.07888304652199	3.47841532205616	3.22060856006593	2.20025323159369	4.71275533743655	1.57153119841353	0.245252252149377	G2
TCGA-DK-A3IV-01	3.45237139633905	3.25435216273399	3.49374979447317	3.74127281624558	2.68896361104237	1.97474955445681	3.42201765699418	2.37303564925926	G2
TCGA-E7-A97P-01	5.10888822096797	3.18786274139705	5.09588223531627	5.27129867270002	3.11940598153238	3.6236913123535	3.31925663720073	0.209890007234039	G2
TCGA-5N-A9KM-01	1.12320265869543	1.65053481231478	3.32498337092454	1.68014429006384	0.998628788282414	1.34084707705041	1.16716521294772	1.94287102981318	G2
TCGA-ZF-A9RC-01	0.712463719936993	0.56022582239965	2.11972137006552	2.67807190511264	0.489131852852717	0.929563783757833	0.712903874634519	1.51843442377107	G2
TCGA-S5-A6DX-01	1.11249997620072	3.25421608724232	4.33446101342342	4.20576784014982	3.41851380944987	2.41870269509202	2.33408195628386	2.27982783944088	G2
TCGA-UY-A9PF-01	1.85925398482326	1.6317096447856	2.10688428869154	1.81372989448141	1.1870709306172	0.995954787942051	1.85167909086981	2.87988217200998	G2
TCGA-GV-A3JV-01	3.28301795334611	2.24132157417484	3.34852988067506	2.55099913876386	2.27875794359686	1.60535209597926	2.18348651445939	2.45830325227735	G2
TCGA-5N-A9KI-01	1.82790030092172	1.34010645920756	3.58800098082559	1.8257042319365	1.17415071221201	1.68701588345034	0.931683057059806	1.05713830439354	G2
TCGA-FD-A3NA-01	2.06298513586133	2.33905184710475	3.83306211488662	2.80844683498795	1.93323269624094	2.38028615612308	2.00769784504527	2.54695617814141	G2
TCGA-DK-A3IT-01	0.843662316291059	1.5834228046936	3.26464151421962	1.73573878191235	1.56213250041128	1.31533436033438	1.10420244938244	2.28445490809426	G2
TCGA-R3-A69X-01	1.665802052684	2.67185946824748	4.24687168186501	1.93640237772506	2.50217781970755	2.73068342629889	3.0124971626829	2.47381288248845	G2
TCGA-ZF-A9R0-01	2.60445093031252	1.26405595306581	1.82166940271651	1.3233124177579	0.884871391759699	0.986738576413902	1.00367418975075	3.10972829110785	G2
TCGA-GC-A3I6-01	4.20796311105261	3.10659957985368	3.97910160663522	3.19438653158331	1.4998331339215	2.09261339271428	2.24226713371412	1.94046747641025	G2
TCGA-UY-A78L-01	3.59205033429883	0.744247224046654	2.62760683812965	0.820567033484455	0.439676323490687	2.57949395327896	0.682753061230546	0.866551957374767	G2
TCGA-UY-A78P-01	3.50605601742786	3.40599235967584	4.84346132504805	4.08242158382334	2.86334381070646	2.92620821457069	2.7561693281393	1.87778350642282	G2
TCGA-CF-A9FL-01	0.525367331065692	0.507617066804308	1.98181612890232	0.702657543390911	0.343692069179019	0.857344078814203	0.5489297694764	2.86704640694088	G2
TCGA-XF-AAMY-01	1.07737974079701	0.923947814907926	3.26214747693279	2.32360065123955	0.704517885416438	1.47331935591744	0.945682607521406	3.56765495981117	G2
TCGA-G2-A3IE-01	0.875308260031344	1.54478210478666	1.62723327649087	0.747859984801589	0.634593268445757	0.353774944932223	1.0441142968214	3.2913825400231	G2
TCGA-GU-A767-01	0.715541986501323	0.69269500028227	1.55380282922981	1.26159098896413	0.344374033285733	0.718613698975485	1.02962956756306	4.13218198041751	G2
TCGA-DK-A3IN-01	3.97293155187354	2.80690143234978	5.03810690196853	3.1521509621086	2.38766582786638	3.70706089826347	2.5640610578833	1.68189898322411	G2
TCGA-UY-A78N-01	1.46393627950641	1.14893410452634	1.66693833729206	1.56413424345824	0.565597175854225	0.449112319549416	1.87330137400475	3.59994853729294	G2
TCGA-DK-A1A5-01	2.83733778827332	2.0556468597967	3.23212348307427	2.27533489548239	1.52812118781138	2.62204010208866	1.57705413187399	1.81700921407127	G2
TCGA-FD-A62S-01	2.58067614418927	3.29622244553511	5.07546845291423	3.00640575068405	2.55985886448316	3.26939227894041	2.40887486820896	1.12353377229099	G2
TCGA-GU-AATP-01	2.29628118958174	1.71175919298323	3.29182454218369	3.89370197106575	2.08787013294106	2.73842198080599	0.485220713155906	2.47645945878856	G2
TCGA-DK-A2I1-01	1.16298339202347	1.79110557041253	3.50543366518182	1.77082904603249	1.86270925807632	2.13500944135116	1.80144840792121	3.19273073541752	G2
TCGA-E7-A7PW-01	1.05866283937856	0.742868551024443	1.21822319715474	1.6377957004841	0.853436818888067	0.416731670820911	0.476018699757825	2.9759052735237	G2
TCGA-XF-AAMT-01	2.80397092801909	2.32774484092117	4.06073915785768	2.63881527299359	0.637100124056332	3.68212378961972	1.66284351749806	0.868054558896204	G2
TCGA-BT-A20R-01	1.75283420875032	0.541019153133559	4.47378691161437	1.38570712465793	0.660289751428221	2.15484240686923	0.584577730738641	1.68849371059915	G2
TCGA-FD-A43S-01	1.38377340195843	3.3049198448279	3.79534097406719	3.32221660504549	3.65195865306541	2.08837908591176	3.11059710271198	2.46881788249647	G2
TCGA-XF-AAN0-01	1.33050103527043	2.46983389248086	3.81500151556053	2.64938552918152	2.41521782488884	2.00687247381599	2.01542620360961	4.86053578431371	G2
TCGA-GV-A3JX-01	3.17053401078887	3.16502756511938	3.72616637808506	4.10138954729326	2.44257199550507	1.98028126904537	2.01013531488519	1.72670045324786	G2
TCGA-ZF-A9R3-01	1.73980490759039	2.24309018093107	1.9973646760852	1.81561641393497	1.07354606091515	1.49036474998591	1.60145882061735	2.91926379780574	G2
TCGA-G2-A2EO-01	1.55792467766588	4.13168825057585	4.56262098658135	4.24702364767782	3.33030024064472	2.38476821163377	3.1962135853854	2.24382138448148	G2
TCGA-CF-A5UA-01	0.202637126189838	0.605209844081142	1.52165382826663	1.31039829262647	0.271186601597253	0.172999472591762	0.126444299724691	2.97828716834105	G2
TCGA-K4-A3WU-01	2.76011447057872	2.54089520493632	3.08036773095512	2.73233433099018	2.24290732212299	2.04362447674703	2.90317327536392	3.85230852372115	G2
TCGA-DK-AA71-01	1.46336088581666	1.23235376773903	2.33514020631421	1.9502817662372	1.30053377249537	0.603596674860207	1.53431066500972	2.01267593308757	G2
TCGA-XF-A9T2-01	0.936138503423968	3.06674363795618	3.02770256775501	1.25174938509719	2.45241093504907	1.27160495596901	0.32964029003823	0.931002201518053	G2
TCGA-BT-A20T-01	1.48830933570336	2.3250409554952	3.26459647949088	2.99448921353214	2.4046579303256	1.90492719493762	2.64473308181141	2.50332329058614	G2
TCGA-UY-A78O-01	2.63549902442323	1.00064906673933	2.12207630369574	1.3684890006451	0.715454127115718	0.588132943601284	0.768332557385822	4.27135844039528	G2
TCGA-XF-A9SW-01	1.74738739965272	2.02130204466611	3.87101563509863	1.78864395327867	1.02906410969844	2.60970769091829	1.28285490932255	0.635707964302555	G2
TCGA-FD-A62N-01	5.85735900975864	4.94381351880253	6.02917014993131	6.5640610578833	5.17945133483696	5.16392133494397	3.96208624985064	0.863224853345973	G2
TCGA-HQ-A5NE-01	3.9064673429831	2.3775957761494	2.96631971369178	1.4218561281309	1.02318436924826	4.21263158972095	1.4736310765512	2.82132245138974	G2
TCGA-XF-A9SI-01	4.4744425330939	5.00357525335353	5.4772531335877	6.23292356426213	5.27562915010833	4.00078425222923	4.61661059348088	1.25120402291466	G2
TCGA-G2-A2EC-01	1.21896711004896	2.98803021366503	2.29281119168335	1.45391260364389	1.87471828917721	1.66302575649798	2.16462539773716	3.31513144352349	G2
TCGA-UY-A8OD-01	1.08909131856469	2.06670920075134	3.10880878604166	1.7454524831317	1.22447252389635	1.29472366359317	2.00410583282993	2.23041823314553	G2
TCGA-FD-A3B4-01	4.40760428301237	2.9113272673619	3.68961226966594	4.81338615929678	3.28071881361801	3.25806659831133	2.55861050893763	0.612210935466609	G2
TCGA-SY-A9G0-01	1.93805991196487	1.86773835176269	2.75540036922926	2.36700755017408	1.56462205243698	1.99080967623255	1.90481161752591	0.994290070038016	G2
TCGA-G2-A2EK-01	0.713695814843359	1.2654368960491	1.81573936216664	1.06515867512855	0.779385806198936	0.693944086975786	1.2324151707754	1.76366652013807	G2
TCGA-FD-A5BX-01	1.88849973551412	1.59850813368341	4.93670388926845	3.99220646773802	1.72630809076549	2.79449904636892	0.9189967698092	6.84479362570851	G2
TCGA-XF-AAN4-01	5.01209484826004	3.2181146778013	4.89505536410103	4.27622120221028	1.82700600963898	4.90088129522223	2.36050474633969	0.496717987935177	G2
TCGA-FD-A3SO-01	3.71402566167044	2.23361200792847	4.38670749904641	2.65108614318645	1.63918584805831	3.82002574772674	1.80512733083907	0.507515586479229	G2
TCGA-FD-A6TA-01	2.25942315228141	2.52596862103309	3.75341199295508	2.43850577978275	2.31620368068982	2.55018652621668	2.53796693203708	3.51067081985899	G2
TCGA-FD-A3SS-01	3.58642849559154	0.447949409916247	1.42427716417631	1.72014710613881	0.360757557511937	2.17766270753958	0.124725152398888	0.180020521466313	G2
TCGA-FD-A43P-01	3.81188199621867	4.03898920239939	4.59826991188321	5.58788100419049	4.43087400795469	2.9147175864659	3.72016900015183	3.00124378816619	G2
TCGA-FD-A5BV-01	1.10097764772482	0.874757628074265	1.14528616280352	0.639046893563535	0.255077682005451	0.708054771328352	1.08297502725777	2.23731896557455	G2
TCGA-SY-A9G5-01	4.1635389854892	4.24026852876415	4.68199453022253	5.16963242528294	3.3260626993313	3.75943283874942	3.09921103064302	1.36496456794143	G2
TCGA-FT-A61P-01	5.71922451891293	2.51573767896917	4.50374306880396	2.99517695235583	2.77389086109264	4.49901031676057	2.03351110236132	2.03185390601321	G2
TCGA-K4-AAQO-01	1.36591645385806	2.09879008848706	2.93736322616621	2.35422645734993	1.67653822672069	2.02924083909007	2.04082231010734	2.67525138605026	G2
TCGA-K4-A6MB-01	1.06246714350071	1.2920160344067	2.43768050788189	1.37840064244358	0.79842384547786	1.29066031181136	1.30345930182834	4.76033806086746	G2
TCGA-BT-A20P-01	0.813032077737975	0.272142661964176	0.898634034716974	1.22921874244925	0.277151610677493	0.241962182215193	0.125915549474723	3.30069483087111	G2
TCGA-FD-A3SJ-01	1.09855430722073	1.47233179600004	3.0755668584017	1.09450633868149	0.851918907195204	0.945158195453514	1.37061069349059	5.43559192619829	G2
TCGA-G2-A3VY-01	1.26717620309158	0.371949104138628	0.93251477771122	0.378067648780034	0.184470736640092	0.19055165203227	0.28226186658765	3.90715987355099	G2
TCGA-FD-A3SP-01	4.33942960086055	2.99687679378893	5.43154941916683	4.14335259944662	2.88348396880247	4.99534431286028	2.963307649558	0.56022582239965	G2
TCGA-GC-A6I3-01	2.00884540268242	3.70806581051727	3.73104200698205	3.93749505739405	3.29589931051549	1.60307438074238	2.33825324950919	2.56017690006997	G2
TCGA-GD-A3OQ-01	3.01808219854138	1.37706820638406	1.90665974593351	1.03139519627553	0.574343753920013	2.43408106727443	0.98024470485339	2.78255534329323	G2
TCGA-ZF-AA52-01	1.86175690551042	1.30211429510598	3.94535487231805	2.58594800565658	1.25320267718152	2.25483588278576	0.887369295278882	1.62849365954831	G2
TCGA-FD-A3B7-01	4.45587953113241	3.22070141650652	5.49071452107811	5.82682555981865	4.45654991014393	4.36814672506858	3.53677406748386	0.529071299829111	G2
TCGA-DK-A3IL-01	0.559149147737257	0.587172938880681	0.932287992354958	1.07409435357387	0.500700092207552	0.441270990438599	0.644317778337577	2.00981294494112	G2
TCGA-E7-A6ME-01	2.3014705874899	1.65237176311637	2.36373178254445	3.32693995803697	2.50317061367325	1.29331162151718	1.93512025020615	3.26207228839841	G2
TCGA-GD-A2C5-01	1.42567413538758	0.648097244201634	2.34408992074993	0.565402203890838	0.36669988859949	0.788852727867817	0.558953302350289	2.55993226353387	G2
TCGA-DK-AA6X-01	1.53485845140072	2.94572005823309	3.81601595738443	2.29824773416658	1.29548794305975	1.8108543624115	2.39670752138398	1.67563530076752	G2
TCGA-UY-A9PD-01	0.838346736521231	1.45512333788168	2.15409708759657	1.25108280331699	0.506906554580693	1.09037922739535	0.759155833800272	2.02559583588268	G2
TCGA-FD-A3SL-01	1.99258717628776	1.34857237015964	4.10228859287717	1.60568396253849	1.4474205045905	2.3382817784652	1.41191429306777	4.74128360416207	G2
TCGA-FD-A3SQ-01	1.81426329139978	1.90581298095177	3.66882259610473	2.80576708404152	1.53664975402003	2.33819618990465	1.56198592230185	1.71909580258595	G2
TCGA-DK-A1A3-01	1.57874553597116	2.01849174903988	3.47473454575591	2.55689531906081	1.90438775444812	2.42747208708629	1.4452499632319	1.75137802244915	G2
TCGA-BT-A2LA-01	0.371837617330421	0.503043370568864	1.28617145110702	3.46864847791291	0.322389683450215	0.642932569358486	0.842536404501239	0.165815488132335	G2
TCGA-GD-A3OP-01	1.77568270173906	1.22583018037859	2.85097939880464	1.7181314342072	1.33519738691076	1.72172262643712	1.23235376773903	3.70322254370211	G2
TCGA-FD-A5BT-01	4.08675829460646	3.5275958573415	5.1384622694282	5.51269148341354	3.54985396184271	4.84020639618493	2.62419449710923	0.463831679539649	G2
TCGA-BL-A3JM-01	2.64177721169212	4.78997958888132	3.57469493813947	3.26752081673403	3.00066709220323	1.55978546169799	1.45722654554463	0.81811430416045	G2
TCGA-E7-A85H-01	3.31726064791394	2.72800755804936	3.587148930576	3.12338478057718	2.26321473144379	1.71878902801998	2.12065053539137	3.91713573861522	G2
TCGA-CU-A72E-01	0.527370657140409	0.685446835040285	2.94227051676686	0.671927384814737	0.461319002490754	0.939226577728209	1.18072075072311	1.08317932194658	G2
TCGA-FD-A3SN-01	3.44715597919675	0.736561582990553	2.85887618322676	2.7988385441041	1.52862132476463	2.42492208821069	1.00769784504527	0.92744139273013	G2
TCGA-FD-A6TF-01	4.52433954726895	1.76506791656438	3.43829285157915	2.29460604619209	1.45428119555006	3.02618036398327	1.34681509420054	0.343692069179019	G2
TCGA-XF-A9SJ-01	4.11086432413219	2.01617536834643	4.48218356113188	3.76498302218747	2.77957491427981	3.61101889368385	2.21085638647193	0.455018096969725	G2
TCGA-ZF-A9RL-01	0.821220391000695	0.599603447602909	0.733007184252677	1.16162974735795	0.104470857762917	0.0905824763624423	0.208142647337722	4.05881866696085	G2
TCGA-GD-A76B-01	1.73100941242073	3.0799412539178	3.46894818018005	3.30811327849015	2.90058669271388	1.72874772542976	2.1581754259302	4.58043495940162	G2
TCGA-FD-A5C1-01	4.69309661038579	3.75160297072321	4.94883442557869	4.18933435455273	3.35894476440863	4.08480413676299	2.65149950311695	0.456070160781307	G2
TCGA-K4-A3WV-01	3.51573767896917	0.193960936897822	1.25707098075246	3.29151515489068	0.598269911883213	0.939527499675566	1.25713134077343	0.264116021559245	G2
TCGA-FD-A5C0-01	0.881742918147581	1.00791308164326	2.70059507693402	0.811553233033541	0.868212636477131	0.984407065310614	1.16555825446117	2.96650429832604	G2
TCGA-DK-A3IU-01	6.10964263470993	3.61206935828841	5.20473545541191	5.74959057994544	5.57290179185738	4.95589396821956	4.24477291734248	1.55978546169799	G2
TCGA-LT-A8JT-01	0.688583227246148	1.976583597877	1.95620537619387	1.47269571251829	1.65603866273212	0.508631477646895	1.22119654994455	3.33966475607315	G2
TCGA-K4-A4AB-01	2.17641852355856	1.60131618429899	3.44023465744575	1.44052703187585	0.989284359747671	1.38288855044703	1.22187708107703	2.70471706556921	G2
TCGA-FD-A43U-01	1.93130484365067	2.91668682310653	4.79465499597912	3.4007018628878	2.68755345030925	2.76228502521216	1.71611294212415	2.86302656927896	G2
TCGA-XF-A9SV-01	0.609660418115207	0.236584458113175	2.76892533556375	0.873183234901279	0.570268615578123	1.13868342797927	0.34619102979907	2.63117414484093	G2
TCGA-XF-A9SL-01	1.59602870212736	2.58786900597821	3.79855863560701	2.08093048767298	2.48715187699322	2.71136274532588	2.79892146952679	1.23835887809154	G2
TCGA-DK-A1AB-01	2.82262818709491	2.11380049766581	4.37632511652451	3.44859705480015	2.16764695166558	2.77327901770435	2.33782524745679	1.1666511809498	G2
TCGA-XF-A9T0-01	1.49692246600807	2.53189294170059	3.78609446762904	2.5666690509128	2.08477863025169	1.58990727002324	1.55772866597564	1.95579634889756	G2
TCGA-GC-A3RC-01	3.97232504155715	4.4572987888258	5.08337082194713	4.57953619106799	2.75052075518233	3.28122345484485	3.39699515503196	0.37973184903481	G2
TCGA-XF-AAN8-01	2.04134813109975	2.40274945902034	5.41225311772184	2.23483850269184	2.28977545803867	2.62543415699966	1.5980793061172	0.444985039522375	G2
TCGA-XF-A8HF-01	0.904888670162505	1.77703038520081	2.70004014726356	1.2896574365202	1.04621164411978	0.857264444500662	1.02275839757816	2.23410273096418	G2
TCGA-E5-A4U1-01	1.01991536770769	0.520749096650175	0.12313642685606	1.7201908938326	0.184597684155761	0.270229907237998	0.544188606646971	3.05729429672119	G2
TCGA-BT-A0S7-01	0.514097004894233	0.982436917767054	2.36182449432085	1.55679724659274	0.505179566683373	0.582170590591843	0.607200095397516	0.0890913185646892	G2
TCGA-ZF-A9RM-01	1.82436054228771	0.442226945221818	0.631988957175405	0.725173999367308	0.0518592988352499	0.429964043516947	0.28012489197573	4.62543415699966	G2
TCGA-UY-A9PB-01	4.9540985761221	4.20293483623534	5.45487008894732	5.82125611295815	3.91177785341486	4.78001607009367	3.73263823906492	0.81105994774008	G2
TCGA-XF-AAMJ-01	1.17466207953359	2.01753001167684	3.16285452819051	2.30562038061193	1.1155659959216	2.38142182027903	1.01899017538475	5.49969921891678	G2
