# Supplementary material for: Identification of adenylate cyclase 2 methylation in bladder cancer with implications for prognosis and immunosuppressive microenvironment
Source: Front Oncol. 2022 Oct 14;12:1025195. doi: 10.3389/fonc.2022.1025195 (PMC9614257; doi:10.3389/fonc.2022.1025195)
Supplement: Supplementary file 2 [file DataSheet_2.zip › Raw data/TIDE.csv]

Genes	No benefits	Responder	TIDE	IFNG	MSI Expr Sig	Merck18	CD274	CD8	CTL.flag	Dysfunction	Exclusion	MDSC	CAF	TAM M2
TCGA-DK-A3IQ-01	True	False	2.99	-1.98	0.09	-1.02	-1.43	-1.26	False	0.76	2.99	-0.04	0.47	0.04
TCGA-FJ-A871-01	True	False	2.74	-2.05	0.69	-0.63	0.83	-0.81	False	0.15	2.74	0.18	0.16	0.06
TCGA-UY-A8OC-01	True	False	2.72	-1.21	0.35	-0.66	0.51	-0.9	False	0.05	2.72	0.14	0.29	-0.02
TCGA-FD-A5BZ-01	False	False	2.7	-0.85	0.16	-0.76	-0.6	-1.46	False	0.53	2.7	0.02	0.38	0.02
TCGA-FD-A43S-01	False	False	2.35	0.03	0.69	1.3	-0.48	2.33	True	2.35	-0.54	-0.17	0.08	0.01
TCGA-ZF-AA4R-01	False	False	2.32	1.09	0.18	0.04	-0.15	-0.37	False	-0.66	2.32	0.08	0.27	0
TCGA-XF-AAMJ-01	False	False	2.28	-0.57	0.15	-0.07	-0.84	-0.22	False	0.92	2.28	-0.05	0.4	0.01
TCGA-FD-A5BS-01	False	False	2.22	4.26	0.56	3.42	2.6	3.52	True	2.22	-1.54	-0.2	0.06	-0.09
TCGA-ZF-A9RC-01	True	False	2.2	-1.93	0.11	-1.16	-1.42	-1.14	False	0.19	2.2	0.07	0.2	0.06
TCGA-4Z-AA7N-01	False	False	2.2	1.03	0.23	1.25	0.85	1.64	True	2.2	-1.53	-0.22	0.03	-0.02
TCGA-GD-A3OS-01	True	False	2.14	-1.54	0.06	-0.95	-1.5	0.43	False	0.18	2.14	0.11	0.2	0.01
TCGA-FD-A62N-01	False	False	2.12	4.98	0.57	3.73	4.12	3.95	True	2.12	-1.1	-0.15	0.1	-0.11
TCGA-FD-A43U-01	False	False	2.07	0.72	0.39	1.42	0.42	1.38	True	2.07	-0.87	-0.18	0.07	-0.01
TCGA-K4-A83P-01	False	False	1.95	1	0.36	1.34	0.45	1.66	True	1.95	-0.91	-0.19	0.1	-0.04
TCGA-FD-A6TC-01	True	False	1.91	-1.69	0.26	-0.78	-0.11	-1.39	False	0.1	1.91	0.06	0.23	0
TCGA-XF-AAMT-01	False	False	1.9	-0.67	0.09	-0.09	0.48	-0.06	False	0.51	1.9	0.04	0.3	-0.04
TCGA-XF-AAN7-01	False	False	1.89	0.12	0.09	-0.27	-0.69	-0.75	False	-0.63	1.89	0.11	0.14	0.03
TCGA-FD-A5BT-01	False	False	1.77	2.52	0.44	2.88	2.65	2.66	True	1.77	0.33	-0.09	0.2	-0.06
TCGA-XF-A9SP-01	False	False	1.73	-0.31	0.25	0.16	-0.88	0.13	False	1.07	1.73	-0.04	0.26	0.05
TCGA-DK-A3IU-01	False	False	1.72	3.63	0.37	2.95	3.98	3.25	True	1.72	-1.18	-0.15	0.11	-0.12
TCGA-FD-A6TF-01	False	False	1.72	-0.37	0.35	-0.02	2.39	-0.11	False	0.29	1.72	0.05	0.19	0.01
TCGA-DK-A1A5-01	False	False	1.72	1.46	0.27	0.69	0.57	-0.09	False	-0.69	1.72	0.04	0.25	-0.03
TCGA-DK-A3WY-01	False	False	1.68	2.03	0.34	2.05	1.27	2.18	True	1.68	-1.39	-0.14	-0.05	-0.02
TCGA-GC-A3YS-01	False	False	1.65	-0.38	0.18	0.2	1.11	-0.66	False	-0.3	1.65	0.05	0.23	-0.04
TCGA-DK-AA74-01	False	False	1.64	2.93	0.33	2.64	1.57	2.16	True	1.64	0.41	-0.08	0.22	-0.06
TCGA-SY-A9G5-01	False	False	1.64	2.87	0.45	2.37	2.06	2	True	1.64	-0.1	-0.06	0.16	-0.11
TCGA-XF-A9SL-01	False	False	1.64	-0.33	0.59	0.52	-0.57	0.51	True	1.64	0.41	-0.14	0.19	0.02
TCGA-XF-A9SI-01	False	False	1.63	2.85	0.36	2.47	2.1	4.36	True	1.63	-1.16	-0.13	0	-0.05
TCGA-ZF-A9R7-01	False	False	1.62	2.94	0.4	2.14	2.25	2.96	True	1.62	-2.85	-0.14	-0.23	-0.06
TCGA-SY-A9G0-01	True	False	1.62	-1.28	0.15	-0.44	-0.45	-0.42	False	0.65	1.62	-0.08	0.3	0.04
TCGA-UY-A78N-01	True	False	1.6	-2.08	0.79	-1.3	-0.79	-1.16	False	-0.9	1.6	0.14	-0.01	0.1
TCGA-4Z-AA7W-01	False	False	1.59	3.83	0.9	3.45	2.41	3.84	True	1.59	-2.06	-0.1	-0.14	-0.07
TCGA-FD-A6TB-01	False	False	1.55	1.49	0.13	1.44	-0.31	1.84	True	1.55	-0.39	-0.1	0.08	-0.03
TCGA-FD-A62S-01	False	False	1.54	1.12	0.08	0.73	0.17	-0.23	False	1.06	1.54	0	0.3	-0.05
TCGA-S5-A6DX-01	False	False	1.53	1.8	0.53	1.67	-0.28	1.52	True	1.53	-1.13	-0.13	-0.06	0.01
TCGA-BL-A5ZZ-01	False	False	1.51	-0.81	0.18	-0.01	1.16	0.75	False	0.69	1.51	0.01	0.26	-0.02
TCGA-XF-A9T3-01	False	False	1.49	1.65	0.49	1.08	2.28	0.13	False	0.92	1.49	0.07	0.2	-0.04
TCGA-UY-A78M-01	True	False	1.43	-1.58	0.76	-0.82	-0.57	-0.9	False	-0.04	1.43	0.08	0.07	0.06
TCGA-XF-AAME-01	False	False	1.42	0.14	0.18	0.91	0.34	0.58	True	1.42	0.46	-0.13	0.23	-0.01
TCGA-GU-A762-01	False	False	1.41	3.71	0.58	3.14	2.43	3.18	True	1.41	-0.33	-0.02	0.05	-0.08
TCGA-BT-A2LA-01	True	False	1.4	-2.42	0.33	-1.88	-2.25	0.79	False	-0.42	1.4	0.15	0	0.05
TCGA-DK-A2HX-01	True	False	1.39	-1.29	0.33	-0.53	-1.07	-0.75	False	0.56	1.39	-0.05	0.29	-0.02
TCGA-GU-A766-01	False	False	1.39	4.92	0.49	3.2	4.3	2.52	True	1.39	-1.43	-0.02	-0.01	-0.19
TCGA-UY-A9PH-01	False	False	1.39	2.49	0.73	2.03	1.28	1.7	True	1.39	-2.59	-0.17	-0.13	-0.09
TCGA-XF-AAMH-01	True	False	1.38	-1.37	0.59	-0.87	-1.05	3.26	False	0.5	1.38	0.1	0.03	0.07
TCGA-BT-A20N-01	False	False	1.38	-0.54	0.69	-1.07	-1.13	-1.11	False	-1.81	1.38	0.12	0.02	0.05
TCGA-GV-A3QG-01	False	False	1.38	2.22	0.16	1.8	1.3	2.19	True	1.38	-0.95	-0.16	0.1	-0.07
TCGA-FD-A3B8-01	False	False	1.35	3.72	0.2	2.59	2.04	2.49	True	1.35	-0.11	-0.11	0.23	-0.12
TCGA-XF-A9SX-01	False	False	1.34	2.28	0.5	2.24	2.93	1.59	True	1.34	0.52	-0.04	0.18	-0.06
TCGA-XF-A9SW-01	False	False	1.33	-0.53	0.54	0.31	-0.42	-0.32	False	0.54	1.33	-0.08	0.29	0
TCGA-BT-A20R-01	False	False	1.29	-0.7	0.24	-0.41	-0.45	-0.17	False	-0.16	1.29	-0.04	0.25	-0.01
TCGA-GU-A42Q-01	True	False	1.29	-1.11	0.81	-1.06	-1.26	-0.93	False	-0.8	1.29	0.15	0.02	0.01
TCGA-DK-A2I4-01	False	False	1.28	3.63	0.21	2.92	4.33	2.87	True	1.28	-1.48	-0.17	0.1	-0.15
TCGA-XF-A9T4-01	False	False	1.27	2.32	0.28	0.97	3.79	0.18	False	0.22	1.27	0.14	0.16	-0.11
TCGA-FD-A3SM-01	False	False	1.24	-0.82	0.43	-0.5	-1.19	-1.04	False	-0.33	1.24	-0.03	0.23	0
TCGA-DK-A1AF-01	False	False	1.22	0.93	0.16	0.98	0.52	1.14	True	1.22	0.46	-0.1	0.25	-0.07
TCGA-K4-A5RI-01	False	False	1.21	-0.61	0.53	-0.27	-0.86	-0.84	False	-0.66	1.21	0.06	0.07	0.04
TCGA-XF-AAMR-01	True	False	1.21	-1.68	0.39	-0.75	-1.17	-1.3	False	0.21	1.21	-0.08	0.23	0.05
TCGA-K4-A6MB-01	True	False	1.2	-1.72	0.21	-0.99	-1.27	-1.23	False	-0.36	1.2	0.03	0.11	0.06
TCGA-FD-A5BY-01	False	False	1.19	0.27	0.32	-0.02	0.84	-0.68	False	-0.31	1.19	0.05	0.12	0.01
TCGA-4Z-AA82-01	False	False	1.17	0	0.33	-0.27	0.21	-1.3	False	-0.03	1.17	0.08	0.15	-0.05
TCGA-UY-A9PD-01	False	False	1.16	-0.08	0.58	-0.28	-1.03	-0.98	False	-0.52	1.16	0.05	0.06	0.06
TCGA-FD-A6TK-01	False	False	1.16	2.59	0.4	2.09	3.31	1.67	True	1.16	0.88	0.01	0.2	-0.08
TCGA-2F-A9KT-01	True	False	1.14	-1.62	0.2	-1.34	-1.65	-0.95	False	-0.45	1.14	0.12	0.05	0.01
TCGA-XF-A9T2-01	True	False	1.14	-1.95	0.39	-1.22	-1.43	2.49	False	0.45	1.14	0.06	0.07	0.05
TCGA-XF-A9SU-01	False	False	1.14	0.47	0.53	0.39	-0.34	0.27	True	1.14	1.21	0	0.15	0.03
TCGA-4Z-AA7Q-01	False	False	1.12	2.76	0.65	2	2.25	2.59	True	1.12	-2.42	-0.13	-0.17	-0.07
TCGA-GC-A6I3-01	False	False	1.12	1.03	0.57	1.52	0.49	1.67	True	1.12	-0.77	-0.05	-0.11	0.03
TCGA-XF-A9SV-01	True	False	1.11	-1.37	0.45	-0.72	-1.25	-0.44	False	-0.31	1.11	-0.02	0.15	0.04
TCGA-FD-A5C1-01	False	False	1.09	3.76	0.46	2.55	2.99	1.58	True	1.09	-0.4	-0.03	0.1	-0.12
TCGA-FD-A3SN-01	False	False	1.06	0.94	0.5	0.42	1.5	-0.01	False	0.09	1.06	0.06	0.12	-0.02
TCGA-DK-A2I6-01	False	False	1.06	0.95	0.86	0.27	3.62	-0.3	False	-0.57	1.06	0.14	0	0.02
TCGA-XF-AAN8-01	False	False	1.05	0.09	0.42	0.93	0.33	0.76	True	1.05	0.7	-0.15	0.32	-0.05
TCGA-FD-A3B7-01	False	False	1.05	2.76	0.1	2.49	2.38	2.97	True	1.05	0.37	-0.01	0.16	-0.08
TCGA-ZF-AA5P-01	False	False	1.05	0.07	0.32	0.15	0.39	-0.02	False	0.86	1.05	-0.05	0.25	-0.03
TCGA-BT-A0S7-01	True	False	1.03	-1.36	0.79	-0.85	-1.42	1.22	False	-1.1	1.03	0.05	0.03	0.08
TCGA-GC-A6I1-01	False	False	1.02	2.79	0.88	2.42	1.92	2.66	True	1.02	-1.73	-0.08	-0.06	-0.12
TCGA-FT-A3EE-01	True	False	1.02	-1.76	0.53	-1.04	2.11	-0.84	False	-0.8	1.02	0.09	0.03	0.04
TCGA-XF-AAMW-01	False	False	1.01	1.07	0.19	0.43	2.08	-0.77	False	0.21	1.01	0.12	0.13	-0.09
TCGA-DK-A3IN-01	False	False	1.01	0.37	0.07	0.51	1.64	0.38	False	0.32	1.01	0.02	0.15	-0.02
TCGA-FD-A5BV-01	False	False	1	-2.09	0.46	-1.26	-0.63	-0.57	False	-0.7	1	0.09	-0.02	0.07
TCGA-FD-A3SJ-01	False	False	0.99	-0.75	0.17	-0.76	-1.15	-0.65	False	-0.41	0.99	0.02	0.06	0.07
TCGA-FD-A3B5-01	False	False	0.98	-1.2	0.57	-0.86	0.37	-0.41	False	-0.17	0.98	0.08	0.09	-0.03
TCGA-XF-A9T5-01	False	False	0.97	3.3	0.88	2.77	1.18	2.48	True	0.97	-1.56	-0.09	-0.08	-0.06
TCGA-XF-A9SJ-01	False	False	0.97	1.96	0.61	1.79	2.43	1.74	True	0.97	-0.37	-0.05	0.02	-0.03
TCGA-UY-A78K-01	False	False	0.97	2	0.78	1.63	0.85	1.64	True	0.97	-1.63	-0.09	-0.19	0.01
TCGA-K4-AAQO-01	False	False	0.97	0.29	0.59	0.08	-0.89	-0.06	False	0.3	0.97	-0.07	0.16	0.07
TCGA-E7-A7XN-01	False	False	0.96	4.73	0.99	2.97	3.86	3.51	True	0.96	-2.78	-0.06	-0.21	-0.16
TCGA-GD-A3OQ-01	False	False	0.96	-0.13	0.66	-0.63	0.78	-0.96	False	-0.39	0.96	0.14	0.05	-0.05
TCGA-KQ-A41S-01	False	False	0.95	-0.74	0.38	-0.6	-1.18	-0.38	False	0.09	0.95	-0.03	0.17	0.02
TCGA-XF-AAMG-01	False	False	0.95	-0.9	0.08	-0.78	-0.54	0	False	-0.49	0.95	0.07	0.02	0.05
TCGA-DK-AA6S-01	False	False	0.94	2.31	0.09	1.14	0.35	0.29	True	0.94	1.06	-0.03	0.25	-0.06
TCGA-K4-A4AB-01	False	False	0.94	-0.74	0.29	-0.41	0.07	-0.82	False	0.52	0.94	-0.07	0.24	-0.01
TCGA-BT-A20O-01	False	False	0.93	4.06	0.49	3.42	1.94	4.32	True	0.93	-1.04	-0.13	0.06	-0.09
TCGA-K4-A3WU-01	False	False	0.93	-0.71	0.26	0.22	0.19	1.18	True	0.93	-0.55	-0.15	0.06	0.01
TCGA-K4-A3WS-01	False	False	0.92	1.26	0.06	0.8	0.08	0.54	True	0.92	1.38	-0.07	0.31	-0.02
TCGA-FD-A3SQ-01	False	False	0.92	-0.35	0.08	0.03	-0.55	-0.66	False	1.07	0.92	-0.14	0.31	-0.01
TCGA-UY-A78P-01	False	False	0.92	3.1	0.76	1.95	1.7	1.72	True	0.92	-1.48	-0.1	-0.03	-0.1
TCGA-XF-A9SM-01	False	False	0.91	3.56	0.38	2.91	3.3	2.83	True	0.91	-0.56	-0.04	0.06	-0.11
TCGA-UY-A9PB-01	False	False	0.91	3	0.33	2.37	2.82	1.89	True	0.91	0.19	-0.01	0.17	-0.13
TCGA-BT-A2LB-01	False	False	0.91	0.89	0.36	0.53	0.69	0.42	True	0.91	0.45	-0.02	0.14	-0.05
TCGA-GV-A40E-01	False	False	0.9	0.29	0.48	0.41	3.67	0.44	False	-0.12	0.9	0.14	0.09	-0.1
TCGA-CF-A9FL-01	False	False	0.89	-1.6	0.53	-0.86	-1.09	0.27	False	-0.21	0.89	-0.01	0.06	0.09
TCGA-BT-A42F-01	False	False	0.88	2.37	0.86	1.73	1.97	1.89	True	0.88	-2.18	-0.12	-0.13	-0.08
TCGA-GU-A767-01	False	False	0.86	-0.9	0.54	-0.58	-1.04	-0.81	False	0.58	0.86	0.04	0.02	0.07
TCGA-GD-A76B-01	False	False	0.86	1.98	0.64	1.34	0.09	1.1	True	0.86	-2.37	-0.13	-0.22	-0.01
TCGA-HQ-A5NE-01	False	False	0.86	0.1	0.4	0	1.53	-0.98	False	0.05	0.86	0.09	0.12	-0.09
TCGA-ZF-AA52-01	False	False	0.84	-0.19	0.5	0.24	-0.11	0.07	False	0.79	0.84	-0.08	0.21	0
TCGA-XF-A9ST-01	False	False	0.84	-2.34	0.87	-1.16	1.72	-1.14	False	-1.21	0.84	0.13	-0.08	0.07
TCGA-DK-AA6T-01	False	False	0.84	0.31	0.72	0.9	0.91	2.49	True	0.84	-1.91	-0.14	-0.21	0.07
TCGA-ZF-AA58-01	False	False	0.83	3.72	0.45	2.74	3.98	2.14	True	0.83	-0.51	-0.04	0.12	-0.15
TCGA-XF-A9SZ-01	False	False	0.83	-1.19	0.34	0.17	-0.33	-0.66	False	0.55	0.83	-0.04	0.19	-0.02
TCGA-BT-A20Q-01	False	False	0.83	1.49	0.27	1.04	0.13	0.88	True	0.83	-0.05	-0.13	0.19	-0.05
TCGA-K4-A3WV-01	False	False	0.83	-1.79	0.56	-1.26	1.07	-1.06	False	-0.64	0.83	0.08	0.03	0.01
TCGA-ZF-A9RD-01	False	False	0.82	2.99	0.77	2.26	2.37	1.74	True	0.82	-0.63	-0.01	-0.01	-0.08
TCGA-XF-AAN4-01	False	False	0.82	1.99	0.57	1.43	2.66	0.85	True	0.82	0.64	-0.1	0.26	-0.05
TCGA-FD-A43Y-01	False	False	0.82	2.2	0.33	0.94	1.54	0.32	False	0.28	0.82	0.04	0.14	-0.06
TCGA-4Z-AA7M-01	False	False	0.82	-1.94	0.1	-1.25	-0.8	-0.84	False	-1.15	0.82	0.07	-0.04	0.08
TCGA-DK-A3IM-01	False	False	0.81	-0.85	0.61	-1.12	-0.82	-1.01	False	-1.16	0.81	0.17	-0.04	-0.01
TCGA-ZF-AA51-01	False	False	0.81	1.4	0.19	0.93	0.52	0.99	True	0.81	-0.68	-0.07	0.01	-0.04
TCGA-FD-A3SL-01	False	False	0.8	1.18	0.24	0.43	-0.04	0.04	False	0.47	0.8	-0.1	0.23	-0.01
TCGA-BT-A20U-01	False	False	0.8	0.51	0.83	0.03	-0.68	-0.04	False	-0.55	0.8	0.05	0.07	0.01
TCGA-FD-A6TD-01	False	False	0.79	1.65	0.47	1.44	2.45	0.93	True	0.79	0.15	0.01	0.09	-0.08
TCGA-ZF-A9R1-01	False	False	0.79	-1.47	0.26	-1.03	-0.78	0.13	False	-0.16	0.79	0.08	-0.01	0.04
TCGA-4Z-AA7R-01	False	False	0.79	-1.54	0.2	-1.27	-1.62	-0.2	False	-0.98	0.79	0.1	-0.04	0.04
TCGA-FD-A3SP-01	False	False	0.78	1.57	0.12	1.69	1.89	1.07	True	0.78	1.32	-0.04	0.34	-0.09
TCGA-FD-A3B3-01	False	False	0.77	3.07	0.47	2.21	2.78	1.78	True	0.77	0.03	0	0.13	-0.13
TCGA-FT-A61P-01	False	False	0.77	3.21	0.73	1.94	3.61	0.51	True	0.77	0.58	-0.01	0.2	-0.09
TCGA-DK-A2I2-01	False	False	0.76	1.04	0.24	0.73	0.95	0.12	False	0.05	0.76	0.05	0.1	-0.04
TCGA-E7-A541-01	False	False	0.76	1.24	0.4	1.14	0.05	2.2	True	0.76	-1.46	-0.04	-0.19	-0.01
TCGA-XF-A9SY-01	False	False	0.76	3.75	0.28	2.54	4.45	1.81	True	0.76	0.61	0.07	0.15	-0.13
TCGA-C4-A0F7-01	False	False	0.75	-1.23	0.68	-0.86	-0.23	-0.82	False	-1.11	0.75	0.08	0	0.03
TCGA-FD-A62P-01	False	False	0.73	1.45	0.54	1.18	-0.11	1.2	True	0.73	0.11	-0.05	0.1	-0.03
TCGA-FD-A5BX-01	False	False	0.72	0.03	0.58	0.95	0.22	-0.13	False	0.9	0.72	-0.07	0.19	0
TCGA-GU-A764-01	False	False	0.72	1.13	0.14	1.38	3.74	0.56	True	0.72	0.17	-0.02	0.09	-0.05
TCGA-DK-A1AB-01	False	False	0.72	2.87	0.51	1.16	0.53	-0.11	False	0.36	0.72	-0.04	0.26	-0.08
TCGA-BL-A3JM-01	False	False	0.72	0.3	0.32	0.06	0.17	0.94	False	-0.52	0.72	0.07	0	0.03
TCGA-YC-A9TC-01	False	False	0.71	-1.23	0.95	-0.35	4.34	0.8	False	-0.48	0.71	0.09	-0.05	0.06
TCGA-GC-A3OO-01	False	False	0.7	-0.72	0.49	-0.67	-0.43	-1.15	False	0.16	0.7	-0.03	0.13	0.01
TCGA-C4-A0EZ-01	False	False	0.69	-1.28	0.37	-1.22	-1.92	-1.11	False	-0.57	0.69	0.1	-0.06	0.06
TCGA-R3-A69X-01	False	False	0.69	0	0.16	0.23	-0.85	0.39	True	0.69	0.27	-0.1	0.13	0.02
TCGA-UY-A9PE-01	False	False	0.69	-0.8	0.4	-0.6	-0.99	-0.74	False	-0.18	0.69	0.01	0.02	0.06
TCGA-K4-A5RH-01	False	False	0.68	4.06	0.26	3.38	3.93	3.75	True	0.68	0.07	-0.05	0.14	-0.07
TCGA-XF-AAMY-01	False	False	0.68	-1.29	0.29	-0.76	-1.24	-1.41	False	0.19	0.68	-0.05	0.12	0.04
TCGA-DK-AA6R-01	False	False	0.67	1.34	0.62	0.65	3.24	0.11	False	-0.22	0.67	0.14	0.02	-0.06
TCGA-HQ-A5ND-01	False	False	0.67	1.14	0.89	-0.03	-1.02	0.08	False	-1.31	0.67	0.17	-0.07	-0.03
TCGA-DK-A2I1-01	False	False	0.67	1.11	0.47	0.65	-0.44	0.18	True	0.67	0.24	-0.1	0.12	0.02
TCGA-C4-A0F6-01	False	False	0.66	-0.42	0.45	-0.33	-0.82	-0.14	False	-0.35	0.66	-0.02	0.05	0.08
TCGA-GC-A3RB-01	False	False	0.66	-0.54	0.4	-0.5	-0.82	-0.61	False	-0.98	0.66	0.14	-0.09	0.04
TCGA-C4-A0F1-01	False	False	0.65	1.43	0.95	0.36	0.7	-0.31	False	-0.31	0.65	0.07	0.07	-0.05
TCGA-DK-A1AE-01	False	False	0.63	0.07	0.96	-0.22	-0.03	-0.48	False	-1.32	0.63	0.08	-0.04	0.04
TCGA-DK-A6B2-01	False	False	0.63	1.22	0.18	0.98	-0.11	0.61	True	0.63	-0.37	-0.13	0.1	-0.02
TCGA-YF-AA3M-01	False	False	0.63	-1.23	0.58	-0.82	0.26	-0.69	False	-0.66	0.63	0.16	-0.09	0.01
TCGA-G2-A2EC-01	False	False	0.62	-0.6	0.12	0.11	-0.69	0.07	False	1.03	0.62	-0.14	0.17	0.08
TCGA-UY-A78L-01	False	False	0.61	-0.22	0.56	0.18	1.9	-0.58	False	-0.43	0.61	0.04	0.07	-0.01
TCGA-FD-A43P-01	False	False	0.61	2.49	0.14	1.78	1.41	2.38	True	0.61	-1.22	-0.05	-0.09	-0.04
TCGA-4Z-AA86-01	False	False	0.6	2.75	0.37	2.2	2.44	2.07	True	0.6	0.19	0	0.16	-0.12
TCGA-E7-A97P-01	False	False	0.6	4.42	0.89	2.61	2.9	3.05	True	0.6	-0.26	0.03	0.09	-0.16
TCGA-GU-AATP-01	False	False	0.6	0.3	0.06	0.52	0.4	1.02	False	0.87	0.6	-0.04	0.16	-0.03
TCGA-G2-AA3C-01	False	False	0.59	-0.19	0.72	0.74	-0.01	0.34	True	0.59	0.12	-0.04	0.03	0.01
TCGA-ZF-AA54-01	False	False	0.59	0.95	0.18	1.53	2.52	0.41	False	0.06	0.59	-0.01	0.13	-0.04
TCGA-GV-A3JZ-01	False	False	0.59	0.06	0.12	-0.09	2.55	-0.12	False	-0.54	0.59	0.05	0.02	0.02
TCGA-XF-A9T8-01	False	False	0.58	3.35	0.91	2.3	3.13	2.27	True	0.58	-0.94	-0.05	0.02	-0.12
TCGA-FD-A6TG-01	False	False	0.57	-0.09	0.24	0.29	-0.77	0.31	False	1.12	0.57	-0.08	0.13	0.04
TCGA-FD-A5BU-01	False	False	0.56	0.64	0.62	1.16	2.51	-0.01	False	0.57	0.56	-0.04	0.19	-0.06
TCGA-XF-A8HD-01	False	False	0.55	3.8	0.67	2.56	3.12	2.48	True	0.55	-0.89	0	-0.01	-0.13
TCGA-GU-AATQ-01	False	False	0.54	1.03	0.68	0.09	-1.1	-0.53	False	-0.51	0.54	0.09	-0.04	0.02
TCGA-XF-A8HF-01	False	False	0.54	-0.8	0.71	-0.29	-0.56	-0.49	False	0.29	0.54	-0.02	0.02	0.08
TCGA-GV-A3QI-01	False	False	0.53	-2.29	0.75	-1.96	0.25	-0.95	False	-1.25	0.53	0.1	-0.08	0.05
TCGA-K4-A54R-01	False	False	0.53	2.74	0.79	2.01	2.66	1.34	True	0.53	-0.01	-0.03	0.13	-0.1
TCGA-BT-A3PK-01	False	False	0.53	1.45	0.26	0.54	1.61	-0.02	False	0.7	0.53	0.04	0.13	-0.08
TCGA-UY-A9PA-01	False	False	0.52	1.75	0.67	1.1	2.14	1.23	True	0.52	-1.86	-0.03	-0.13	-0.13
TCGA-GU-AATO-01	False	False	0.52	0.81	0.53	0.87	-0.21	0.92	True	0.52	-0.77	-0.08	-0.02	-0.01
TCGA-BT-A20T-01	False	False	0.52	1.52	0.39	0.99	-0.44	0.9	True	0.52	0.79	-0.02	0.16	-0.01
TCGA-CU-A72E-01	False	False	0.52	-1.17	0.82	-0.79	-1.24	-0.62	False	0.23	0.52	-0.03	0.07	0.04
TCGA-BT-A42E-01	False	False	0.52	2.77	0.47	1.72	1.53	1.57	True	0.52	-1.15	-0.03	-0.06	-0.09
TCGA-ZF-AA53-01	False	False	0.51	2.68	0.51	2.02	2.51	1.2	True	0.51	0.15	-0.04	0.15	-0.09
TCGA-DK-A3WX-01	False	False	0.51	1.94	0.2	0.96	1.36	0.99	True	0.51	0.11	0.04	0.07	-0.09
TCGA-GC-A3RC-01	False	False	0.5	2.29	0.55	1.77	1.95	1.41	True	0.5	-0.67	-0.02	-0.01	-0.07
TCGA-E7-A3X6-01	False	False	0.5	3.23	0.57	1.57	0.83	1.14	True	0.5	-0.95	-0.02	-0.05	-0.08
TCGA-XF-AAMQ-01	False	False	0.49	2.92	0.31	1.54	-0.02	1.44	True	0.49	-0.97	0	-0.09	-0.05
TCGA-FD-A5C0-01	False	False	0.49	-1.33	0.69	-0.53	-1.32	-0.4	False	-0.53	0.49	-0.02	0.07	0.03
TCGA-XF-AAMX-01	False	False	0.47	-0.46	0.52	-0.66	-1.08	-1.11	False	-0.3	0.47	0.02	-0.01	0.06
TCGA-GV-A3QK-01	False	False	0.47	0.28	0.85	0.38	0.37	0.74	True	0.47	-2.41	-0.11	-0.25	0
TCGA-FD-A62O-01	False	False	0.47	-2	0.26	-1.15	-1.1	-0.94	False	-0.44	0.47	0.01	0.01	0.06
TCGA-FD-A3B4-01	False	False	0.47	1.69	0.42	1.3	2.12	0.37	False	0.55	0.47	0.01	0.15	-0.08
TCGA-BL-A13J-01	False	False	0.46	-0.63	0.47	-0.58	0.62	-0.5	False	-0.91	0.46	-0.03	0.12	-0.01
TCGA-CF-A47T-01	False	False	0.46	-2.49	0.67	-1.46	-1.05	-0.86	False	-0.05	0.46	0.09	-0.14	0.11
TCGA-UY-A8OD-01	False	False	0.43	0.14	0.23	0.27	-0.67	0.81	False	0.88	0.43	-0.09	0.13	0.03
TCGA-DK-A3IL-01	False	False	0.43	-1.63	0.22	-0.99	-1.08	-0.95	False	0.27	0.43	0.01	-0.02	0.08
TCGA-DK-AA6W-01	False	False	0.43	0.08	0.41	-0.53	-1.19	-0.95	False	-0.56	0.43	0.06	-0.08	0.08
TCGA-XF-A9SK-01	False	False	0.42	0.71	0.09	0.89	-0.37	-0.01	False	1.2	0.42	-0.1	0.2	-0.03
TCGA-4Z-AA84-01	False	False	0.41	-1.29	0.7	-0.73	2.08	-0.11	False	-0.82	0.41	0.1	-0.06	0.01
TCGA-GC-A3WC-01	False	False	0.41	2.84	0.76	1.83	3.47	1.55	True	0.41	-1.23	-0.09	-0.05	-0.05
TCGA-FD-A6TH-01	False	False	0.41	0.06	0.32	0.31	3.55	-0.39	False	0.12	0.41	0.01	0.1	-0.04
TCGA-ZF-AA5H-01	False	False	0.4	2.44	0.52	1.91	3.69	0.77	True	0.4	0.18	0.04	0.08	-0.1
TCGA-ZF-A9R9-01	False	False	0.4	-0.52	0.35	-0.14	-0.22	-0.39	False	0.98	0.4	-0.12	0.16	0.03
TCGA-2F-A9KO-01	False	False	0.4	2.83	0.4	1.65	1.18	1.97	True	0.4	-0.99	-0.07	0	-0.09
TCGA-BT-A3PJ-01	False	False	0.39	2.78	0.61	1.65	3.57	0.72	False	-0.31	0.39	0.1	0.05	-0.1
TCGA-FD-A3N5-01	False	False	0.39	1.59	0.79	0.62	2.57	0.04	False	-0.14	0.39	0.09	0.03	-0.06
TCGA-BT-A20J-01	False	False	0.39	2.28	0.09	1.6	0.84	1.84	True	0.39	-1.23	-0.08	-0.09	-0.02
TCGA-YC-A89H-01	False	False	0.37	0.49	0.91	0.16	0.07	-0.28	False	-0.04	0.37	0.04	-0.01	0.03
TCGA-K4-A5RJ-01	False	False	0.37	3.96	0.76	3.12	1.85	3.57	True	0.37	-1.54	-0.16	-0.02	-0.05
TCGA-XF-A8HH-01	False	False	0.37	-0.75	0.38	-0.58	-0.51	-0.69	False	0.3	0.37	-0.08	0.11	0.04
TCGA-GV-A3JV-01	False	False	0.36	0.96	0.47	0.74	1.26	0.96	True	0.36	-0.15	-0.04	0.02	0
TCGA-LC-A66R-01	False	False	0.35	2.36	0.57	1.71	2.51	1.82	True	0.35	-0.57	0.04	-0.03	-0.1
TCGA-2F-A9KP-01	False	False	0.33	-2.44	0.58	-1.62	-1.4	-1.2	False	-1.18	0.33	0.1	-0.14	0.07
TCGA-E7-A7DV-01	False	False	0.33	1.53	0.5	1.57	1.24	0.47	True	0.33	-0.14	-0.07	0.09	-0.04
TCGA-FD-A3NA-01	False	False	0.33	0.82	0.28	0.53	-0.08	0.52	False	-0.05	0.33	0.03	0.04	-0.03
TCGA-FD-A3B6-01	False	False	0.33	2.74	0.58	2.36	4.82	1.95	True	0.33	-0.3	0.04	-0.01	-0.09
TCGA-GD-A2C5-01	False	False	0.32	-1.79	0.16	-0.89	-0.58	-1.3	False	-0.19	0.32	-0.03	0.04	0.05
TCGA-BT-A2LD-01	False	False	0.31	0.23	0.4	0.67	3.09	0.46	False	0.27	0.31	0.04	0.05	-0.04
TCGA-XF-A9T6-01	False	False	0.3	0.1	0.68	0.25	2.05	0.16	False	-0.26	0.3	0.13	-0.1	0
TCGA-BT-A20P-01	False	False	0.3	-1.29	0.6	-1	-1.01	0.3	False	0.08	0.3	0.08	-0.06	0.02
TCGA-FD-A3SS-01	False	False	0.28	-1.27	0.58	-0.67	1.68	-0.98	False	-0.56	0.28	0.02	0.02	0
TCGA-DK-A3IT-01	False	False	0.28	-0.12	0.61	-0.12	-1.3	-0.48	False	0.18	0.28	-0.04	0.05	0.03
TCGA-H4-A2HQ-01	False	False	0.27	0.11	0.15	-0.72	-0.64	0.16	False	-1.06	0.27	0.13	-0.11	0.01
TCGA-CF-A5UA-01	False	False	0.26	-2.02	0.86	-0.74	-1.27	-0.38	False	-0.11	0.26	0.06	-0.14	0.11
TCGA-G2-A2EL-01	False	False	0.25	-1.26	0.78	-1.5	-0.75	-0.98	False	-0.98	0.25	0.1	-0.11	0.04
TCGA-CF-A1HS-01	False	False	0.24	0.37	0.26	0.2	1.26	-0.33	False	-0.46	0.24	0.06	0.01	-0.03
TCGA-DK-A3X2-01	False	False	0.23	-2.17	0.97	-1.61	-0.18	-0.97	False	-1.24	0.23	0.13	-0.14	0.04
TCGA-BT-A20W-01	False	False	0.23	-0.16	0.22	0.11	-0.8	0.56	True	0.23	-0.04	0.02	-0.08	0.05
TCGA-ZF-AA4W-01	False	False	0.22	0.56	0.96	0.09	0.35	-0.43	False	-0.18	0.22	0.13	-0.06	-0.06
TCGA-E7-A677-01	False	False	0.21	-0.18	0.18	-0.29	1.47	-0.73	False	0.13	0.21	0.02	0.01	-0.01
TCGA-XF-A8HE-01	False	False	0.21	2.29	0.97	1.48	2.46	1.64	True	0.21	-1.07	-0.01	-0.04	-0.12
TCGA-DK-AA71-01	False	False	0.21	0.22	0.81	-0.07	-0.44	0.04	False	-0.25	0.21	0.08	-0.1	0.04
TCGA-CU-A0YN-01	False	False	0.2	-0.14	0.39	0.26	0.47	0.79	False	0.23	0.2	0.03	0.06	-0.05
TCGA-XF-AAN3-01	False	False	0.2	-0.09	0.43	-0.15	-0.27	-0.58	False	0.37	0.2	-0.08	0.15	-0.02
TCGA-G2-A2EO-01	False	False	0.19	1.75	0.83	1.38	-0.31	1.86	True	0.19	1.04	0.02	0.12	0
TCGA-DK-A3WW-01	False	False	0.17	3.95	0.99	2.86	5.16	3.05	True	0.17	-1.25	0.01	-0.07	-0.13
TCGA-DK-AA6U-01	False	False	0.16	-1.12	0.15	-0.91	-0.16	-0.71	False	-1.01	0.16	0.12	-0.17	0.06
TCGA-DK-AA6M-01	False	False	0.13	1.25	0.38	1.38	2.48	-0.17	False	0.89	0.13	0.01	0.05	-0.05
TCGA-FD-A3SO-01	False	False	0.13	1.31	0.5	0.76	1.63	-0.19	False	-0.1	0.13	-0.01	0.12	-0.09
TCGA-FD-A43N-01	False	False	0.12	-0.37	0.32	-0.14	0.08	-0.26	False	0.52	0.12	-0.03	0.09	-0.02
TCGA-YC-A8S6-01	False	False	0.12	-0.64	0.13	0.01	1.17	-0.25	False	1.28	0.12	-0.07	0.12	-0.02
TCGA-4Z-AA7Y-01	False	False	0.11	-1.6	0.85	-1.4	-1.08	-1.36	False	-0.98	0.11	0.07	-0.08	0.02
TCGA-4Z-AA81-01	False	False	0.1	3.17	0.92	2.1	3.76	1.97	True	0.1	-1.39	0.05	-0.18	-0.08
TCGA-PQ-A6FN-01	False	False	0.1	0.13	0.78	0.19	0.29	0.18	True	0.1	0.79	0.07	0.01	0.03
TCGA-DK-AA6Q-01	False	False	0.09	1.77	0.47	1.53	1.18	2.29	True	0.09	-0.82	0	-0.12	-0.02
TCGA-KQ-A41P-01	False	False	0.06	-0.31	0.44	-0.31	-0.96	-0.09	False	0.88	0.06	-0.04	-0.01	0.06
TCGA-KQ-A41N-01	False	False	0.06	-2.15	0.5	-0.96	-0.64	-0.69	False	0.3	0.06	0.02	-0.1	0.08
TCGA-ZF-AA5N-01	False	False	0.05	-0.36	0.95	-0.29	0.15	-0.93	False	-0.36	0.05	0.06	-0.05	-0.01
TCGA-E7-A5KE-01	False	False	0.04	-2.59	0.51	-2.05	-1.03	-1.73	False	-1.24	0.04	0.09	-0.19	0.1
TCGA-BT-A0YX-01	False	False	0.04	1.26	0.96	0.99	0.37	1.61	True	0.04	-0.98	-0.06	-0.06	-0.03
TCGA-ZF-A9RF-01	False	False	0.04	2.12	0.77	2.38	3.59	3.26	True	0.04	-0.29	0.01	-0.03	-0.04
TCGA-FD-A5BR-01	False	False	0.03	-0.65	0.45	-0.04	-0.45	-0.57	False	1.23	0.03	-0.09	0.06	0.04
TCGA-4Z-AA7S-01	False	False	0.03	-2.16	0.81	-1.5	-1.16	-1.37	False	-0.9	0.03	0.04	-0.11	0.07
TCGA-GU-A42P-01	False	False	0.03	-2.16	0.42	-1.53	-1.38	-1.06	False	-1.06	0.03	0.06	-0.13	0.06
TCGA-CF-A8HY-01	False	False	0.02	-1.9	0.71	-0.81	-0.84	-0.04	False	0.33	0.02	0.06	-0.13	0.06
TCGA-E7-A6ME-01	False	False	0.02	0.31	0.18	0.42	-0.29	1.34	True	0.02	-0.44	0.04	-0.13	0.02
TCGA-2F-A9KQ-01	False	False	0.01	-2.64	0.72	-1.73	-1.31	-1.18	False	-0.46	0.01	0.01	-0.06	0.06
TCGA-GV-A3JW-01	False	True	-0.01	-2.71	0.59	-1.7	-1.59	-1.1	False	-0.75	-0.01	0.02	-0.11	0.09
TCGA-4Z-AA7O-01	False	True	-0.02	1.43	0.77	0.65	-0.71	1.03	True	-0.02	-0.25	0	-0.04	0
TCGA-DK-A3X1-01	False	True	-0.02	-0.51	0.39	-0.41	-0.35	-0.09	False	-0.09	-0.02	0	-0.07	0.05
TCGA-S5-AA26-01	False	True	-0.04	-2.72	0.87	-1.66	-1.05	-1.22	False	-0.24	-0.04	0.06	-0.15	0.07
TCGA-FD-A6TA-01	False	True	-0.04	0.74	0.27	0.69	0.26	0.54	False	0.99	-0.04	-0.11	0.13	-0.02
TCGA-DK-A6B1-01	False	True	-0.04	-1.48	0.43	-0.85	-0.59	-0.26	False	-0.87	-0.04	0.02	-0.09	0.05
TCGA-DK-AA75-01	False	True	-0.04	-1.8	0.28	-1.09	0.53	-0.52	False	-0.55	-0.04	0.1	-0.21	0.09
TCGA-DK-A1AD-01	False	True	-0.05	0.33	0.28	0.16	-0.81	0.31	False	-0.54	-0.05	-0.03	-0.04	0.06
TCGA-ZF-AA56-01	False	True	-0.07	0.44	0.53	0.35	-0.05	-0.52	False	0.51	-0.07	-0.02	0.06	-0.05
TCGA-DK-A3IK-01	False	True	-0.07	-0.76	0.15	-0.62	-0.82	-0.4	False	0.41	-0.07	-0.09	0.01	0.07
TCGA-DK-A6AV-01	False	True	-0.08	0.07	0.2	0.17	-0.74	0.18	True	-0.08	-0.38	0.04	-0.15	0.04
TCGA-UY-A8OB-01	False	True	-0.09	2.04	0.83	1.79	3.02	0.9	True	-0.09	0.29	0.12	-0.02	-0.07
TCGA-XF-AAMZ-01	False	True	-0.1	-1.24	0.54	-0.46	-1	-0.67	False	0.07	-0.1	0.06	-0.17	0.08
TCGA-KQ-A41Q-01	False	True	-0.1	-2.36	0.31	-1.56	-0.61	-1.14	False	-0.97	-0.1	0.05	-0.13	0.05
TCGA-G2-A2ES-01	False	True	-0.1	3.1	0.98	1.32	2.17	0.42	True	-0.1	-0.56	0.03	0	-0.11
TCGA-DK-A1A3-01	False	True	-0.11	1.37	0.53	0.55	-0.41	0.32	True	-0.11	0.23	-0.08	0.1	0.02
TCGA-GD-A3OP-01	False	True	-0.12	-0.27	0.37	-0.1	-0.53	0.38	False	0.37	-0.12	-0.12	0.08	0.04
TCGA-GC-A3BM-01	False	True	-0.13	0.46	0.34	-0.2	-0.19	0.26	False	-0.51	-0.13	0.06	-0.09	0.01
TCGA-DK-A3IS-01	False	True	-0.13	0.34	0.82	0	-0.91	0.45	False	-0.79	-0.13	0.13	-0.19	0.03
TCGA-G2-A2EF-01	False	True	-0.13	2.58	0.15	1.84	4.1	1.6	True	-0.13	-0.13	0.08	0.02	-0.12
TCGA-4Z-AA80-01	False	True	-0.14	-0.48	0.46	-0.47	-0.34	-0.18	False	-1.29	-0.14	0.1	-0.16	0.02
TCGA-G2-A2EJ-01	False	True	-0.14	1.65	0.94	1.07	2.99	0.48	True	-0.14	-0.69	0.09	-0.07	-0.13
TCGA-5N-A9KM-01	False	True	-0.15	0.21	0.68	0.64	-0.7	1.02	True	-0.15	-0.58	-0.13	0.04	0
TCGA-GU-A42R-01	False	True	-0.15	-2.17	0.17	-1.54	-0.72	-0.68	False	-0.51	-0.15	0.04	-0.1	0.04
TCGA-E7-A4IJ-01	False	True	-0.15	0.33	0.14	0.32	-0.74	0.86	True	-0.15	-1.14	0	-0.19	0.01
TCGA-BT-A3PH-01	False	True	-0.15	-2.06	0.87	-1.13	-1.08	-0.83	False	-0.25	-0.15	0	-0.05	0.03
TCGA-DK-AA6L-01	False	True	-0.16	0.21	0.29	0.14	0.02	-0.36	False	0.15	-0.16	0.01	-0.05	0
TCGA-GC-A3RD-01	False	True	-0.18	-1.52	0.27	-1.23	-1.31	-1.05	False	-0.4	-0.18	0.01	-0.06	0.03
TCGA-CF-A7I0-01	False	True	-0.18	-1.54	0.62	-0.6	-0.86	0.23	False	0.64	-0.18	-0.08	-0.04	0.1
TCGA-2F-A9KR-01	False	True	-0.18	-0.57	0.72	-0.64	-1.02	-0.52	False	-0.44	-0.18	0.04	-0.06	-0.01
TCGA-GC-A4ZW-01	False	True	-0.19	-0.28	0.59	-0.16	2.86	0.11	False	-0.72	-0.19	0.08	-0.14	0.02
TCGA-2F-A9KW-01	False	True	-0.2	-0.53	0.09	-0.5	2.38	-1.2	False	-0.4	-0.2	-0.01	0.02	-0.03
TCGA-K4-A4AC-01	False	True	-0.2	1.94	0.72	0.96	0.48	0.02	False	-0.01	-0.2	0.04	-0.01	-0.07
TCGA-DK-AA76-01	False	True	-0.21	-2.8	0.59	-1.98	-1.47	-1.5	False	-1.19	-0.21	0.06	-0.18	0.07
TCGA-FD-A6TI-01	False	True	-0.22	-0.76	0.93	-0.33	-0.87	0.37	False	0.15	-0.22	-0.1	0.08	0
TCGA-E7-A6MD-01	False	True	-0.23	-0.36	0.46	0.2	-0.43	0.44	False	0.73	-0.23	-0.11	0.06	0.01
TCGA-BL-A13I-01	False	True	-0.24	0.8	0.1	0.91	1.06	0.07	False	0.38	-0.24	-0.1	0.08	-0.01
TCGA-ZF-AA4T-01	False	True	-0.25	-0.88	0.36	-1.01	0.52	-1.13	False	-1.04	-0.25	0.09	-0.17	0.02
TCGA-FJ-A3ZF-01	False	True	-0.26	-1.95	0.28	-1.6	-0.51	-1.01	False	-1	-0.26	0.04	-0.2	0.1
TCGA-XF-AAN5-01	False	True	-0.26	2.71	0.9	1.5	2.5	1.05	True	-0.26	-0.55	0.02	-0.02	-0.09
TCGA-BT-A42C-01	False	True	-0.28	-1.7	0.3	-1.33	-1.1	-0.61	False	-0.95	-0.28	0.04	-0.13	0.03
TCGA-BT-A20V-01	False	True	-0.28	0.55	0.46	0.6	3.48	0	False	-0.41	-0.28	0.08	-0.13	-0.02
TCGA-ZF-AA4V-01	False	True	-0.29	1.53	0.79	1.33	3.1	1.36	True	-0.29	0.02	0.05	-0.01	-0.04
TCGA-5N-A9KI-01	False	True	-0.3	-0.53	0.67	-0.05	-0.22	-0.46	False	0.31	-0.3	-0.07	0.07	-0.05
TCGA-XF-AAN1-01	False	True	-0.3	-1.03	0.46	-0.77	-0.97	-0.59	False	-0.17	-0.3	0.07	-0.18	0.06
TCGA-FD-A3N6-01	False	True	-0.33	2.25	0.99	0.81	1.17	0.89	True	-0.33	-0.38	0.05	-0.05	-0.06
TCGA-G2-A3IB-01	False	True	-0.33	-0.47	0.77	-0.43	-0.11	-0.61	False	-0.15	-0.33	0.04	-0.05	-0.04
TCGA-FD-A3SR-01	False	True	-0.33	0.95	0.2	0.71	-0.38	0.87	False	0.29	-0.33	-0.1	0.09	-0.03
TCGA-HQ-A2OF-01	False	True	-0.34	-2.46	0.13	-1.69	-1.82	-0.55	False	-1	-0.34	0.04	-0.13	0.04
TCGA-FJ-A3ZE-01	False	True	-0.35	-2.43	0.9	-1.5	-1.64	-0.96	False	-1.4	-0.35	0.03	-0.13	0.05
TCGA-ZF-A9R2-01	False	True	-0.36	-2.24	0.78	-1.77	-1.11	-1.46	False	-1.1	-0.36	0.08	-0.18	0.04
TCGA-BT-A20X-01	False	True	-0.36	1.05	0.81	0.22	0.05	0.68	True	-0.36	0.39	0.07	0.07	-0.08
TCGA-G2-A3VY-01	False	True	-0.38	-1.97	0.11	-1.29	-1.03	-0.59	False	-1.02	-0.38	0.02	-0.17	0.08
TCGA-XF-AAN2-01	False	True	-0.38	2.53	0.9	1.64	2.67	1.07	True	-0.38	-1.37	0.02	-0.11	-0.12
TCGA-GD-A6C6-01	False	True	-0.39	-0.48	0.88	0.24	-0.22	-0.23	False	0.63	-0.39	0.02	-0.14	0.05
TCGA-DK-A1A6-01	False	True	-0.4	1.59	0.8	1.49	1.67	2.06	True	-0.4	-1.34	-0.03	-0.11	-0.07
TCGA-GV-A6ZA-01	False	True	-0.41	0.69	0.8	0.52	-0.45	0.77	True	-0.41	-0.97	0.06	-0.26	0.03
TCGA-XF-A9T0-01	False	True	-0.41	0.64	0.67	0.23	-0.43	0.3	True	-0.41	0.45	0.01	0	0.06
TCGA-XF-A8HB-01	False	True	-0.42	-0.8	0.95	-1.12	-1.03	-1.23	False	-0.54	-0.42	0.08	-0.2	0.05
TCGA-ZF-AA4N-01	False	True	-0.42	0.8	0.46	0.66	1.01	0.65	True	-0.42	1.05	0.08	0.1	-0.03
TCGA-E7-A4XJ-01	False	True	-0.43	-2.27	0.77	-1.42	-1.27	-0.78	False	0.2	-0.43	0	-0.15	0.08
TCGA-G2-AA3F-01	False	True	-0.43	-1.02	0.49	-0.81	-1.03	-0.94	False	-0.53	-0.43	-0.01	-0.11	0.06
TCGA-DK-A1AA-01	False	True	-0.44	-1.19	0.65	-0.99	-0.98	-1.33	False	-0.44	-0.44	-0.01	-0.07	0.02
TCGA-DK-AA6P-01	False	True	-0.44	-2.04	0.45	-1.48	-1.59	-1.3	False	-0.7	-0.44	0	-0.15	0.08
TCGA-E5-A4U1-01	False	True	-0.45	-2.71	0.57	-1.47	-0.82	-0.87	False	-0.11	-0.45	0.05	-0.22	0.09
TCGA-YF-AA3L-01	False	True	-0.45	-1.83	0.78	-1.04	-0.82	-1	False	0.37	-0.45	-0.01	-0.15	0.09
TCGA-ZF-AA4U-01	False	True	-0.47	-0.26	0.84	-0.67	-1.24	-0.36	False	-0.89	-0.47	0.08	-0.21	0.05
TCGA-KQ-A41O-01	False	True	-0.47	-2.95	0.73	-1.78	-0.99	0.72	False	-0.51	-0.47	0.06	-0.23	0.09
TCGA-E5-A2PC-01	False	True	-0.49	1.93	0.65	0.79	0.03	0.58	True	-0.49	-0.61	0.06	-0.14	-0.03
TCGA-UY-A78O-01	False	True	-0.49	-0.92	0.61	-0.59	1.04	-0.9	False	0.25	-0.49	-0.03	-0.11	0.07
TCGA-MV-A51V-01	False	True	-0.5	-1.44	0.27	-1.42	-0.53	-0.75	False	0.21	-0.5	0	-0.09	0.02
TCGA-GC-A3I6-01	False	True	-0.5	2.09	0.65	1.02	1.82	-0.2	False	0.3	-0.5	0.01	0.02	-0.11
TCGA-ZF-A9R0-01	False	True	-0.5	0.25	0.6	0.07	1.2	0.06	False	0.92	-0.5	-0.08	-0.03	0.05
TCGA-ZF-A9RE-01	False	True	-0.51	-0.45	0.91	-1.02	-1.08	-0.87	False	-1.04	-0.51	0.07	-0.14	-0.01
TCGA-GV-A40G-01	False	True	-0.52	-1.73	0.25	-1.61	-1.48	-1.43	False	-0.98	-0.52	0.05	-0.2	0.06
TCGA-GV-A3QH-01	False	True	-0.53	-1.53	0.26	-1.47	-0.4	-0.15	False	-0.68	-0.53	0.08	-0.19	0.01
TCGA-ZF-A9RN-01	False	True	-0.56	2.56	0.54	1.67	3.35	4.3	True	-0.56	-0.7	0.03	-0.17	0.02
TCGA-PQ-A6FI-01	False	True	-0.56	0.86	0.76	0.73	0.34	0.59	True	-0.56	0.33	0.16	-0.04	-0.08
TCGA-FJ-A3Z9-01	False	True	-0.57	-2.15	0.88	-1.25	-0.22	-1.07	False	-0.34	-0.57	0.02	-0.17	0.06
TCGA-DK-AA77-01	False	True	-0.58	1.95	0.85	0.88	-0.07	1.03	True	-0.58	-1.08	0.04	-0.18	-0.03
TCGA-CU-A5W6-01	False	True	-0.58	-0.21	0.75	-0.22	-0.42	-0.51	False	-0.33	-0.58	-0.03	-0.07	-0.01
TCGA-E7-A85H-01	False	True	-0.58	1.03	0.48	0.73	1.37	0.76	False	-0.23	-0.58	-0.02	-0.09	0.02
TCGA-FD-A43X-01	False	True	-0.59	-2.5	0.3	-1.4	-0.69	-0.8	False	0.19	-0.59	0.02	-0.17	0.06
TCGA-CF-A3MG-01	False	True	-0.6	-2.35	0.8	-1.77	-1.26	-1.26	False	-0.72	-0.6	0.04	-0.19	0.06
TCGA-CF-A3MH-01	False	True	-0.61	-1.62	0.55	-1.31	-1.25	-1	False	0.3	-0.61	0.02	-0.16	0.05
TCGA-GV-A3QF-01	False	True	-0.63	-2.12	0.31	-1.58	-1.12	-1.41	False	-0.58	-0.63	0.03	-0.16	0.03
TCGA-ZF-A9RL-01	False	True	-0.63	-2.01	0.49	-1.42	-1.25	-1.21	False	-1.24	-0.63	0.02	-0.2	0.08
TCGA-FD-A6TE-01	False	True	-0.64	0.78	0.89	0.19	1.11	-0.3	False	-1.23	-0.64	0.05	-0.16	0
TCGA-DK-A1AG-01	False	True	-0.64	-1.46	0.6	-0.88	-1.53	0.15	False	0.03	-0.64	0.02	-0.15	0.03
TCGA-4Z-AA87-01	False	True	-0.64	0.74	0.65	0.84	3.07	0.85	True	-0.64	-0.58	0.01	-0.15	0.04
TCGA-ZF-A9RM-01	False	True	-0.66	-2.95	0.62	-1.78	-0.54	-0.99	False	-1.06	-0.66	0.05	-0.2	0.05
TCGA-DK-A6B5-01	False	True	-0.66	0.77	0.24	0.18	0.05	0.12	False	0.24	-0.66	-0.04	-0.04	-0.03
TCGA-G2-A2EK-01	False	True	-0.7	-1.38	0.41	-0.85	-1.22	-0.64	False	0.47	-0.7	-0.12	-0.08	0.09
TCGA-GU-A763-01	False	True	-0.72	-1.2	0.99	-0.4	-0.43	0.11	False	0.11	-0.72	0.01	-0.21	0.07
TCGA-XF-A8HC-01	False	True	-0.72	-2.65	0.88	-1.82	-0.44	-1.12	False	-0.76	-0.72	0.01	-0.2	0.06
TCGA-XF-A9SH-01	False	True	-0.73	-1.72	0.83	-0.79	-0.69	-0.65	False	0.5	-0.73	-0.13	-0.07	0.09
TCGA-E5-A4TZ-01	False	True	-0.73	-1.2	0.5	-1.16	-0.21	-1.06	False	-0.64	-0.73	0.04	-0.19	0.02
TCGA-4Z-AA83-01	False	True	-0.75	0.43	0.37	-0.11	1.08	-0.77	False	0.68	-0.75	-0.06	0	-0.05
TCGA-E7-A7DU-01	False	True	-0.8	-1.42	0.53	-0.86	-0.72	-0.52	False	0.37	-0.8	0.01	-0.18	0.04
TCGA-E7-A8O8-01	False	True	-0.81	-0.85	0.71	-0.41	-0.23	-0.12	False	0.43	-0.81	0	-0.22	0.08
TCGA-UY-A9PF-01	False	True	-0.81	-0.18	0.54	-0.05	0.38	0.13	False	0.45	-0.81	-0.1	-0.05	0.03
TCGA-DK-A1AC-01	False	True	-0.81	1.26	0.59	1.35	3.98	1.78	True	-0.81	-0.42	-0.01	-0.02	-0.04
TCGA-CF-A47W-01	False	True	-0.83	-1.95	0.94	-0.88	-0.54	-0.53	False	0.43	-0.83	-0.01	-0.2	0.09
TCGA-CU-A3KJ-01	False	True	-0.83	0.85	0.55	0.29	0.36	0.67	True	-0.83	-0.17	0.04	0.02	-0.08
TCGA-FJ-A3Z7-01	False	True	-0.87	-0.69	0.11	-0.36	3.08	0.5	False	0.5	-0.87	-0.09	-0.02	-0.02
TCGA-CU-A0YO-01	False	True	-0.89	0.76	0.57	0.35	0.65	-0.18	False	1.03	-0.89	-0.13	0.03	-0.02
TCGA-HQ-A2OE-01	False	True	-0.9	-0.93	0.19	-0.81	1.04	-0.28	False	-1.02	-0.9	0.02	-0.17	0.02
TCGA-CU-A3QU-01	False	True	-0.91	-1.41	0.79	-0.81	1.93	-1.06	False	-1.04	-0.91	0.02	-0.2	0.03
TCGA-G2-A3IE-01	False	True	-0.93	-2.02	0.45	-0.99	-0.72	-0.75	False	0.06	-0.93	-0.09	-0.15	0.09
TCGA-XF-A8HI-01	False	True	-0.93	-1.86	0.56	-1.1	-0.73	-0.99	False	-0.23	-0.93	0	-0.14	0
TCGA-CF-A5U8-01	False	True	-0.93	-1.76	0.82	-1.1	-1.05	-0.3	False	-0.01	-0.93	-0.05	-0.17	0.07
TCGA-DK-AA6X-01	False	True	-0.94	0.16	0.17	0.08	-0.8	0.2	False	0.02	-0.94	-0.12	-0.04	0.02
TCGA-CF-A8HX-01	False	True	-0.96	-2.1	0.42	-1.36	-0.64	-0.72	False	0.57	-0.96	-0.03	-0.17	0.05
TCGA-C4-A0F0-01	False	True	-0.99	1.22	0.92	0.9	1.83	1.14	True	-0.99	1.28	0.13	0.07	0
TCGA-CF-A1HR-01	False	True	-1.02	-0.59	0.46	0.15	-0.96	0.46	False	0.65	-1.02	-0.1	-0.08	0.03
TCGA-DK-A6B0-01	False	True	-1.03	-1.77	0.89	-0.97	-0.21	-0.68	False	0.04	-1.03	-0.01	-0.2	0.05
TCGA-G2-AA3D-01	False	True	-1.03	-1.88	0.71	-0.94	-0.89	-0.85	False	0.13	-1.03	0.02	-0.23	0.05
TCGA-E7-A6MF-01	False	True	-1.06	-1.56	0.84	-1.04	0.18	-0.71	False	-0.14	-1.06	-0.1	-0.11	0.05
TCGA-ZF-A9R3-01	False	True	-1.06	-0.85	0.55	-0.59	-0.4	-0.88	False	0.13	-1.06	-0.09	-0.06	0
TCGA-CU-A3YL-01	False	True	-1.07	-0.67	0.16	-0.32	-0.71	0.36	False	0.85	-1.07	-0.06	-0.14	0.04
TCGA-XF-AAML-01	False	True	-1.09	1.03	0.82	0.62	0.69	0.07	False	-0.55	-1.09	0.05	-0.23	0
TCGA-DK-A1A7-01	False	True	-1.09	-1.21	0.38	-0.51	-0.29	0.44	False	0.71	-1.09	-0.07	-0.16	0.07
TCGA-BL-A0C8-01	False	True	-1.11	-1.8	0.23	-1.28	-0.76	-1.79	False	-0.73	-1.11	-0.1	-0.08	0.02
TCGA-E7-A3Y1-01	False	True	-1.16	-1.83	0.87	-0.66	-0.65	-0.16	False	0.38	-1.16	-0.07	-0.17	0.07
TCGA-ZF-A9R5-01	False	True	-1.17	-1.41	0.85	-0.68	-0.92	-0.14	False	-0.39	-1.17	-0.06	-0.17	0.04
TCGA-LT-A8JT-01	False	True	-1.17	-0.45	0.78	-0.41	-1.2	-0.1	False	-0.11	-1.17	-0.06	-0.17	0.05
TCGA-K4-A6FZ-01	False	True	-1.17	1.37	0.61	0.68	3.1	0.24	False	0.36	-1.17	0.01	-0.06	-0.12
TCGA-CF-A9FF-01	False	True	-1.17	-0.64	0.49	-0.29	-0.54	0.27	False	0.8	-1.17	-0.1	-0.11	0.04
TCGA-GV-A3JX-01	False	True	-1.2	1.5	0.17	0.6	0.6	0.42	False	0.16	-1.2	-0.02	-0.14	-0.03
TCGA-E7-A7PW-01	False	True	-1.2	-0.39	0.53	-0.55	-0.5	0.09	False	-0.13	-1.2	0	-0.25	0.06
TCGA-KQ-A41R-01	False	True	-1.25	-1.48	0.66	-0.95	-0.23	-0.63	False	0.24	-1.25	-0.05	-0.19	0.04
TCGA-ZF-AA4X-01	False	True	-1.26	-1.24	0.84	-1.14	0.38	-1.31	False	-0.74	-1.26	0	-0.25	0.04
TCGA-E7-A5KF-01	False	True	-1.27	-1.37	0.85	-1.34	-0.64	-1.61	False	-0.61	-1.27	0	-0.23	0.03
TCGA-CF-A47V-01	False	True	-1.29	-0.48	0.2	-0.55	0.31	-0.35	False	1.12	-1.29	-0.08	-0.11	-0.01
TCGA-E7-A519-01	False	True	-1.3	-0.76	0.79	0.54	0.29	0.31	False	1.94	-1.3	-0.09	-0.11	0.01
TCGA-H4-A2HO-01	False	True	-1.31	-0.47	0.49	-0.1	-0.95	0.56	False	0.23	-1.31	-0.14	-0.1	0.05
TCGA-CF-A27C-01	False	True	-1.35	-1.44	0.87	-1	-0.15	-0.34	False	-0.47	-1.35	-0.02	-0.24	0.05
TCGA-XF-A8HG-01	False	True	-1.37	-2.19	0.86	-1.39	-0.36	-0.6	False	-0.6	-1.37	-0.07	-0.23	0.09
TCGA-CU-A0YR-01	False	True	-1.37	1.62	0.33	1.22	2.39	0.28	False	0.09	-1.37	-0.12	-0.02	-0.05
TCGA-CF-A9FH-01	False	True	-1.39	0.23	0.84	-0.69	0.87	-0.85	False	0	-1.39	0.02	-0.21	-0.03
TCGA-4Z-AA89-01	False	True	-1.41	-0.15	0.9	-0.43	-0.22	-0.28	False	-0.49	-1.41	0.03	-0.24	-0.01
TCGA-CF-A47Y-01	False	True	-1.43	-1.64	0.82	-0.88	-0.34	0.01	False	0.74	-1.43	-0.09	-0.18	0.05
TCGA-CF-A47X-01	False	True	-1.44	-1.44	0.75	-0.98	-0.34	-0.63	False	-0.28	-1.44	-0.07	-0.2	0.05
TCGA-XF-AAN0-01	False	True	-1.47	0.54	0.67	0.35	-0.61	0.97	False	0.63	-1.47	-0.11	-0.08	-0.03
TCGA-G2-AA3B-01	False	True	-1.47	0.87	0.76	0.19	0.09	0.28	False	-0.5	-1.47	-0.01	-0.26	0.03
TCGA-LT-A5Z6-01	False	True	-1.54	-0.35	0.92	-0.43	0.01	0.68	False	-0.05	-1.54	-0.05	-0.25	0.07
TCGA-E7-A678-01	False	True	-1.55	-1.07	0.98	-0.22	-0.38	-0.02	False	0.32	-1.55	-0.07	-0.23	0.05
TCGA-E7-A8O7-01	False	True	-1.58	-0.42	0.41	-0.33	0.31	-0.51	False	0.32	-1.58	-0.1	-0.12	-0.02
TCGA-CF-A9FM-01	False	True	-1.65	-0.92	0.8	-0.73	0.49	-0.78	False	-0.06	-1.65	-0.11	-0.12	-0.01
TCGA-ZF-A9R4-01	False	True	-1.67	1.1	0.8	0.6	0.23	-0.06	False	-0.84	-1.67	-0.03	-0.26	0.03
TCGA-CF-A3MF-01	False	True	-1.76	-1.85	0.33	-0.87	0.09	0.33	False	1.27	-1.76	-0.12	-0.18	0.03
TCGA-CF-A47S-01	False	True	-1.77	0.67	0.73	-0.24	0.26	-0.47	False	0.72	-1.77	-0.1	-0.17	0
TCGA-CF-A3MI-01	False	True	-1.91	-1.24	0.46	-0.33	-0.29	0.44	False	1.24	-1.91	-0.11	-0.21	0.03
TCGA-DK-A3IV-01	False	True	-2.59	1.39	0.43	0.76	0.89	0.58	False	0.44	-2.59	-0.09	-0.27	-0.04
TCGA-DK-A6B6-01	False	True	-2.81	1.35	0.89	0.88	0.47	-0.03	False	0.24	-2.81	-0.15	-0.28	-0.01
