# Supplementary material for: Identification of adenylate cyclase 2 methylation in bladder cancer with implications for prognosis and immunosuppressive microenvironment
Source: Front Oncol. 2022 Oct 14;12:1025195. doi: 10.3389/fonc.2022.1025195 (PMC9614257; doi:10.3389/fonc.2022.1025195)
Supplement: Supplementary file 2 [file DataSheet_2.zip › Raw data/os.csv]

sampleID	time	Staus	RS	Label
TCGA-ZF-A9RN-01	1.68493150684932	1	0.0140695825016559	Low groups
TCGA-CF-A1HR-01	1.06575342465753	0	0.21063822838015	High groups
TCGA-XF-A8HH-01	0.156164383561644	1	0.368489000645104	High groups
TCGA-ZF-AA4W-01	5.01369863013699	0	0.0316774964507602	Low groups
TCGA-XF-A9SU-01	0.498630136986301	1	0.122076303695736	Low groups
TCGA-DK-A3IQ-01	1.47671232876712	1	1.24531310866726	High groups
TCGA-FD-A6TK-01	0.904109589041096	0	0.382390582873469	High groups
TCGA-DK-A1A7-01	1.53424657534247	0	0.0514417113826102	Low groups
TCGA-CU-A5W6-01	0.153424657534247	1	0.29124991296423	High groups
TCGA-DK-A3X1-01	5.5041095890411	0	0.0343565966466416	Low groups
TCGA-XF-A9ST-01	0.350684931506849	1	0.0699770704115563	Low groups
TCGA-CF-A9FM-01	1.09041095890411	0	0.0792927672728535	Low groups
TCGA-BT-A20V-01	0.421917808219178	1	0.222928180002613	High groups
TCGA-GV-A3QF-01	1.69041095890411	1	0.00504061670053014	Low groups
TCGA-DK-A2I4-01	11.8986301369863	0	0.124460486274336	High groups
TCGA-DK-A6B2-01	1.30684931506849	0	0.244156395628105	High groups
TCGA-DK-A1AG-01	1.3013698630137	0	0.0874628412503394	Low groups
TCGA-XF-A9SZ-01	2.35342465753425	1	0.36109457017632	High groups
TCGA-E7-A519-01	1.39178082191781	0	0.0429244451738409	Low groups
TCGA-2F-A9KO-01	2.01095890410959	1	0.308244364393713	High groups
TCGA-ZF-A9R1-01	2.11780821917808	0	0.292428392886718	High groups
TCGA-4Z-AA7S-01	2.91506849315068	1	0.0641930619274924	Low groups
TCGA-BL-A13J-01	0.221917808219178	1	0.598365205323645	High groups
TCGA-DK-A3IK-01	0.4	1	0.215367972203479	High groups
TCGA-C4-A0F1-01	0.243835616438356	0	0.00920382732983974	Low groups
TCGA-DK-A3IS-01	4.18904109589041	0	0.0152120850685033	Low groups
TCGA-UY-A9PH-01	4.27671232876712	0	0.0322419311374938	Low groups
TCGA-E5-A4TZ-01	1.27945205479452	1	0.0364681670692917	Low groups
TCGA-DK-A3WW-01	1.73424657534247	0	0.0251705757349061	Low groups
TCGA-K4-A5RH-01	0.756164383561644	0	0.416947804909838	High groups
TCGA-ZF-AA56-01	0.70958904109589	1	0.485632911741821	High groups
TCGA-UY-A8OB-01	5.77808219178082	0	0.0231843692482634	Low groups
TCGA-YC-A9TC-01	0.0547945205479452	1	1.73669145606449	High groups
TCGA-CF-A7I0-01	1.00821917808219	0	0.208642109015166	High groups
TCGA-K4-A5RJ-01	1.47671232876712	0	0.192446693735047	High groups
TCGA-YF-AA3L-01	0.997260273972603	0	0.196355242882748	High groups
TCGA-CF-A3MI-01	1.01369863013699	0	0.0190613650934302	Low groups
TCGA-DK-A6B0-01	6.38356164383562	0	0.0607391578576785	Low groups
TCGA-DK-A6B1-01	5.61369863013699	0	0.138814468902282	High groups
TCGA-G2-AA3C-01	0.578082191780822	1	0.00676478187842236	Low groups
TCGA-XF-AAN3-01	7.19178082191781	0	0.276198865032242	High groups
TCGA-CU-A0YO-01	0.408219178082192	1	0.925695661308888	High groups
TCGA-BT-A3PJ-01	2.16164383561644	0	0.00949050294745244	Low groups
TCGA-CF-A47Y-01	1.02191780821918	0	0.0381552010259688	Low groups
TCGA-FD-A62O-01	0.591780821917808	1	0.139993301903365	High groups
TCGA-BL-A0C8-01	3.33972602739726	0	0.0369838589996458	Low groups
TCGA-E7-A7DV-01	0.101369863013699	0	0.0170667241898334	Low groups
TCGA-DK-A3WY-01	13.6082191780822	0	0.0908534304511135	Low groups
TCGA-BT-A20N-01	2.17808219178082	1	0.113967146433002	Low groups
TCGA-G2-A2ES-01	2.75068493150685	1	0.0786098346963665	Low groups
TCGA-GC-A3YS-01	2.07671232876712	0	0.305445278553553	High groups
TCGA-FD-A43X-01	0.301369863013699	0	0.00432160595009347	Low groups
TCGA-XF-A9SM-01	2.87123287671233	0	0.106348319505147	Low groups
TCGA-DK-A6AV-01	5.34794520547945	0	0	Low groups
TCGA-GU-A42Q-01	0.942465753424658	1	0.138814468902282	High groups
TCGA-C4-A0F7-01	0.16986301369863	1	0.157690513582053	High groups
TCGA-CF-A47W-01	1.00821917808219	0	0.0113525072299052	Low groups
TCGA-XF-AAMQ-01	5.96438356164384	0	1.39687189049046	High groups
TCGA-K4-A3WS-01	2.08493150684932	0	0.785592398704231	High groups
TCGA-C4-A0EZ-01	0.747945205479452	1	0.237563718317676	High groups
TCGA-CF-A47S-01	0.912328767123288	0	0.00848688896549117	Low groups
TCGA-ZF-AA5P-01	1.01917808219178	0	0.932363591434855	High groups
TCGA-XF-A9SX-01	1.96986301369863	1	0.221196549944547	High groups
TCGA-FD-A3B8-01	1.05205479452055	0	0.684728987014086	High groups
TCGA-CF-A27C-01	1.16438356164384	0	0.0487941802608049	Low groups
TCGA-XF-A9T4-01	1.35616438356164	1	0.0418036876570852	Low groups
TCGA-HQ-A2OF-01	5.33424657534247	0	0.0935601761623378	Low groups
TCGA-DK-AA74-01	4.67945205479452	0	0.448055167717188	High groups
TCGA-FD-A3SM-01	1.4986301369863	1	0.132642642539619	High groups
TCGA-KQ-A41P-01	2.9972602739726	0	0.104336659814736	Low groups
TCGA-C4-A0F6-01	1.91780821917808	0	0.185105362542592	High groups
TCGA-FD-A3B5-01	0.745205479452055	1	0.0325240656921994	Low groups
TCGA-4Z-AA80-01	0.0520547945205479	1	0.0304067104260458	Low groups
TCGA-FD-A3B6-01	2.75342465753425	1	0.0274371827068511	Low groups
TCGA-4Z-AA87-01	3.98356164383562	0	0.0315363532680532	Low groups
TCGA-DK-A1A6-01	5.53424657534247	0	0.0643310462459839	Low groups
TCGA-DK-A1AD-01	9.36986301369863	0	0.157302466318974	High groups
TCGA-FD-A5BS-01	4.49041095890411	0	0.237318965574551	High groups
TCGA-2F-A9KW-01	0.695890410958904	1	0.0473987888754111	Low groups
TCGA-DK-AA6T-01	1.56712328767123	0	0.172743516760187	High groups
TCGA-4Z-AA84-01	1.26027397260274	0	0.0113525072299052	Low groups
TCGA-FJ-A3Z9-01	1.05479452054795	1	0.0172092900322231	Low groups
TCGA-CU-A0YR-01	1.26027397260274	1	0.12366619645382	Low groups
TCGA-FD-A3B3-01	2.66849315068493	1	0.14326279303862	High groups
TCGA-FD-A43N-01	1.91506849315068	0	0.0916659875218129	Low groups
TCGA-BL-A13I-01	0.610958904109589	1	0.109739433029727	Low groups
TCGA-KQ-A41S-01	0.0958904109589041	0	1.49349362958305	High groups
TCGA-4Z-AA86-01	0.852054794520548	1	0.129217063664154	High groups
TCGA-E7-A5KF-01	0.0547945205479452	0	0.133168933486044	High groups
TCGA-XF-AAN7-01	1.54794520547945	1	3.70739226536642	High groups
TCGA-DK-AA6M-01	4.33424657534247	0	0.07340895518534	Low groups
TCGA-CU-A3YL-01	2.48219178082192	0	0.105812151129231	Low groups
TCGA-ZF-A9RD-01	1.11780821917808	1	0	Low groups
TCGA-C4-A0F0-01	0.161643835616438	0	0.146394549060505	High groups
TCGA-FD-A3SR-01	1.64931506849315	1	2.32042691129399	High groups
TCGA-DK-A6B5-01	4.22465753424658	0	0.0439043942956211	Low groups
TCGA-HQ-A5ND-01	0.750684931506849	1	0.0718999315656331	Low groups
TCGA-DK-AA76-01	1.0027397260274	0	0.705225956616364	High groups
TCGA-CF-A47V-01	1.03835616438356	0	0.0227583975781576	Low groups
TCGA-E7-A3Y1-01	0.446575342465753	0	0.0448836782397648	Low groups
TCGA-ZF-AA53-01	4.82465753424658	0	0.243912758873174	High groups
TCGA-ZF-A9R7-01	1.82191780821918	0	0.0817486512341679	Low groups
TCGA-GV-A40G-01	1.58904109589041	0	0.00417776078910997	Low groups
TCGA-4Z-AA7M-01	1.35616438356164	0	0.0553345017510994	Low groups
TCGA-BT-A2LD-01	1.70684931506849	1	0.14535138557262	High groups
TCGA-4Z-AA82-01	4.26301369863014	1	0.126047755205939	High groups
TCGA-FD-A62P-01	0.523287671232877	1	0.313129734837852	High groups
TCGA-DK-AA6U-01	1.58356164383562	0	0.165686877029876	High groups
TCGA-FD-A3N6-01	2.33150684931507	0	0.0159256899902542	Low groups
TCGA-2F-A9KR-01	8.72054794520548	1	0.143654634526038	High groups
TCGA-CF-A3MF-01	1.04931506849315	0	0.00920382732983974	Low groups
TCGA-CU-A3KJ-01	1.53972602739726	0	0.00949050294745244	Low groups
TCGA-FD-A6TC-01	0.512328767123288	0	0.214746522682395	High groups
TCGA-XF-A8HB-01	3.75342465753425	0	0.00863030514344006	Low groups
TCGA-XF-AAN1-01	2.57808219178082	1	0	Low groups
TCGA-FJ-A871-01	0.745205479452055	1	0.133563525741106	High groups
TCGA-UY-A9PA-01	2.93698630136986	0	0.265316866510289	High groups
TCGA-E7-A4IJ-01	1.84657534246575	1	0.0308304301532745	Low groups
TCGA-XF-AAMZ-01	3.69315068493151	1	0.0926133927142838	Low groups
TCGA-XF-AAMR-01	7.64383561643836	0	0.859969548221026	High groups
TCGA-BT-A42E-01	3.03561643835616	0	0.0172092900322231	Low groups
TCGA-K4-A6FZ-01	0.150684931506849	0	0.733267559354762	High groups
TCGA-DK-A1AF-01	1.46849315068493	0	0.479023559980514	High groups
TCGA-FD-A6TB-01	1.56712328767123	0	0.35512905848417	High groups
TCGA-GU-AATO-01	0.887671232876712	1	0.12313642685606	Low groups
TCGA-BT-A20U-01	1.24657534246575	1	0.392427338213722	High groups
TCGA-DK-A1AA-01	1.58356164383562	0	0.048096653272944	Low groups
TCGA-GV-A3JW-01	1.77808219178082	0	0.263995882071239	High groups
TCGA-FD-A5BZ-01	2.28767123287671	1	0.595599136829893	High groups
TCGA-ZF-A9R9-01	2.36712328767123	1	0.637749339154312	High groups
TCGA-G2-AA3F-01	2.44657534246575	0	0.0511632525821146	Low groups
TCGA-ZF-AA5H-01	2.45753424657534	0	0.0676387168753633	Low groups
TCGA-XF-A8HD-01	8.12054794520548	0	0.12366619645382	Low groups
TCGA-FD-A6TH-01	0.358904109589041	1	0.087191249562623	Low groups
TCGA-4Z-AA7O-01	1.4027397260274	0	0.469781806806864	High groups
TCGA-DK-A6B6-01	3.05479452054795	0	0.0112093614203034	Low groups
TCGA-E7-A6MF-01	2.05479452054795	0	0.373954394865803	High groups
TCGA-DK-AA6W-01	1.13698630136986	1	2.33776817092163	High groups
TCGA-GC-A3BM-01	1.78356164383562	1	0.0469799081444094	Low groups
TCGA-GU-A42P-01	0.90958904109589	1	0.167614840755111	High groups
TCGA-GV-A3QI-01	3.04109589041096	0	0.0277202583559274	Low groups
TCGA-XF-A9T3-01	0.186301369863014	0	0.34118877247874	High groups
TCGA-E7-A8O7-01	1.27671232876712	0	0.0501882233114782	Low groups
TCGA-DK-AA77-01	1.69315068493151	0	0.07340895518534	Low groups
TCGA-XF-AAML-01	0.635616438356164	1	0.0263043243519085	Low groups
TCGA-2F-A9KQ-01	7.90684931506849	0	0.0197730690400272	Low groups
TCGA-CF-A3MH-01	1.09041095890411	0	0	Low groups
TCGA-XF-A8HC-01	0.547945205479452	1	0.0297002342154199	Low groups
TCGA-ZF-AA4T-01	1.64109589041096	1	0.032383005311653	Low groups
TCGA-FD-A6TI-01	0.805479452054795	1	0.374177032989839	High groups
TCGA-H4-A2HO-01	0.126027397260274	0	0.0176369030494984	Low groups
TCGA-CF-A47X-01	1.05205479452055	0	1.87152827086222	High groups
TCGA-XF-A9SP-01	1.24383561643836	1	0.492109552652613	High groups
TCGA-K4-A4AC-01	0.761643835616438	1	0.0599089890186851	Low groups
TCGA-BL-A5ZZ-01	1.03287671232877	0	0.435521921343928	High groups
TCGA-S5-AA26-01	1.37808219178082	0	0.0724488500696924	Low groups
TCGA-E7-A677-01	2.24657534246575	0	0.0501882233114782	Low groups
TCGA-DK-A1AC-01	10.9068493150685	0	0.13303737874735	High groups
TCGA-GU-A766-01	1.31506849315068	0	0.0648828515848544	Low groups
TCGA-DK-A2HX-01	3.89041095890411	1	0.977169999690127	High groups
TCGA-UY-A8OC-01	0.252054794520548	1	0.139731422243744	High groups
TCGA-FD-A5BR-01	2.22739726027397	0	1.9996753570921	High groups
TCGA-DK-AA6S-01	13.8356164383562	0	0.655168617609592	High groups
TCGA-4Z-AA7Q-01	1.3972602739726	1	0.034779158048019	Low groups
TCGA-HQ-A2OE-01	3.21643835616438	0	0.016781550233402	Low groups
TCGA-XF-AAMX-01	0.564383561643836	1	0.121678556588252	Low groups
TCGA-LT-A5Z6-01	1.2986301369863	0	0.285343030159256	High groups
TCGA-YC-A89H-01	1.56986301369863	0	0.0363274918177651	Low groups
TCGA-E7-A8O8-01	0.0356164383561644	0	0.0183493098788918	Low groups
TCGA-GC-A3OO-01	1.31780821917808	0	0.541812169528895	High groups
TCGA-DK-AA75-01	0.931506849315068	1	0.154971988316384	High groups
TCGA-BT-A2LB-01	1.34794520547945	1	0.419323145283251	High groups
TCGA-ZF-AA54-01	1.61643835616438	1	0.0404015152842066	Low groups
TCGA-FT-A3EE-01	0.271232876712329	1	0.136585152847626	High groups
TCGA-FJ-A3ZF-01	1.43561643835616	0	0.0150693217176482	Low groups
TCGA-DK-A3X2-01	1.4986301369863	1	0.023752135898995	Low groups
TCGA-XF-AAME-01	7.74794520547945	1	0.377512488485005	High groups
TCGA-ZF-AA4R-01	2.83835616438356	1	0.263635403568329	High groups
TCGA-GV-A3JZ-01	1.65205479452055	0	0.612116552224883	High groups
TCGA-DK-A2I2-01	0.649315068493151	1	0.0284277045726673	Low groups
TCGA-K4-A83P-01	1.35616438356164	0	0.343237247283421	High groups
TCGA-4Z-AA7Y-01	4.16986301369863	0	0.0935601761623378	Low groups
TCGA-E7-A7XN-01	1.17260273972603	0	0.0230423926658638	Low groups
TCGA-2F-A9KP-01	0.997260273972603	1	0.0353423807921971	Low groups
TCGA-UY-A78M-01	1.89041095890411	1	0.18966644665005	High groups
TCGA-FD-A6TD-01	1.05753424657534	1	0.0363274918177651	Low groups
TCGA-BT-A20Q-01	1.62465753424658	1	0.344260394985419	High groups
TCGA-ZF-AA51-01	4.6958904109589	0	0.234010733108401	High groups
TCGA-GU-A42R-01	1.58082191780822	1	0.0625362198953893	Low groups
TCGA-PQ-A6FI-01	1.01917808219178	0	0.0349199843491595	Low groups
TCGA-ZF-AA4X-01	5.6	0	0.812457151580457	High groups
TCGA-FD-A5BU-01	1.61095890410959	0	0.336397656213539	High groups
TCGA-CF-A8HX-01	0.945205479452055	0	0.0304067104260458	Low groups
TCGA-XF-A9SK-01	1.33150684931507	1	0.471239495338241	High groups
TCGA-GD-A3OS-01	1.74794520547945	0	0.0439043942956211	Low groups
TCGA-FD-A6TG-01	0.254794520547945	1	0.506094111906321	High groups
TCGA-4Z-AA7N-01	3.74520547945205	1	0.610983471435526	High groups
TCGA-GV-A3QK-01	2.27945205479452	0	0.0117818594599147	Low groups
TCGA-K4-A5RI-01	0.975342465753425	1	0.299947954060028	High groups
TCGA-GV-A40E-01	0.715068493150685	1	0.139600464585515	High groups
TCGA-FD-A43Y-01	1.2986301369863	1	0.12300395405482	Low groups
TCGA-DK-A3IV-01	0.805479452054795	1	0.552475444491033	High groups
TCGA-G2-A2EL-01	2.24383561643836	1	0	Low groups
TCGA-E7-A541-01	2.13150684931507	1	0.0524158941511385	Low groups
TCGA-XF-AAN2-01	5.12054794520548	1	0.00977712161152991	Low groups
TCGA-LC-A66R-01	1.27671232876712	0	0.0768326955573986	Low groups
TCGA-ZF-A9RE-01	0.29041095890411	1	0	Low groups
TCGA-UY-A9PE-01	0.517808219178082	0	0.107687869314373	Low groups
TCGA-XF-AAMG-01	9.21643835616438	0	0.115832298652565	Low groups
TCGA-GU-A763-01	2.73150684931507	0	0.020484422065084	Low groups
TCGA-G2-AA3D-01	5.86027397260274	0	0.0908534304511135	Low groups
TCGA-ZF-A9R4-01	2.52328767123288	0	0.0794293150029151	Low groups
TCGA-E7-A97P-01	1.1972602739726	1	0.243669080966863	High groups
TCGA-5N-A9KM-01	1.45205479452055	1	0.171591153231601	High groups
TCGA-ZF-A9RC-01	7.85753424657534	0	0.46435460355164	High groups
TCGA-MV-A51V-01	1.12328767123288	0	0.0156402903768822	Low groups
TCGA-S5-A6DX-01	0.153424657534247	1	0.231801022777158	High groups
TCGA-FJ-A3ZE-01	0.887671232876712	1	0.0180643893603616	Low groups
TCGA-YC-A8S6-01	0.802739726027397	0	0.112366523072563	Low groups
TCGA-UY-A9PF-01	0.320547945205479	0	0.135009441351161	High groups
TCGA-GV-A3JV-01	1.18904109589041	1	0.188527526774402	High groups
TCGA-ZF-AA5N-01	0.46027397260274	1	0	Low groups
TCGA-XF-A9T8-01	1.14520547945205	1	0.084744620868468	Low groups
TCGA-5N-A9KI-01	0.208219178082192	1	0.361431504133141	High groups
TCGA-CF-A3MG-01	1.01095890410959	0	0.00662118012237996	Low groups
TCGA-GC-A4ZW-01	0.0410958904109589	0	0.0302654428576696	Low groups
TCGA-E7-A4XJ-01	0.186301369863014	1	0	Low groups
TCGA-FD-A3NA-01	5.05479452054795	0	0.26471656897702	High groups
TCGA-DK-A3IT-01	1.77534246575342	0	0.195221593252845	High groups
TCGA-R3-A69X-01	1.18630136986301	0	0.461738086020466	High groups
TCGA-4Z-AA83-01	5.54520547945206	0	0.00705194251649003	Low groups
TCGA-ZF-A9R0-01	1.86301369863014	1	0.377401430785794	High groups
TCGA-GC-A3I6-01	1.72602739726027	1	0.149129269909933	High groups
TCGA-XF-A9SH-01	5.4	1	0.0988237683796915	Low groups
TCGA-UY-A78L-01	3.08767123287671	0	0.161952158926742	High groups
TCGA-XF-AAN5-01	6.28219178082192	0	0.0361868028478463	Low groups
TCGA-UY-A78P-01	6.52054794520548	0	0.130008304108606	High groups
TCGA-CF-A8HY-01	0.945205479452055	0	0.0166389421137891	Low groups
TCGA-CF-A9FL-01	1.54794520547945	1	1.05838577100035	High groups
TCGA-E7-A6MD-01	0.353424657534247	0	0.113167056732735	Low groups
TCGA-CF-A9FF-01	0.989041095890411	0	0.0441842575440038	Low groups
TCGA-XF-AAMY-01	8.24931506849315	0	0.131457785479088	High groups
TCGA-G2-A3IE-01	1.67671232876712	1	0.167871708029161	High groups
TCGA-GU-A767-01	0.394520547945205	1	0.205892927507671	High groups
TCGA-G2-A3IB-01	0.602739726027397	1	0.0340748202705723	Low groups
TCGA-CF-A1HS-01	1.04657534246575	0	0.103799743157668	Low groups
TCGA-DK-A3IN-01	0.684931506849315	1	0.144829520838809	High groups
TCGA-2F-A9KT-01	9.07945205479452	0	0.100035721161844	Low groups
TCGA-UY-A78N-01	7.23561643835616	1	1.01599703107277	High groups
TCGA-DK-A1A5-01	0.178082191780822	1	0.27667531650318	High groups
TCGA-E7-A5KE-01	0.0465753424657534	0	0.0545012161825606	Low groups
TCGA-FD-A62S-01	1.11232876712329	1	0.578310792848726	High groups
TCGA-G2-AA3B-01	5.5013698630137	0	0.0411027718191281	Low groups
TCGA-K4-A54R-01	2.30684931506849	0	0.0776531856501614	Low groups
TCGA-XF-A9T5-01	5.55342465753425	0	0.0855606248726255	Low groups
TCGA-BT-A20J-01	1.58630136986301	1	0.0705267208766824	Low groups
TCGA-XF-AAMW-01	0.693150684931507	1	0.122871469088393	Low groups
TCGA-ZF-AA4V-01	4.94794520547945	0	0.0189189821630517	Low groups
TCGA-GU-AATP-01	2.74794520547945	0	0.288417627311717	High groups
TCGA-CU-A0YN-01	1.07671232876712	1	0.101650076094435	Low groups
TCGA-XF-AAMH-01	0.942465753424658	1	0.0803847874146045	Low groups
TCGA-DK-A2I6-01	7.27671232876712	0	0.0617070847915972	Low groups
TCGA-DK-AA6Q-01	1.13150684931507	1	0.0144981269993528	Low groups
TCGA-XF-A8HI-01	1.49041095890411	1	0.0468402542029724	Low groups
TCGA-DK-A2I1-01	1.4958904109589	0	0.146915848087275	High groups
TCGA-E7-A7PW-01	1.13972602739726	0	0.214249170254514	High groups
TCGA-XF-AAMT-01	0.246575342465753	1	0.35940871904277	High groups
TCGA-BT-A20R-01	0.421917808219178	1	0.267715561951702	High groups
TCGA-H4-A2HQ-01	1.61643835616438	0	0.101515615491244	Low groups
TCGA-FD-A43S-01	1.24657534246575	0	0.647636863484549	High groups
TCGA-ZF-AA58-01	4.51780821917808	0	0.110496881917402	Low groups
TCGA-DK-AA6P-01	1.25205479452055	0	0.0928839656784844	Low groups
TCGA-XF-AAN0-01	4.70684931506849	1	0.288299494657331	High groups
TCGA-BT-A0YX-01	1.0958904109589	1	0.0413831790194062	Low groups
TCGA-ZF-A9R5-01	2.98630136986301	0	0.0244615301409958	Low groups
TCGA-GV-A3JX-01	1.59178082191781	0	0.432104223468677	High groups
TCGA-ZF-A9R3-01	2.6	1	1.72334012025117	High groups
TCGA-G2-A2EO-01	4.94246575342466	1	0.50131174924366	High groups
TCGA-CF-A5UA-01	1	0	0.43498843946051	High groups
TCGA-K4-A3WU-01	0.287671232876712	0	1.60383401878455	High groups
TCGA-DK-AA71-01	1.13698630136986	0	1.54952132078964	High groups
TCGA-XF-A9T2-01	1.57534246575342	1	0.257372755606801	High groups
TCGA-FD-A5BY-01	0.687671232876712	0	0.0380146901867159	Low groups
TCGA-BT-A20T-01	1.24109589041096	1	0.425459304765355	High groups
TCGA-UY-A78O-01	6.33424657534247	0	0.269152867217174	High groups
TCGA-4Z-AA89-01	2.81917808219178	0	0	Low groups
TCGA-XF-A9SW-01	0.991780821917808	1	0.51984379730947	High groups
TCGA-BT-A20W-01	0.695890410958904	1	0.057415612427243	Low groups
TCGA-FD-A3N5-01	1.87671232876712	1	0.0913951860117	Low groups
TCGA-DK-A3WX-01	0.879452054794521	1	0.0771062441059786	Low groups
TCGA-FD-A62N-01	0.224657534246575	0	0.205767840149818	High groups
TCGA-HQ-A5NE-01	1.01369863013699	1	0.433707277495855	High groups
TCGA-XF-A8HE-01	10.4575342465753	0	0.0219060767336222	Low groups
TCGA-DK-AA6R-01	13.8109589041096	0	0.0120680233090903	Low groups
TCGA-XF-A9SI-01	6.63835616438356	0	0.544782104786663	High groups
TCGA-BT-A42C-01	2.39178082191781	0	0.0236102151826453	Low groups
TCGA-KQ-A41O-01	4.21369863013699	0	0.0223323000980564	Low groups
TCGA-YF-AA3M-01	1.13698630136986	0	0.047957107396655	Low groups
TCGA-ZF-AA4N-01	0.241095890410959	1	0.0367494764278683	Low groups
TCGA-G2-A2EC-01	1.90684931506849	1	0.856945863282433	High groups
TCGA-CF-A5U8-01	1.09315068493151	0	0.00518437585972326	Low groups
TCGA-UY-A8OD-01	9.4027397260274	0	1.00762609237618	High groups
TCGA-4Z-AA7R-01	1.43013698630137	1	0.0154975693953256	Low groups
TCGA-FD-A3B4-01	1.3972602739726	1	0.260868738615679	High groups
TCGA-FJ-A3Z7-01	2.58904109589041	0	0.0615688492680028	Low groups
TCGA-G2-A2EJ-01	4	0	0	Low groups
TCGA-SY-A9G0-01	2.76164383561644	1	0.86092308099922	High groups
TCGA-G2-A2EK-01	1.32876712328767	0	0.197739606006356	High groups
TCGA-FD-A5BX-01	0.473972602739726	1	0.244765307569313	High groups
TCGA-XF-AAN4-01	2.25479452054795	1	0.513288602524751	High groups
TCGA-FD-A3SO-01	0.46027397260274	1	0.168513676197494	High groups
TCGA-FD-A6TA-01	5.23835616438356	0	0.366476093510096	High groups
TCGA-FD-A3SS-01	1.07123287671233	1	0.209390977467428	High groups
TCGA-FD-A43P-01	2.27945205479452	0	0.297132709571163	High groups
TCGA-BT-A3PK-01	0.83013698630137	1	0.00259451670845232	Low groups
TCGA-XF-A9T6-01	0.175342465753425	0	0	Low groups
TCGA-FD-A5BV-01	0.446575342465753	1	0.209890007234039	High groups
TCGA-ZF-AA4U-01	0.717808219178082	1	0	Low groups
TCGA-SY-A9G5-01	3.24931506849315	0	0.326422296101062	High groups
TCGA-KQ-A41R-01	3.6986301369863	0	0.0535284409892994	Low groups
TCGA-GC-A6I1-01	0.745205479452055	1	0.00460925325258967	Low groups
TCGA-GU-A764-01	1.67123287671233	0	0.112499976200718	Low groups
TCGA-G2-A2EF-01	5.16164383561644	0	0.0154975693953256	Low groups
TCGA-FT-A61P-01	0.923287671232877	0	0.217354813682437	High groups
TCGA-K4-AAQO-01	0.983561643835616	0	0.747086583027818	High groups
TCGA-DK-AA6L-01	3.18630136986301	1	0.023894042655701	Low groups
TCGA-K4-A6MB-01	1.28493150684932	0	0.563060482763873	High groups
TCGA-BT-A20P-01	1.49041095890411	1	0.360420466103209	High groups
TCGA-FD-A3SJ-01	2.02465753424658	1	0.399991350664181	High groups
TCGA-G2-A3VY-01	1.46849315068493	0	0.761710784363344	High groups
TCGA-GC-A3WC-01	1.47945205479452	0	0.11609855223658	Low groups
TCGA-CU-A3QU-01	0.432876712328767	0	0.0366088286051014	Low groups
TCGA-FD-A3SP-01	2.14520547945205	0	0.848077054053145	High groups
TCGA-GC-A3RB-01	1.59452054794521	0	0.0648828515848544	Low groups
TCGA-GU-AATQ-01	0.583561643835616	1	0.0325240656921994	Low groups
TCGA-GC-A6I3-01	1.15890410958904	0	0.530070742225084	High groups
TCGA-GC-A3RD-01	1.17260273972603	0	0.0594937253916716	Low groups
TCGA-GD-A3OQ-01	0.26027397260274	0	0.158983251160387	High groups
TCGA-CF-A47T-01	1.05479452054795	1	0.060185765046563	Low groups
TCGA-ZF-AA52-01	2.95068493150685	1	0.630219064732159	High groups
TCGA-XF-A8HG-01	1.27945205479452	1	0.00863030514344006	Low groups
TCGA-FD-A3B7-01	0.334246575342466	1	0.13198450875653	High groups
TCGA-DK-A3IL-01	1.13150684931507	1	0.181038924431668	High groups
TCGA-E7-A6ME-01	2.0027397260274	0	1.69572662262096	High groups
TCGA-GD-A2C5-01	2.22465753424658	0	0.565207205574546	High groups
TCGA-DK-AA6X-01	1.27945205479452	0	0.124063396027078	High groups
TCGA-UY-A9PD-01	1.48493150684931	0	0.137896932389619	High groups
TCGA-DK-A3IM-01	0.679452054794521	1	0	Low groups
TCGA-BT-A42F-01	2.36712328767123	0	0.00360223668019553	Low groups
TCGA-FD-A3SL-01	1.95068493150685	1	0.290896181188303	High groups
TCGA-BT-A3PH-01	0.389041095890411	1	0.0364681670692917	Low groups
TCGA-FD-A3SQ-01	3.8986301369863	1	1.02856915219677	High groups
TCGA-ZF-A9RF-01	5.33972602739726	0	0	Low groups
TCGA-DK-A1A3-01	1.82191780821918	1	0.609187604870425	High groups
TCGA-BT-A2LA-01	1.43013698630137	0	2.6032168433459	High groups
TCGA-PQ-A6FN-01	1.38904109589041	0	0.0761485971800829	Low groups
TCGA-GD-A3OP-01	0.175342465753425	0	0.764600935659289	High groups
TCGA-FD-A5BT-01	0.898630136986301	1	0.199750856715837	High groups
TCGA-BL-A3JM-01	0.561643835616438	1	0.170694233687083	High groups
TCGA-E7-A85H-01	1.07945205479452	0	0.243181601644472	High groups
TCGA-CU-A72E-01	1.13150684931507	1	0.251082803316987	High groups
TCGA-FD-A3SN-01	2.43013698630137	0	0.17951105027151	High groups
TCGA-GU-A762-01	0.635616438356164	1	0.0571383043935418	Low groups
TCGA-GV-A3QH-01	0.706849315068493	1	0.112233057598497	Low groups
TCGA-FD-A6TF-01	0.189041095890411	1	0.321235435016064	High groups
TCGA-XF-A9SJ-01	0.268493150684932	1	0.137896932389619	High groups
TCGA-ZF-A9RL-01	7.40547945205479	0	0.894371549961275	High groups
TCGA-E7-A678-01	2.18630136986301	0	0.00705194251649003	Low groups
TCGA-GD-A76B-01	0.613698630136986	0	1.54121744810204	High groups
TCGA-GV-A6ZA-01	1.89315068493151	0	0.0206266505899578	Low groups
TCGA-FD-A5C1-01	4.90958904109589	0	0.357157848719754	High groups
TCGA-BT-A20X-01	0.687671232876712	1	0.0304067104260458	Low groups
TCGA-K4-A3WV-01	1.76986301369863	0	2.30935083732328	High groups
TCGA-FD-A5C0-01	1.50684931506849	1	0.331131922217202	High groups
TCGA-DK-A3IU-01	1.93424657534247	1	0.308127844178741	High groups
TCGA-UY-A78K-01	1.46849315068493	1	0.0315363532680532	Low groups
TCGA-DK-A1AE-01	1.34520547945205	0	0.0439043942956211	Low groups
TCGA-LT-A8JT-01	1.75616438356164	0	0.142478790642247	High groups
TCGA-BT-A20O-01	1.01369863013699	1	0.0781999199213715	Low groups
TCGA-K4-A4AB-01	0.23013698630137	0	1.1583370271671	High groups
TCGA-FD-A43U-01	1.74246575342466	0	0.195725547512056	High groups
TCGA-FD-A6TE-01	1.03013698630137	0	0.0244615301409958	Low groups
TCGA-XF-A9SV-01	1.06301369863014	1	0.194465331637997	High groups
TCGA-GD-A6C6-01	0.183561643835616	0	0.0622598944701261	Low groups
TCGA-KQ-A41N-01	4.39452054794521	0	0.0761485971800829	Low groups
TCGA-4Z-AA7W-01	2.3013698630137	0	0.0301241614551288	Low groups
TCGA-CF-A9FH-01	0	0	0.00676478187842236	Low groups
TCGA-KQ-A41Q-01	3.91506849315068	0	0.0361868028478463	Low groups
TCGA-E7-A3X6-01	2.47671232876712	1	0.0648828515848544	Low groups
TCGA-XF-A9SL-01	5.53424657534247	1	0.604450930312516	High groups
TCGA-4Z-AA81-01	3.47945205479452	1	0	Low groups
TCGA-DK-A1AB-01	1.39178082191781	1	0.753347806135908	High groups
TCGA-XF-A9T0-01	2.18904109589041	0	0.131457785479088	High groups
TCGA-GC-A3RC-01	1.32602739726027	0	0.240131118330748	High groups
TCGA-XF-AAN8-01	0.323287671232877	1	0.381172604716798	High groups
TCGA-XF-A8HF-01	8.09315068493151	1	0.137896932389619	High groups
TCGA-E5-A2PC-01	3.63287671232877	0	0.0102069428692571	Low groups
TCGA-ZF-A9R2-01	1.75890410958904	0	0	Low groups
TCGA-E5-A4U1-01	3.23561643835616	0	0.365804499871982	High groups
TCGA-BT-A0S7-01	0.547945205479452	1	0.314290483987996	High groups
TCGA-ZF-A9RM-01	3.98630136986301	0	0.221196549944547	High groups
TCGA-UY-A9PB-01	2.46301369863014	0	0.137634671883373	High groups
TCGA-XF-A9SY-01	1.75342465753425	0	0.0592168165537986	Low groups
TCGA-E7-A7DU-01	0.0767123287671233	0	0.0328061450832415	Low groups
TCGA-XF-AAMJ-01	4.57534246575342	1	0.942007713687964	High groups
