# Supplementary material for: Identification of adenylate cyclase 2 methylation in bladder cancer with implications for prognosis and immunosuppressive microenvironment
Source: Front Oncol. 2022 Oct 14;12:1025195. doi: 10.3389/fonc.2022.1025195 (PMC9614257; doi:10.3389/fonc.2022.1025195)
Supplement: Supplementary file 2 [file DataSheet_2.zip › Raw data/stat.mtx]

TYPE	GENE	CESC	OV	THCA	LUAD	LUSC	ACC	MESO	UCS	GBM	LGG	LAML	SKCM	KIPAN	KIRP	PAAD	PCPG	DLBC	KICH	GBMLGG	SARC	TGCT	THYM	UVM	READ	COAD	COADREAD	ESCA	STAD	STES	PRAD	CHOL	LIHC	BLCA	HNSC	KIRC	BRCA	UCEC	CESC	OV	THCA	LUAD	LUSC	ACC	MESO	UCS	GBM	LGG	LAML
chemokine	CCL20	-0.00501510661240086	-0.0770643366471135	0.0380170449604642	-0.0664401459120421	-0.0553965171436607	-0.0104551929102485	-0.216812461979997	0.230697264918176	-0.034585297709547	-0.00808025070178139	-0.0461056148626589	0.288255893974566	0.112890934236894	-0.0995836707730386	-0.237280046762096	-0.146937436209166	0.168124815214045	0.0972219110091217	-0.251498067181294	-0.221106081656771	0.335053488113529	0.0497546164386822	0.343516296606439	-0.174648354227425	-0.164529347617333	-0.153701366580381	-0.346737097852349	-0.393316152678751	-0.369514459917892	0.200522983383212	-0.202409295356745	0.133350958338985	-0.0338190800692516	-0.104706803484188	0.00430733522012433	0.0936772957892438	0.00522735373631175	0.930606577863772	0.115233772377045	0.394397683930863	0.132883836498003	0.217178645636133	0.928091896300891	0.0436846944478856	0.084255256833238	0.671263006257768	0.855697667156154	0.546941974698104
chemokine	CXCL2	0.0478531334781356	0.0282467006191347	0.177848031201136	-0.010907551094352	-0.0286204524086467	-0.140280831651755	-0.24573546657752	0.114086432901366	-0.00344885100290472	0.193368581530003	0.208991307008076	0.105529245759998	0.248739251958855	0.044361715136378	-0.0924588328977735	-0.0573208257705612	0.13863851451572	0.203491205196399	0.0793313802952551	0.0347160005903402	0.225569230585686	-0.0638444970628177	0.401486230918195	-0.0150773719685823	-0.107576344837459	-0.0830632292168973	-0.119045431231619	-0.263009708247673	-0.176958710957733	0.172944439608069	-0.115401975839205	0.103995154964128	0.152339428614475	-0.0394888482516851	-0.0253963624999601	0.134017532658629	0.102928838961078	0.405754997251284	0.564220982056966	5.94924562330826e-05	0.805329806496266	0.523983446534676	0.223660180349879	0.0217781304549158	0.398102428467311	0.966251406796066	1.11590990403667e-05	0.00578964567573271
chemokine	CXCL3	0.0978753873473426	0.0308339299402806	0.1319763035687	0.0145762193218277	-0.034225853116761	0.113699998693818	-0.128163233103478	0.00750599617195665	0.0322041285506904	0.355007154873107	0.142188323678081	0.0447828689786839	0.313561251830769	0.130736218048911	-0.209476041767063	-0.033626063396389	0.19912333327001	0.175947876072501	0.0569182174305191	-0.165165424859732	0.264281045921494	-0.145381476499841	0.340087193780349	-0.158586851566875	-0.138543388797171	-0.142333310954364	-0.242905905948081	-0.367963714836326	-0.250100431099192	0.163391815261289	0.106216180608844	0.173557006156391	0.128772042155687	-0.0595700639391589	0.0360667969247174	0.124126036197004	0.0820896360508181	0.0884599669006598	0.529074803271942	0.00299258579729629	0.741886411206948	0.446009194912223	0.324824532883385	0.236800104629221	0.955808403466859	0.692710886758547	1.45417084930676e-16	0.0620231454899905
chemokine	CCL15	0.273334831452466	0.0327439180325796	-0.03036813919406	0.222528241063618	-0.0219632801418866	-0.015041044862643	0.151057299695674	0.100055367831452	-0.157479560788643	-0.0674124580357934	0.0703059297816384	0.047093044878211	0.425880537163102	0.132400876334871	-0.0254497252558549	-0.0726047241639095	-0.00832238508162991	-0.178371381869284	-0.100786523319574	-0.103954250084989	0.393919073083712	-0.0961493762848937	0.139073685332217	-0.13640992489535	-0.265621088031832	-0.237683707959676	-0.268200085083501	-0.0737904335613073	-0.0413310967481159	0.132723659310675	-0.122111632915634	-0.296967055757345	0.112940638070841	0.122657725403936	0.266692073447508	-0.049361737124523	0.0877018393784732	1.30773380230732e-06	0.503860276005183	0.496360663394374	3.54604263671146e-07	0.624871449048845	0.896698427496833	0.162528418701413	0.4589802295771	0.0518847951179857	0.128791863672534	0.358009667671698
chemokine	CXCL17	0.105828348201969	-0.0482672260072015	-0.0833057173652915	0.119410819950141	0.0766178950205155	-0.00755085132031247	0.06207643860529	-0.136119634184054	0.124220451661871	0.0224226603037682	0.140932467012308	0.17460511871325	-0.0173544725605366	-0.155640364714256	-0.289300233400005	-0.102355514310298	0.289041478391635	-0.0954678011279321	0.085173952220872	0.0679698592549527	0.425563232988985	-0.0206829861784784	0.0836229896357752	-0.0587783429152639	-0.0806148973610427	-0.0817250450767077	0.0124430045711791	-0.0734022855568247	-0.0525368476161345	0.207994176619065	0.265066730689647	0.0544112549833267	0.097708260447734	-0.0628223718530366	-0.0654300851090563	0.0436967849554825	0.00215197169132392	0.065364534139255	0.3243154588195	0.0616486343559323	0.00677527748262156	0.0876339185675685	0.948034175681637	0.567872793588288	0.312676561442213	0.126053096226567	0.613770971656041	0.0643884395952927
chemokine	CCL25	0.132073482244751	0.0119519685536776	0.0620337667213587	-0.0604362411575135	0.0129883084243215	0.0650081081216912	0.0266958209820993	0.032703875975883	0.0221520245557738	-0.0132297242263136	-0.183271311841633	-0.0858174858884984	-0.179317862298818	-0.0455579484370041	0.0649583376317869	0.0331258049319815	-0.208508874354701	-0.226781972724859	-0.0514848698433803	0.0509118984557247	0.334190163678115	-0.0245379346782355	0.162518839557189	0.0371612326450384	-0.0381379619495055	-0.0266012901325748	-0.19220887737999	-0.0262939518786513	-0.0297201817508901	0.0451335651485112	-0.107524951662011	-0.0387084204287379	0.181628580114218	0.0582804710754596	-0.0310958755189766	0.00790940359186872	0.0575104781082363	0.0212567784430636	0.807286165621546	0.164366131657481	0.171700147782834	0.772482051181523	0.574314888856342	0.806112447866049	0.809165102713883	0.78578218694078	0.76588986569848	0.0157974713541351
chemokine	CCL27	-0.0756455233652391	-0.0351447881438299	0.0624085926997497	0.0317520479284729	0.0166383108007361	0.0131718302499508	0.0859478634978841	-0.0598887936494855	-0.0077259647022188	-0.213587886818455	0.0364645908209892	0.0609705800466223	0.0817937880016103	-0.0210113735534116	0.0827398698090945	-0.0777179641610023	-0.046143614316263	0.173282248661569	-0.288998177796099	-0.0652924905523196	0.0349602911210689	-0.00866151701895227	-0.107402792364945	-0.212595425812577	-0.044953712567792	-0.0847579030753123	0.0464599121337647	-0.0493105513131359	-0.0467077862674469	0.00427023016879668	0.0673956593239474	0.0257573376559423	-0.109869501540535	-0.0252663001577409	-0.0681805864769535	-0.0516239572066993	-0.0792728900341182	0.188383344820696	0.473085115138682	0.161826617365406	0.473007202686196	0.711090662453385	0.909478197142452	0.428629278722251	0.658105112887882	0.924487501804352	1.15535263293709e-06	0.633861910822227
chemokine	CCL28	0.118072693510556	0.0372442524830775	0.0421896664657196	0.037101483205699	0.148721885999713	-0.0708815847705648	0.0207821213435283	-0.020764524246685	0.0273753723277161	-0.0553674531113564	-0.00886284894594163	0.174027069673463	0.435461562527542	0.409354360702439	-0.0339378432120854	0.108478432277347	0.0429957102498461	0.0944019674889163	-0.00901743837118741	0.355215468652327	0.0283834386949851	0.396572688430341	-0.278307138002585	-0.00680467741661092	-0.0508492198320759	-0.040062815749326	-0.0477613486909471	-0.21872041218189	-0.145037328145378	0.397521923749985	0.0150905015595312	0.165129508330522	0.194806346141822	0.0887946865485001	0.258972466816558	0.185920788552789	0.00548963421674168	0.0396488477645768	0.447041118038566	0.344544127419694	0.401711202241532	0.000871408459017158	0.540153260934656	0.848478859422333	0.878152205421903	0.736945742862845	0.212385660879211	0.907866729522077
chemokine	CXCL16	0.120673435139824	0.030996546963913	0.104872407367901	0.176530920700264	0.0147758664943645	0.197129954136816	-0.00363985086569647	-0.0816613660726874	0.115312858465377	0.13644026692185	0.0474283856763226	-0.0405647646077184	0.520535965374838	0.307631065683141	0.0949364428688009	0.0360876017441418	0.0744066884768167	0.157878636961008	-0.0280243604877672	-0.159430734031246	0.116072748822979	0.379434466343316	0.505991361567158	0.399605097291604	0.226955267451317	0.249984914650657	-0.140100345387301	-0.0911335085778779	-0.053617799863373	0.387839227445821	0.0696369216336584	0.286578578780097	0.266239013063654	0.14201855882119	0.299050446232624	0.204416474725296	-0.0179079908366268	0.0354625799324723	0.52690338354634	0.0185211576384855	5.81488997841211e-05	0.74221138961248	0.0857198260882593	0.973308300994298	0.545922923517301	0.155787229508734	0.00203481116290595	0.535488622205944
chemokine	CXCL5	0.10939503953134	0.143668726626033	0.122640660427192	-0.0841048947700643	-0.0562634825190652	0.0516340965167292	-0.163185036129406	0.119583957975163	0.095106082737648	0.295276540985437	0.15389834496154	0.0633320989329522	0.304525828212176	0.339053956895815	-0.108054515620072	-0.00600990479245091	0.147862247181541	0.237688283211441	0.194574780016989	-0.142365575479542	0.435311023355047	0.291153240533063	0.40357996769633	0.217474249045954	0.156150379877825	0.175042848146142	-0.174157210017843	-0.17114148518782	-0.120523851958822	0.165123729305632	0.22458424307238	0.293376425966463	0.121228428854386	0.0150152055101304	0.000138173807526407	0.10948376948264	0.102557624282884	0.0567499563965193	0.00320515871812263	0.00583604962233043	0.056954322783263	0.210056948474222	0.655615893258897	0.130988177172622	0.375605490164503	0.242241439395715	1.06443330615544e-11	0.0432175016303475
chemokine	CXCL8	-0.0624308198629432	0.0175999655887143	0.154932613751654	-0.0086034002705858	-0.0543731847884193	0.0813343638180067	-0.265461418989891	-0.022851195436797	-0.0828812212301573	0.0306426794498236	0.122333555136061	0.1812881724549	0.217713299270643	0.110246632556101	0.0223903157103462	0.0662376358341154	0.0749125288759424	0.181220463996503	-0.297343926012364	-0.217939737651639	0.190934353838589	0.102044120164158	0.254091490795451	0.276013080126064	0.192238313268438	0.206864123543868	-0.105306873175177	-0.183337809488015	-0.168439809845405	0.166957464027071	0.0735955145866696	0.240496365815742	0.00678510688966767	-0.109034978811496	-0.0493543857255298	0.133425113220282	0.10611853795691	0.277880448911335	0.719435086912883	0.000481771392607766	0.845869739881202	0.225805628341831	0.481931849015767	0.0129549762530777	0.866014888222954	0.308425987635277	0.490324580757787	0.108844150896124
chemokine	CXCL1	-0.0029428281122349	0.0995244127763756	0.0845413472218302	0.0878124018828421	0.000807624105744002	0.0287784779911051	-0.15719071851894	-0.0130646144408034	-0.0398303782200835	-0.0151179771933646	0.0907121749771375	0.253862468751189	0.378973149536099	0.229761168949684	-0.137030209399531	0.0193116451265652	0.308300531211452	0.256218258680004	-0.166572277208687	-0.216579130506732	0.382609657694504	0.500895245249233	0.32434021137036	0.00451426389366001	-0.0325241680819675	-0.025515127171328	-0.188065998693126	-0.274005142934891	-0.248181377892891	0.165921047813429	-0.0140190663524971	0.258779038642627	0.032014865952988	-0.151227639045947	0.00542840043635182	0.146801692507009	0.100579763908112	0.959246877321136	0.041731704676342	0.0578764553842548	0.0468230785025896	0.985656737308513	0.803785410998235	0.145938787379188	0.923159599854741	0.624963264675354	0.733662247494336	0.235254656056033
chemokine	CXCL6	0.0506465966743735	0.126284732901072	0.100959782454025	0.163082938858702	0.118050966232568	0.0212610352458051	-0.210561853744934	0.0932164543544769	-0.0683432453767563	0.104724040221971	0.140054761417806	0.106853099688882	0.422556654425661	0.35575713181372	-0.0803198438805001	0.186065480951209	0.310217440187057	0.329302107651866	-0.104118760248089	-0.16686073215997	0.412741056743298	0.41119094383846	0.090831383776125	0.101736306506465	0.248351411087423	0.223626846071683	0.0374838119053275	-0.0876493086173692	-0.0973186769960777	0.264278140584485	0.0531546458975759	0.264868407717644	0.109089942147124	0.00849237792930105	0.0899977920240517	0.125167970629791	0.24368590604449	0.378869817909978	0.00966390361567228	0.0234080704081771	0.000207586602089964	0.00836375047620012	0.854379028192998	0.0502780950523355	0.490394799434672	0.401240028392477	0.018109335483853	0.066084939446239
chemokine	CXCL14	0.238540212661265	0.251205377445888	0.274021070736352	0.137499316320771	0.137836966778961	0.250028289346381	0.338893355195243	0.402614875165067	-0.196365042778764	-0.22246528329875	-0.0181363069927068	0.144884808556687	0.515715541644987	0.210086709589198	0.128624577208038	-0.0850382782767244	0.141699100537742	0.0865393474085876	-0.321932804108989	0.210897600663969	0.451297346336382	-0.361757389172094	0.294936968198286	0.325785285498119	0.264112386614557	0.283084460979919	0.146241871066485	0.115323701746134	0.0753853348445351	0.152314526840033	0.366345892862098	0.393836563150445	0.279910301496794	0.0756148896318224	0.349804254861896	0.201631651669459	0.207576318424401	2.63653015555205e-05	1.88364831753182e-07	3.93378269980293e-10	0.00179912172692352	0.00204955539880485	0.0283028319918288	0.00132345618187245	0.00190353511065379	0.0149860608278193	3.97020110517834e-07	0.812784021429484
chemokine	CX3CL1	0.325623440365434	0.176550210162427	0.015988408838524	0.165809315432406	0.158021413655481	0.000854874998729208	0.32398428232509	0.121699525064347	0.283818584014709	0.205714833749319	0.122574523815846	-0.00312447619307899	0.373728583868308	0.420619016380812	0.268193918327159	0.144007687094055	0.310646385765528	-0.0571502442499305	0.391638745805141	0.357554319442405	0.557409611018026	0.366762559456213	0.426624768010417	0.472803054997483	0.26121285062139	0.292917713635424	0.418259982545466	0.247269146473173	0.277066909834136	0.427703524079644	0.346795259183419	0.252742993652733	0.245360001703074	0.264346639116906	0.306477815251138	0.267055540706498	0.14415241336539	6.12730859471722e-09	0.000281600019604339	0.720290529586048	0.000161631767753928	0.000400437483346502	0.994112623061393	0.00220425293545435	0.367155850696811	0.000377623471881838	2.87053215997934e-06	0.108143805739587
chemokine	CXCL12	0.403803652836957	0.264694578052338	0.197853759872534	0.371496759409032	0.150141460623867	0.130784301915358	0.163196439444011	0.309434617849939	0.122628001654729	0.217706702199428	0.090908680218169	0.0483619134685584	0.279391127840021	0.109121648298648	0.226905555122694	0.131526259740256	0.0698865713705239	0.291252862213227	0.230737200336632	0.0521866721341453	0.316907721330358	0.0100175926503591	0.546436279010282	0.588017406983251	0.582339370226244	0.585021102243747	0.514323637424657	0.546350506848278	0.555534970013383	0.371715834127923	0.0640596434362536	0.351720205967992	0.380775583984172	0.495686471899456	0.28366475428108	0.305439414616004	0.392680330979785	2.37359217790738e-13	3.78960138729011e-08	7.63788938820431e-06	3.11361813862464e-18	0.000776057863647806	0.256906096271024	0.13096089267263	0.0191689963122724	0.131020291030118	7.07779676310364e-07	0.234237723138119
chemokine	CCL8	-0.107364562661071	-0.0235771458333007	-0.0117488783025207	-0.0719814524375718	-0.0748493069638169	0.0662063290679825	-0.0866570369069915	-0.13241171169406	-0.109620755754316	0.164421739627954	0.0259957303817897	-0.00486061848758058	-0.110452298439138	-0.14402239644975	0.225414746766661	0.0111647995891643	0.193249310234093	0.0456637370685775	-0.0819665629324927	-0.201842818486306	-0.269351818344752	0.298455994793908	0.41694493705025	0.500507990334	0.411758751072194	0.427337597225073	0.170489818946311	0.116246633462804	0.165588576217285	0.168428143990522	0.15640755260788	0.0210237023589701	0.134295213909893	0.0619783020717297	0.0579533347031683	0.0643302744940266	0.0584343237868134	0.0615309130376879	0.630347863296238	0.792461305583584	0.1034231309064	0.0952216063526383	0.567265026877048	0.424815258714768	0.326163458835532	0.177374585878913	0.00019470425083997	0.734233804272835
chemokine	CCL3	-0.161117695466457	0.0762719519423355	0.012045145452263	-0.0310480172224499	-0.111016391912859	0.00948176616907186	-0.287377971697838	-0.0651689476244441	0.0328373617904526	0.159758206484596	0.0969022872271036	0.0621185907413056	0.182658542147557	0.0791096091221123	0.334837075286112	0.132915605174845	0.140457962624795	0.102559967585189	0.156638525925086	-0.352020594065412	-0.38302345932004	-0.0796453137821066	0.472813182965854	0.353800402330023	0.273489346231612	0.283064962326605	0.0584667939399618	-0.0190598713273999	0.0420155875050522	0.194909551596151	0.0731120250055501	0.122357535957876	0.176458675847066	0.0361712782464512	0.129480875954448	0.0680460580181062	0.0582436806228595	0.00486209967946878	0.119030634801887	0.787351670070409	0.482881296264117	0.0131798116660728	0.934771486851488	0.00695697058876402	0.630071016545065	0.686982456296227	0.000296068453366378	0.204691686586079
chemokine	CCL4	-0.0636137841396674	0.0576416926324339	0.0541014886341339	-0.0786443704503801	-0.121556635710361	0.0371875487336337	-0.22779952688173	-0.0891869962994999	0.0461605759694264	0.158815742038815	0.0429160909293879	-0.0513367678637195	0.174037874995622	0.0564263082178607	0.328630546149108	0.102533833088441	0.203218871014135	0.127206527349141	0.162053935457617	-0.257747360926099	-0.367030737800129	0.0928982798230608	0.613335878189493	0.380755676235961	0.27773396389598	0.287891551950427	0.158671477621584	0.0773192326413915	0.149954265382174	0.311339299981463	0.187618397539579	0.19284715667803	0.170620745376613	0.047139177514278	0.17692792705105	0.117114527648778	0.131268936197714	0.268858474823599	0.239055716611551	0.22534103967015	0.0751303143841339	0.00660941816648717	0.748139834586552	0.0338355937112881	0.509416851066962	0.570989716661572	0.00032179464683189	0.57504348490396
chemokine	CCL1	-0.0512924193666984	0.0311243880388017	-0.109736535965087	-0.00414722855839806	-0.0505032305394745	0.127844219700452	0.133242694098863	-0.0628142329118852	-0.0214880644321488	0.0335087710637925	0.137731891737167	0.213694658210696	-0.0749122303915851	-0.140482767278063	-0.0168012933054851	-0.00920525345342205	-0.0552759853798478	0.0247792107978356	0.0767072473662858	-0.0593950994270922	-0.104073255132573	-0.017006617534596	0.260747662032979	0.206359327021787	0.188600288815172	0.199266008250371	-0.0158483984156136	-0.0447637142706784	-0.0292527654405097	0.0368854781906648	0.0936105880286259	0.168170316211308	0.0655094031345078	-0.0182954550276153	-0.0381127292276506	0.0252980704021154	0.0168623547009547	0.372813074758656	0.525199513981277	0.0137047586884145	0.925344346660679	0.260626527808824	0.26784736955108	0.218575832384045	0.642512068330073	0.792054707337469	0.450641772377457	0.0707514982270939
chemokine	CCL24	0.0970495000958249	-0.0322963522329445	0.0696253891032462	0.100583518713006	-0.0530643156263945	0.0936928765976624	-0.0305354778557535	0.00580177152457205	-0.072535847852713	-0.104415840017654	-0.113708077000084	-0.0251413635226173	0.106911112733419	0.0529024305642114	-0.137424828512942	0.160600563989247	-0.097995748678205	-0.138081267982005	-0.162828526345357	-0.115584927748314	-0.15572247659873	0.0080216495506997	0.468491551230158	0.0647209306581437	0.0989415483187573	0.0969592470528802	-0.154305289865787	0.103882714629802	0.058769778260573	0.186561384033697	0.15746799596243	0.0567743412982468	0.19822932873257	0.163797181853081	0.118992538677964	0.126980734108098	0.0834258583577529	0.0911936880674789	0.509711547121215	0.118500180312437	0.022703345709256	0.23719148311083	0.41765902652922	0.778892989073159	0.965835194357427	0.372910168663919	0.0184539642262528	0.136332244245058
chemokine	XCL1	-0.127271385817361	0.0593804400808504	-0.0554959514523373	-0.0637976160001428	0.0556287055852082	-0.0726148022969888	-0.171192280450157	0.153326759871654	-0.0815287239394007	-0.0762960317011814	0.0826485262507752	-0.0674931674398071	0.112191432302814	-0.122820111683345	-0.0321359200838659	0.0155485316488908	-0.141666991498179	0.120063516705923	-0.244408568297614	-0.0594947651327993	-0.0824589695586897	0.212247930199493	0.460099847521429	0.0507297285115571	0.214670566783422	0.178447543358306	0.172280515688394	0.0970341017169281	0.0873107971386802	0.181140731834043	0.182710745993661	0.127226953688757	0.161552073286975	0.0468874143104587	0.102268411754309	0.0935140887106248	-0.0108940830697077	0.026490694377508	0.225157857117405	0.213593005647169	0.149040287017478	0.215254572481911	0.530266336957114	0.112873689707188	0.254830706776	0.316414395190177	0.0855066144325355	0.279678655446388
chemokine	CXCL11	-0.120760444048348	-0.105740021644848	-0.0498750870185168	-0.0713636077434259	-0.120272278118082	-0.0953990862964778	0.0434447087785078	-0.0740983243209519	-0.214398667235451	-0.166693062652998	0.172844527737393	0.0103757911270905	-0.0517801721692292	-0.158697942726932	-0.074261544759432	-0.0224761240305367	0.247262669182895	0.0796482354615332	-0.364616643388264	-0.00502614648042406	-0.276275337435733	0.21134876516328	0.555041230075117	0.354680204416122	0.117096875102492	0.153511837934823	0.154659281654561	-0.0249731799542517	0.0530421575021194	0.0860500788025538	0.372189713949701	0.0874280602293556	0.0545415472651973	-0.0757752444297942	0.146795710520256	0.117404441556608	0.13903049274767	0.0353292755895989	0.0304606430650091	0.263734290034676	0.106426322502278	0.00720967002550962	0.409192230183069	0.689485820223642	0.583836030506998	0.00778542810508071	0.000158102163838689	0.0229613630675932
chemokine	CXCL9	-0.0125077372511814	0.0338826468116428	-0.0024427654500152	-0.0561470064852371	-0.0789884224304313	0.0903262884438571	0.0428789154795623	-0.0245201604284829	-0.107902000740492	-0.186687502848212	0.100099593598195	-0.0425033611793849	0.0238221572358626	-0.115127421704381	0.156100214314378	-0.0182497882216095	0.191619424440533	0.165437804400952	-0.338487012979798	-0.0614920258230175	-0.295649110916527	0.262924640370861	0.60862551878698	0.393341622501519	0.29712451552912	0.310940623440866	0.270544979350912	0.0712011419648555	0.163936233607523	0.195345394682009	0.246257849029464	0.0976275817625588	0.168855787160138	0.0762259326852502	0.169712613725044	0.124146031342889	0.205325371375938	0.828060327246657	0.48913380704615	0.956374391988573	0.204226677041749	0.0782347550657745	0.434658626986486	0.693326623626367	0.85632912833673	0.184307569384297	2.24688965758225e-05	0.1900763067839
chemokine	CXCL10	-0.0929503105193203	-0.0902407271262995	-0.0109775886105774	-0.114253055701968	-0.0992281931743117	0.129948709349938	0.00602024781050297	-0.0496132389288607	-0.220315631048722	-0.158493315527831	0.214243524282042	-0.0384426217917353	-0.0680997828733824	-0.184999388954426	0.10443333300834	-0.00445249218679872	0.245474098616797	-0.0218404938104618	-0.399186319092587	-0.102375598407589	-0.268528184162882	0.156341976512592	0.65325924071685	0.379938983582996	0.240574304069209	0.26329527578458	0.244074519842259	-0.00448957600686284	0.0899599250263301	0.11547186614569	0.184924890474012	0.016136916311059	0.0683746971785049	-0.0364644558525016	0.142833803216491	0.0997679905643199	0.162301030510308	0.105776647514256	0.0649750009958647	0.805804747315317	0.00959903415389465	0.0268101825525495	0.259984283502866	0.955866447613786	0.713992690324464	0.00620940407253376	0.00033106453169157	0.00464831265030071
chemokine	CCL26	-0.00432854402787222	0.0673898190367195	0.225058764136998	-0.0605109549202912	-0.0348846526426916	0.0404212543553323	-0.255639421862365	0.0488949785546139	-0.244274509091906	-0.0604117868423854	0.0941505709724192	-0.185364485770479	0.0437940467903919	-0.0501534710092661	-0.032780689054419	-0.0503173953584041	0.114084300930018	0.175978351192553	-0.229726843402563	-0.246310202457851	-0.432801797580657	0.000980068895210207	0.418808787630844	0.26597644821276	0.182307625125147	0.198215591041357	0.341514556569675	0.118825140689389	0.18897689086461	0.0928555188410585	0.0177884164791204	0.299653692565135	0.235570415467681	0.0921860899350793	0.040573991165	0.107887505899965	0.10778989474543	0.940087263776444	0.168549383709471	3.29648383880112e-07	0.171170007398643	0.437298579095851	0.727062098779655	0.0168569796578233	0.717959807424284	0.00234259453863856	0.173562907606389	0.217904733038951
chemokine	CXCL13	-0.0389121626151968	-0.00371613566805404	0.00954559188582479	0.00880011589180957	0.094925632192611	0.0222745369206342	0.122916359536603	0.0871267147941835	0.0240717158598625	-0.0259604159845501	0.0174967124011964	-0.00823171368061082	-0.0428914578344898	-0.14038350604558	0.020988438328848	-0.0623488157316375	0.170439050839364	0.227970535002779	-0.113281768565072	-0.119338257170703	-0.195896118558336	-0.189680366805814	0.559813845189253	0.210621792646198	0.235698601953616	0.2259627140544	0.215067183755068	0.248584460888298	0.258531649554539	0.117794125307358	0.264956130223387	0.078553955848888	0.260924969881535	0.16160554336071	-0.0103615372668693	0.0537727755549936	0.166068711243289	0.499092847382052	0.939546059540735	0.830725815360386	0.842391119907888	0.0341908954601722	0.847518882655541	0.256705593287595	0.519286006839599	0.767725234158349	0.558983379587557	0.819271202179501
chemokine	CCL5	-0.0189168678344412	-0.0340332864395725	-0.0487307983365607	-0.0573431698212024	-0.0614673956954054	-0.0497949468790385	-0.0793860514451276	-0.297606764624265	-0.0764333314824951	-0.185147845846204	-0.0412118715368759	-0.04294435541867	0.135569880815541	-0.0283838476620057	0.100730256231434	-0.093813553427135	0.18924502347678	0.0231255482382427	-0.328835320286562	-0.116596949072055	-0.36736357685725	-0.231166835481989	0.593683301107119	0.240574635144834	0.213726655931885	0.208284121599861	0.172349371013482	0.163700959234738	0.207267710910706	0.161801980340595	0.138543022071016	0.222553553507403	0.177480038531518	0.0137721158030506	0.155254297564892	0.11259202901356	0.12467612616446	0.74253554162737	0.487203127908182	0.274861182438786	0.194736765092748	0.170827619279393	0.667145483377649	0.464834970209371	0.0245561931313959	0.347705389635173	2.63109155163144e-05	0.590330843954421
chemokine	XCL2	0.00737863789116074	-0.0476536863538137	-0.0987661991879783	-0.0853494465939177	-0.0690331051829573	0.0453705879699928	-0.194408125790802	-0.0466139402422761	-0.124025632468806	-0.128209015744561	0.0378015039866676	0.0657128147109854	0.0773988221971354	-0.109379493864995	0.0284120880061907	-0.0363829074515251	0.014028234769978	-0.0650706658895696	-0.27023962946139	-0.0471167771718777	-0.273624324884238	-0.0227189526170831	0.422583228470144	0.162291797919076	0.192229222367213	0.18005804401221	0.27790680481321	0.171870452447132	0.251519639917318	0.220646533154456	0.168369413105073	0.164453322409702	0.135713277865672	0.0101085625805962	0.127097898310687	0.0895383303160807	0.192502716003848	0.898051875515012	0.330510809706654	0.0266084984071777	0.0533677352602029	0.123926078799001	0.695194700791419	0.0711767663234865	0.730607169293903	0.126652865562677	0.00376291545297263	0.621466358135663
chemokine	CCL19	0.230024340834576	0.0827661016843381	0.0885217730037235	0.149589452827659	0.0742071306857239	0.100832792611904	0.194671301701458	-0.127031205827269	0.240802191787119	0.217704186337033	-0.0268541992917088	0.0275030125154508	0.0425527286979339	-0.186154507587219	-0.0226428878631032	-0.0761977841156354	-0.218925016517166	0.108224095919596	0.347853384426743	0.0978373169635378	-0.248749126125825	-0.29909745583103	0.346545369342519	0.349237018965899	0.424346142269938	0.410369855105855	0.440195566410321	0.474649574049172	0.482472609826438	0.157832856844462	0.192025597742422	0.366947292139212	0.443671792494031	0.322764136330071	0.111789129159354	0.15941353349012	0.28074370968898	5.15452390540344e-05	0.0906416385999496	0.0470027811891445	0.000676313589541079	0.0981031904937408	0.382903648793608	0.0707874750431921	0.346377482946634	0.0027141813332173	7.07993638514063e-07	0.725802564072904
chemokine	CCL21	0.209237427409259	0.157171092984071	0.212663821940243	0.120808559752037	0.0321433217796092	-0.0613435935174574	0.0692103362493642	-0.110329583811669	0.236258760166664	0.0321437797338666	-0.256821016921631	0.256057047103231	-0.0885372340161005	-0.0691661297002481	0.0575760705646121	-0.0861468773865838	-0.0850618720861382	0.249783532312861	0.208770883799251	0.113230219609639	-0.0963855415748443	-0.194032553148403	0.208367290521245	0.504224154863203	0.628547633772928	0.598509231983509	0.440443535239593	0.465254303761602	0.473215693572911	0.236219794829472	0.0541240975521695	0.39597334427574	0.374291167670373	0.259205538184435	0.0666573616512321	0.23514440989524	0.338313134054502	0.000238877940544666	0.00124796893317253	1.4525690966426e-06	0.00615103284892169	0.474182795492186	0.596123745524153	0.524138875488407	0.413920126906802	0.00328070735988551	0.469310867285351	0.000647591214251571
chemokine	CCL17	0.140173516066037	0.0784607675697933	0.118840590771289	0.161588089588601	0.0569804214624438	-0.101593377341018	0.104727639517761	-0.0709130807622616	0.0237595496192611	0.0162108483922142	-0.135097786374335	0.0747597101618957	0.435127466113145	0.235369323170919	0.0528426568926877	0.0101088420327098	0.0659245186005726	0.210763942089014	-0.0258199891201686	-0.0187568266798547	0.0747945760777594	-0.341849884604325	0.256766331873392	0.263548586049591	0.263995341227905	0.266333880197655	0.164467263741679	0.0898346454446501	0.106187039545112	0.0441246860229622	0.251003292784289	0.221992545626664	0.178614348742394	0.225454180436384	0.185270421327177	0.11756094912425	0.0854500631935115	0.0144439578029336	0.108774229502049	0.00756682747220523	0.000237717651340832	0.204296192020044	0.379306600309171	0.334362690437893	0.600152293252573	0.770653323066042	0.715217255722979	0.07636375910611
chemokine	CCL18	-0.0608496511023544	0.0765238350788534	0.0642033337447542	0.0410094584958716	-0.0110957717868564	0.0894713918533547	0.127892305034253	-0.202043192353136	-0.0176261204064596	-0.0124222900191341	0.0546445535749324	0.0500179683291451	0.19650700494438	0.0851645115163432	0.0768472079978301	-0.140407001578605	0.050724180074366	0.08579861295799	-0.184965742333977	-0.17947116854744	-0.201242200135672	-0.535008959199732	0.397302939189271	0.464979782665986	0.410870066838754	0.416945143235445	0.136277538553539	-0.0137694298875862	0.0504784938188591	0.0979290684284529	0.224396944140397	0.202152578580043	0.264744201614843	0.237427377342009	0.0608258957912369	0.0482409380184445	0.0807306557303884	0.29025633181344	0.117813240010417	0.150074718949569	0.353943122021172	0.804910040767737	0.439036922680572	0.23780092870609	0.131762014139517	0.828791398733018	0.779798689795053	0.475190009040444
chemokine	CCL22	0.131860942301283	0.0831706131648333	0.128926488096419	0.138894951969689	0.0654529070196066	-0.0637141775898008	0.194828936089114	-0.0425357400780792	0.167917092833335	0.124491673297628	0.176469019868906	0.0506795759471132	0.265266415725706	-0.0230360468986876	0.0704625515044611	-0.0348809895204828	0.118602620433086	-0.0829192961615254	0.0828416987698929	-0.0380261716210787	0.0941056989816147	-0.266171735163859	0.40187075452657	0.439632285053669	0.419206702775267	0.4261660184645	0.208349283759433	0.230039159178644	0.219829527650612	0.261633600007614	0.302602257718882	0.433240336950606	0.238350082347225	0.258827158423444	0.263074842802383	0.191686926989479	0.110315331367777	0.0214678949846699	0.0890705549098705	0.00373979208795447	0.00161310921381793	0.144693066684078	0.581973191211955	0.0705551238189596	0.753395465137834	0.0380104878012617	0.00491268064563031	0.0202050533324705
chemokine	CCL13	-0.0219232159292992	0.0182010571741948	0.0339031907521944	0.169880417645848	0.0416572820273324	0.0315676157651449	0.133674666120871	-0.112477651832159	-0.040455812366785	-0.0244100191249989	0.153527077077031	0.0794697744044892	0.00886879170913517	-0.166545641852245	0.272568973184283	-0.0358967076992016	0.110369078515352	0.116962415313722	-0.135588899228989	-0.258374765851534	0.187948681891199	-0.403749722493819	0.272295487908236	0.501412479738969	0.4245583961652	0.441029803228081	0.283031805055164	0.167321381540008	0.214260120019147	0.149613345013829	0.146741937348139	0.202268650497864	0.218383414050537	0.171170840475236	0.0811109572959421	0.0854451362552756	0.160222320207533	0.703414452037488	0.710276981542898	0.44758148780166	0.000110426552432083	0.353569977258335	0.785205431618888	0.217072970108151	0.404832153195749	0.619534396633874	0.582701449168885	0.0437303644864631
chemokine	CCL23	0.084391349227819	-0.0167107969149772	0.0335520050025975	0.162043667698474	-0.0203204391330541	-0.0132408334531912	0.0367112082491601	-0.209855408844596	-0.0986783561614132	-0.0786204080471096	0.213973171913014	-0.0280077332206555	0.132094304674959	-0.104705457096738	-0.0373174427450445	-0.0152087005209007	0.217011674985855	0.0773713928899817	-0.25641172784207	-0.252651689666095	0.0949191233401324	-0.0759966868880596	0.415362811866932	0.403078079855933	0.324720557331477	0.33637915727091	0.16629689149183	0.213797694599943	0.22614256528957	0.195939042427896	0.222289125551733	0.127282893615266	0.32048664866675	0.216074719444535	0.198604644266877	0.158503929124739	0.239836022683779	0.142111934755982	0.733055834471839	0.452302484780349	0.000228126842231958	0.650997893300336	0.909005995565375	0.735679318877498	0.117167264713808	0.224924084024946	0.0763712844104689	0.00470172420512948
chemokine	CCL14	0.258160811175778	0.267190054428585	0.0688730629411913	0.298082678212355	0.148311324930493	-0.173719549300764	0.0382631075062093	-0.0475610301594835	0.063257713336731	-0.0109104072638998	-0.0327652822723595	0.0246858033366101	-0.123417661954586	-0.0358604683274348	0.0509403953443915	-0.0920549923418904	0.070776242579026	0.0393064852320669	-0.000719368436542669	0.0456583434632657	0.193841588775455	0.150685772741212	0.261379746359918	0.342302280396408	0.437058028494603	0.42090706303981	0.460279136340722	0.52133397826909	0.509128406704596	0.258778858186417	-0.0260746674754618	0.144360911166608	0.344683377450425	0.357275481917335	0.0361879697845794	0.148766393947713	0.189325873028722	5.11102086839325e-06	2.7888333978994e-08	0.122541997386336	5.49171782534384e-12	0.00090093960663701	0.130797734595791	0.724942220766897	0.725347094892877	0.43726712060285	0.806028943207449	0.668687036745895
chemokine	CCL16	0.244043846017392	0.0752028212457765	0.0690998162243317	0.237029097371136	0.0291971197562928	-0.136963014566321	0.00955077030065065	-0.0657922536625998	0.0175182786545163	-0.135664623837472	0.132039380677083	-0.0466288171687445	-0.036777058187492	-0.126752071557315	0.00849044637042128	0.0434959408225278	0.0288020379333982	-0.0293790136274334	-0.0859605771270069	0.133405365905989	0.291461576428449	0.237957218573801	0.235730698619801	0.179267243406241	0.155082877692971	0.163438393955303	0.0915526605177305	0.286140320559135	0.24145315740511	0.221050061280162	-0.145690519098678	-0.22585609455427	0.283940657175183	0.223479551863506	0.0906051097303035	0.115717489476354	0.19013497549386	1.68688446529159e-05	0.124307579546296	0.121312633234962	5.5380462023515e-08	0.515652390524218	0.234914229543165	0.930037894735482	0.626794623509838	0.829822981889765	0.00215928953346183	0.0833257884821923
chemokine	CCL7	-0.0419691004647939	-0.027584760022195	-0.0695155693552092	-0.0951161671486802	-0.0303831288244712	0.228181327852953	-0.0755319054371487	0.104645893205139	-0.132933051444763	-0.0224802708917019	0.0523965152987154	-0.0448735090355002	0.0209715592781673	-0.023249001201707	0.0659455710605978	-0.0080681903638987	0.232563819629827	0.116227522462336	-0.302482768144132	-0.0756346039271069	-0.020439887285682	-0.0251998962736029	-0.0650971687873121	0.490744176833009	0.413304192403536	0.42716434067197	0.24409321387351	0.0629577948555308	0.129830313848337	0.101023809002612	0.37618992490383	0.162888510261205	0.147992604812966	0.0897416293911613	-0.0339232334374269	0.0288349800720959	0.118467468216509	0.465963131296966	0.573389744678771	0.119083596489278	0.03124298076297	0.498736179970629	0.0459395390799893	0.486855400219882	0.438525097070971	0.101403991247921	0.612860130943327	0.493569302710094
chemokine	CCL2	0.178538086316414	0.032280717348468	0.0911317821960418	0.146554098066383	0.105022507929278	0.12700960969816	-0.17626467061013	0.0970813771581663	-0.0304165151051994	0.0960237533765755	-0.0485421157437358	-0.0285185595583674	0.214285360833858	0.0168090034007854	0.274056472561738	-0.0465715760525506	0.335368715090956	0.215114751677845	-0.157120100903714	0.0117101905332369	0.0521077988029193	0.189620818136858	0.293503254701031	0.612125508907823	0.644732745323731	0.639630744301781	0.498064849207706	0.379112702810445	0.446629958844849	0.206313296923953	0.159598234054055	0.39396190480333	0.371221984531345	0.318707529006559	0.101142520941882	0.132286807345543	0.268965857983934	0.00177659300188802	0.509916589149874	0.040846911779123	0.000870729668382909	0.0190643716248191	0.271009643915724	0.102443356575645	0.472504681589588	0.708975414768282	0.0303053948263248	0.525939061573012
chemokine	CCL11	0.154664607572096	-0.0233004104140244	0.160099299171496	0.154283509013548	0.073489355334383	-0.0570803566643113	-0.0184734929284387	0.182420882824987	-0.126068021229202	-0.0233340839699088	-0.030577802159159	-0.0581615650585008	0.0325274462787415	-0.146605201842344	0.206320828589871	-0.0398782407629318	0.0217416107964097	0.284626237117733	-0.16379350444542	0.0776492177261578	0.140592645425346	0.094947410879612	1.27887722219535e-05	0.468475278385331	0.634787420926756	0.597953592355091	0.403270110338645	0.400065144463721	0.428795023709334	0.063832184651316	0.19953205743628	0.381408642826209	0.387706890676223	0.223132309380428	0.0698381289575755	0.137243686916421	0.163857074711764	0.00689576209288745	0.634368462345866	0.000307855289509066	0.000453291305672677	0.101405742539065	0.621950490142956	0.86514264610489	0.17441213737442	0.120473538373645	0.599431548482954	0.689623604111675
receptor	CXCR5	-0.115653502350035	-0.0908247078393672	-0.0237115813894076	-0.0202892607394144	0.0210116321795905	-0.136403853334101	-0.107140072999194	-0.172556209759896	0.151560874900402	-0.0172620402153418	0.0653274220162703	0.101835645903309	0.0922373248860916	-0.010246934498684	-0.220620643593206	-0.269345111203649	0.326755788981093	-0.0725759977476128	-0.0261554422330444	-0.120408486955522	0.0404314552521314	-0.199479602831773	0.0340590832705705	-0.0405801615132625	-0.0112727374068351	-0.0138706518609304	-0.0262811270118175	0.106040956968993	0.042921090964233	-0.121137021179162	-0.219847470108324	0.133214295480473	0.0550903150741127	0.0480255404497346	-0.0487559791202779	0.0225513302267797	-0.0560371635764753	0.0439102348109659	0.0632511419295785	0.595365700267663	0.646616336857837	0.639951144569648	0.236848917284159	0.323285562528595	0.199295422577035	0.0614631557104709	0.69763063648531	0.393142922021682
receptor	CX3CR1	0.206269170755438	0.159268761993589	0.0477124960360885	0.30713598857402	0.138564522720761	0.132771431441735	-0.0227433875857445	0.376143280150592	0.298747293996248	0.31059979293708	0.084189861745357	-0.00911757303343107	0.263095993246761	0.225461177161056	0.364468640350461	0.34051157527173	0.195971424840268	0.0408386854419538	0.248961574037575	0.191102861958809	0.459366576419483	0.667638622534842	0.233421579583771	0.528189459076345	0.673520338269135	0.647353435456562	0.365687568061972	0.461105286510431	0.454577315049347	0.39784660319895	0.097638716914918	0.248176380130989	0.247307058026109	0.348076507837327	0.314798159502934	0.205329673160913	0.243792673711331	0.000293896336753962	0.00107048161696004	0.285028132314074	1.14269055712037e-12	0.00193921366267584	0.249685710145788	0.834374119664214	0.00393130060167873	0.000176111815284318	7.59517362297755e-13	0.270777690383728
receptor	CCR3	-0.0409176617010123	0.0410897973626417	0.0765176671648072	0.0770325963940305	-0.0553037632872165	-0.0169975481781217	0.141818669248654	0.152976661511691	0.0698016688653444	0.024962726613998	-0.0311759564327671	-0.0299767080124845	0.124565094932826	0.0870890023897491	0.182331343225253	0.0944449160996597	-0.0248651317116693	0.143273193448857	-0.113712792171417	-0.1738254111519	-0.0404695980479121	0.19111262249392	0.293109533713059	0.380362388361134	0.474372073119607	0.455147257085742	0.317373449234246	0.0951060561120541	0.180777814664007	0.245285689409193	0.331710094306246	0.186577826969752	0.0824814445516145	0.21236946876601	0.104418414459757	0.0382590156233054	-0.0459500891052993	0.477219031983799	0.401509228978345	0.0861494813450894	0.0813188173519479	0.217950705297811	0.883349992637806	0.190095173218039	0.25593016112116	0.391243332290026	0.574192524935077	0.683874347442769
receptor	CCR8	0.0983050088663033	0.0103594316694334	0.13415578759791	0.130985660889247	0.116211557555869	0.108517316959671	0.0259661792827982	0.0158237366230897	0.00390584527546347	-0.0761848155762796	-0.0214125691267914	-0.0667242494162553	0.0791782910501654	-0.0437855319107267	0.258391636323772	0.0410728584406945	0.144163226333327	0.115392808438642	-0.160783095966861	-0.0140340210460747	-0.231279186112618	0.181558007436577	0.395702665355397	0.535446053661457	0.564552184457053	0.550450015819369	0.363405235849289	0.252564457944324	0.294734422364468	0.253664351986894	0.488583486898438	0.281371562911428	0.326077352526584	0.285837869108776	0.186890389738132	0.18133848882602	0.227982627713371	0.0870641121653633	0.83255606639377	0.00254478198119133	0.00295540300408102	0.00944121864671001	0.347505609695622	0.811312178982023	0.906997053764901	0.961782696816556	0.0859648955356556	0.779762398381304
receptor	CCR1	-0.00921490204242229	0.106522368657061	0.0733260746505249	0.0834371411053244	0.0172238966708255	0.0477603047236858	-0.158196052777535	0.0824097503080187	0.0983915689554712	0.162875489949618	-0.0178509827156738	-0.0450851682811388	0.232066262112387	0.0271544275484379	0.338413037513551	0.150897537618266	0.144951464493228	0.115073886290316	-0.0383888202961414	-0.276594181796621	-0.251658277024227	0.270330038748653	0.516775875682752	0.579184045051472	0.59260178901985	0.589475885161518	0.383231618114652	0.295045430436335	0.359837568797972	0.401401422852021	0.25108829793914	0.279404984595133	0.255100121799899	0.255400935653928	0.22133208969543	0.145322149652681	0.186179011567925	0.87287413231148	0.0292462707743558	0.100115707214229	0.0589596791667717	0.701401302835322	0.679990842599551	0.143345620142409	0.542236904218386	0.226281133983757	0.000224012082664568	0.815676419299266
receptor	CCR5	0.0488615156232057	0.098010931288844	0.0312405152321118	0.0686791972996054	0.0111732357079723	0.0278781906930826	-0.0264765811649284	-0.025424737962287	0.098369001072245	-0.00522449408888262	0.0691551677670701	-0.11826168437871	0.263053795752873	0.0724135935834177	0.248648256941815	0.0813881415812876	0.176698331149319	0.0927048384498942	-0.190717688856565	-0.0607660699667021	-0.281096997888861	0.240395393167854	0.536907789819274	0.485052761629857	0.470843690563431	0.471439702191995	0.308255863790944	0.316499503940008	0.349297241371488	0.325183978926707	0.252178957752114	0.337035043292788	0.260103083089336	0.183561776345323	0.24456600642295	0.196523161450894	0.224662946000201	0.395921817795222	0.0449555551282769	0.484066454174369	0.120282256788759	0.803575716206066	0.80980652918202	0.807673968736258	0.851088141244384	0.226388168023315	0.906399684454544	0.365951391793574
receptor	CXCR4	0.392439860116509	0.0733714105730425	0.136486985952404	0.169673620268182	0.127502504076833	-0.0673881716704395	-0.0448899249633429	0.43913057352026	-0.038584871768927	0.0642074548535119	0.0135379448197087	-0.061634398066086	0.175776639084078	-0.00193346702187221	0.075981130588276	-0.00531705402348463	0.186141140660023	0.122703757938292	-0.220372834345771	-0.0213931734814226	0.238773127702172	-0.149250169699214	0.500391180825431	0.450801961026566	0.383370573477551	0.388955765948608	0.275620966568045	0.380328189164095	0.377289662306474	0.325625523887118	0.210795978492888	0.401496586586908	0.361535693936849	0.314530999847529	0.246719293729026	0.20359110585456	0.132724856158432	1.23738388087752e-12	0.13376725728347	0.00213414882492467	0.000112608217026927	0.00437433758000738	0.560351578567231	0.679710990109318	0.000632493465819776	0.635834446134648	0.14803206660532	0.859680353398347
receptor	CCR2	0.209605067939417	0.117573958005556	0.0311087778389871	0.169212075095378	0.0508183269633795	0.105908977754024	0.0641695393240852	0.183681286020828	-0.0324606832853729	-0.0674664740902179	-0.0303218544073393	-0.114644856215114	0.333772086654242	0.156972106372991	0.197119651310792	0.245178358447665	0.122733257809433	0.0756117980237011	-0.236919835244403	0.0418823281966635	-0.0600994170924513	0.226966477650108	0.360360230374526	0.546002541618771	0.551534871482274	0.551031326104866	0.292801571647	0.418455776502259	0.404850228865898	0.319224573897126	0.324117169193664	0.371290373188455	0.349725147492575	0.330283493065949	0.307987082013617	0.219633220483555	0.327462851346209	0.000232776576184585	0.0160469502056054	0.485912383669705	0.000117624476710843	0.257660058166101	0.35928491854991	0.554865088256132	0.171403182196257	0.690387891351619	0.128485049455734	0.69208914702963
receptor	CCR4	0.29457821620958	0.107699680581355	0.14284970352777	0.173154567671152	0.125753120532738	-0.000662451222712481	0.170731947202977	0.194216343344024	-0.0318924122379826	-0.133107627482626	0.109333309730244	0.0159634608422964	0.237228496231378	0.0629537058868494	0.183061104361551	0.147989414874685	0.11131216894042	0.10495432110777	-0.275192958856708	0.146861290516938	-0.00285347487842369	0.000252960300613803	0.362182376409631	0.475818776787068	0.470883653153021	0.470747366272325	0.288009367462236	0.389530544514237	0.37967835718406	0.364596655797689	0.398997231230173	0.34153499844093	0.407375633681578	0.345659475951268	0.325177648279443	0.294594966479133	0.299080213937712	1.68115490845288e-07	0.027497144292023	0.0013021276791828	8.07665265429931e-05	0.00494787153043508	0.995437796272423	0.113859537183229	0.147717547945994	0.695537199737023	0.00262055758726294	0.152164944365071
receptor	CCR7	0.252391005696696	0.0862952130497318	0.0569091734446911	0.150633910983827	0.102275371670174	-0.0747299194710488	0.0808433860118047	0.0669924903844668	0.0342857856643928	-0.133432908019375	-0.0851653582966865	0.088935244902854	0.25495266280008	-0.0169933558467751	0.199254033920759	0.130757245434189	0.0375401250769484	0.0544376716856016	-0.233859359366458	0.0809167439033565	-0.313859119502802	-0.161851771485844	0.445233756815419	0.383490486339978	0.405601615973541	0.400729265405198	0.186306215480889	0.328879797500499	0.307540672053195	0.224343056801194	0.246388294546886	0.316620315238149	0.19913231155257	0.2368438172022	0.230919209668749	0.131278721595429	0.190091567194994	8.39763187945566e-06	0.0776588272796274	0.202143172147633	0.000619314751945404	0.0224526785326889	0.518324192326058	0.456652631535919	0.620505777662327	0.673946707325149	0.00255726740662187	0.265244866209629
receptor	XCR1	0.262151280621203	0.0681344849590655	0.0860096211157402	0.205311510553653	0.239334884571538	-0.0178918796682546	-0.0471504981216868	0.0448263449983846	0.0426539258863059	-0.0225422148051298	0.0167106872319294	0.0487271806186451	0.183082378009889	0.00370675478447593	0.110314125482591	0.0961292290844317	0.171513974796405	0.0276078994974911	-0.138266896366964	0.0336204010641181	0.0237335975711458	-0.100109831324014	0.475896706232135	0.315677945814358	0.483952666201256	0.452326379853328	0.191509863772992	0.288772848227987	0.264892533847444	0.300187979556685	0.424517666672219	0.268329792395436	0.239864821726916	0.16919254139775	0.282245478747888	0.217876304877411	0.198844985088469	3.60028906921989e-06	0.163883078705044	0.0536447773028258	2.74674231342786e-06	6.43317031536649e-08	0.877258890676931	0.664527441618897	0.740568824443867	0.600618328865428	0.611881443813383	0.827260356298616
receptor	CCR10	0.285824809993441	0.1882166535955	0.0891951643245087	0.0584681801652629	0.120331849980539	0.173335311211548	0.116086328561212	0.0904397339349915	0.155009068054306	-0.0824642417371588	0.104228713515163	-0.0166709048177474	0.0194685819917726	-0.140318813495273	0.227969245406327	0.131617166543951	0.202650467880193	0.0199565654557439	-0.231671252073104	0.12797108961078	0.549380178470452	0.203755511089585	0.350396230048027	0.237746288145445	0.348481872078191	0.310153009869194	0.169164218641687	0.40445388722842	0.351332949833636	0.223293941500999	0.293427753804929	0.18101712424404	0.164501169848199	0.184893798803127	0.0384935133354311	0.0707767696499529	0.138592629618012	3.99622203637981e-07	0.000106238266189679	0.0453444378500991	0.18610951374062	0.00718078488214659	0.13166462742097	0.284284043375332	0.503463038554362	0.0557208012551931	0.063017023267733	0.172348576971076
receptor	CXCR1	0.0286185218259922	0.0894164057472059	0.166034555232897	0.163404877966275	-0.00761496599762737	-0.140859467015856	0.029916352921539	-0.138370524363023	-0.0257318085770842	0.00941897218962804	-0.0364392465996626	0.171732393556527	0.0830407557367199	0.0978214116370326	0.178475541279296	0.121868268506885	0.169078232768648	-0.121808533847765	-0.125901866514323	-0.0497154572430688	0.0924525590003828	0.225486045077552	0.0147911658201735	0.245542920563033	0.341402253110457	0.320877669083147	-0.0121806135852756	0.0376002401544728	0.034285588523447	0.21282130748493	-0.0395355175972556	0.19417524565814	0.205794277216294	0.00236499326440265	0.16652917852992	0.0110566029186206	0.000373518818258873	0.619169888440006	0.06747387554532	0.000180947184970449	0.000201583781957366	0.865395236654461	0.22173681344507	0.783264950583514	0.304666207571234	0.752209738690766	0.832119556121839	0.634097897605127
receptor	CXCR2	-0.037482311909285	0.17285058932885	0.10966076414052	0.1895824590842	0.0578393948194638	-0.0305990082520184	-0.0801810200821116	0.192620853510464	0.118987184498062	0.0607392396033555	0.0529371137802587	0.151651903227252	0.177459345686642	0.0923508460521466	0.252052645216363	0.29176156758473	0.0756805304996808	-0.0676714662124274	-0.141852732253491	-0.118869227310099	0.1511235475088	0.167758347473935	0.16981790992573	0.198778543107256	0.349326530958567	0.32310228870638	0.0619786052364909	0.0378762889724588	0.0290972315762433	0.393224417982843	0.151196780427272	0.230750288783198	0.126480752862235	0.028450502714056	0.211376182345401	0.163327966778196	0.122037587318357	0.515005837719649	0.000378867378203862	0.013770389239505	1.54105420044987e-05	0.197546117574014	0.791644852954068	0.460361651704961	0.151139158864172	0.142940066028011	0.171238800861919	0.489115369036391
receptor	CXCR3	0.0469933057290281	-0.00790879765826833	0.087700062731609	0.0197373341647227	0.00705857329564475	0.0898460163133925	0.0865737679767749	-0.152643199726768	-0.0915891510403503	-0.139158490135508	-0.0766188660840687	-0.0384787616163199	0.205717276243335	-0.0366035916482868	-0.0691770937439628	-0.00596766469635093	-0.0382314732225084	0.136573500010947	-0.269953325196551	-0.053692896824497	-0.30708716259535	0.054137552879153	0.546945173933762	0.19357831175745	0.214850351259386	0.21330994596991	0.0945488195514935	0.162142584392915	0.194762075714257	0.212143178415057	0.292070712103449	0.270528898753004	0.237636262286716	0.140724591789599	0.226552199162657	0.168119782147947	0.211680752482063	0.414253108477954	0.871772107072703	0.0490950051724441	0.655601754171177	0.875146623536396	0.437115260609925	0.425262077198655	0.256980345431066	0.260176960249621	0.00164861584084124	0.316376601806531
receptor	CXCR6	0.0428055686199191	0.0342793030632409	-0.0149122160522521	-0.0169027563934923	-0.0421392430579281	0.0661766947212341	0.0679948866389938	-0.0767139981934097	-0.0572228126954788	-0.146966470515624	0.0831620872577421	0.00949966817028325	0.228314882509818	0.0819059555613652	0.185315591086744	-0.0022779623462056	0.128310970852176	-0.0341081039162451	-0.277756291658163	-0.0364918908882967	-0.31980904179413	0.0690606956026428	0.537876014821726	0.311454899670408	0.305021103875809	0.299972851185657	0.104771380103848	0.109258161419867	0.143269144206166	0.297417576751909	0.323779150402816	0.255832243686228	0.208821065192391	0.124583500707021	0.194816018268346	0.168439772109879	0.253294852534758	0.457114364215704	0.484058882847227	0.738405412976449	0.702511483316523	0.348023743044826	0.567438892744293	0.531468547733421	0.570589579815412	0.482318469224729	0.000882164399458815	0.276691283305737
receptor	CCR6	0.114973428350033	0.0408282216904864	0.0951182676060946	0.284168173116995	0.0822643494883722	-0.0497012948896073	0.0751910702082922	-0.0959824861081251	0.0846537413430852	-0.136603908095727	0.0343080263522275	0.0628391613068848	0.21219141068324	0.121116665268259	0.114933511334981	0.18711233358858	0.234060393918327	-0.0186371020764557	-0.194201416437656	0.166654833788375	-0.106467397840953	0.0980175559373203	0.381241344081693	0.100966875461365	0.171874855819916	0.160578400776304	-0.00828612291901267	0.0775315599336044	0.0929844599550889	0.324041600832656	0.148869641984502	0.284730380358467	0.282097470310698	0.23935683612183	0.215215060782171	0.126059487160159	0.15662384589898	0.0451752690134222	0.404515551237784	0.0327658954666407	5.51942683070737e-11	0.0666093427836505	0.667734680143981	0.488829024935875	0.477555420093614	0.298158447596603	0.00200940285682189	0.654072213840067
receptor	CCR9	0.285509728922443	0.0837161696381297	0.149237257217404	0.0679071211617658	0.0473599922594249	0.0606796625315343	-0.129675941204448	0.129420075341472	0.00569128115051945	-0.00222821738304575	-0.022379884620893	0.0446022828846821	0.235067418839644	0.110956074549398	0.112142082299533	0.0839662693162524	0.315965650635717	-0.0500220110873372	0.0403279910594168	0.118739607636572	0.0526802026885382	-0.0322928526705652	0.340457777716071	0.264048398368626	0.213721840507452	0.225384647651111	0.0408326548174251	0.20628184347431	0.184631456285397	0.310397779717612	0.339907379738913	0.146433305163237	0.0980080173357392	0.176141615392015	0.0948982312929088	0.175721380337464	0.155551773693111	4.12049936935613e-07	0.0869863678720619	0.000776921669772083	0.124517734954342	0.291508763267651	0.600114257812884	0.231265828983859	0.337308876298795	0.944336523587254	0.960004972874426	0.770084749291705
MHC	TAPBP	0.0613947461310752	0.0481681398187532	0.0741293956516297	0.0120840209442147	0.0839433143698056	-0.119884308087813	-0.188394555746121	-0.286202548371147	0.17244779537289	-0.062647127920416	0.0375179227370765	0.0625758074332687	0.526554164841897	0.323116259011691	-0.00366624963643101	0.0540658385518234	0.190473748319769	0.136536579349715	-0.0428005938407967	-0.195793820276666	0.124113866571221	0.135862148766358	0.389218743963223	0.0682709851146325	0.0532614686281985	0.0452166565685225	0.125798728987707	0.0945126651869815	0.0830467059675087	0.24691468381508	0.0903871373986721	0.121252607296807	0.0352014248419113	0.120039613853988	0.300639308155833	0.0135155291279034	-0.0210623215164829	0.285948814223876	0.325310868647564	0.0964413381018645	0.784822936905928	0.061224701061688	0.299025654956539	0.0805513621510155	0.0309060255169676	0.0330426823702406	0.158157574723479	0.624086933459732
MHC	HLA-A	0.145308786084504	-0.0135854584398195	-0.11242733946455	0.0236976473502738	-0.0570750542003001	-0.274933788792589	-0.157216048715375	-0.204680196930483	-0.221728707437536	-0.173016115774548	-0.032907726570088	0.154284338921023	0.350173680417094	0.0233392533297217	0.121658742092039	0.0407880446910691	-0.0762946424610167	0.20114590491537	-0.389601298171671	-0.177614046896636	-0.073935701257128	0.00256359482103125	0.590157661905293	0.201359566432689	0.0919189502229703	0.11247935631018	0.0432465735847036	-0.124233931924538	-0.0606935287074814	0.209085210691239	0.11227091374406	0.113704895149918	0.0610771258488417	0.028952017286928	0.246762907988773	0.0100682398659984	0.0048896742797711	0.0111939614022244	0.781573224945557	0.0115457297991479	0.592300124512351	0.203544442715565	0.0155245257144281	0.145873020289962	0.126689924337695	0.00587794001261961	8.72892471481084e-05	0.667332290748771
MHC	HLA-B	0.0659712192882779	-0.0205515408568383	-0.102181609044524	0.0538345387374764	-0.0683625548933536	-0.214124041705983	-0.136444332090955	-0.277181316254953	-0.111184211538086	-0.171454612669854	-0.123292060301109	0.0254286378131439	0.178939574795165	0.085331185061346	-0.0569767572522759	-0.0290266759497313	-0.0736430253533029	0.136131207319151	-0.370633975964101	-0.229935307792032	-0.114460167375959	-0.0833141446186164	0.576616046462325	0.110091133828387	0.156978146168863	0.149026897569412	0.116260858870514	-0.0922143544158513	-0.0130700206244857	0.247358018671814	0.0868611286260466	0.105893191972736	0.081667545878991	0.0173776269913362	0.171718140135971	0.0533122430588596	-0.00362503164792825	0.251481418935781	0.674874780370453	0.0217742165960791	0.223515203279999	0.127628175191258	0.0614907805144353	0.207610440089442	0.036851719188336	0.171236788911068	0.000101279607398168	0.106079300377439
MHC	HLA-C	0.0951618219789937	0.0046893857960902	-0.0597254818657496	0.0525639662576056	-0.0595414022235328	-0.0681577112302943	-0.0979379899277567	-0.230533125722561	-0.0284466018261769	-0.131754796244171	-0.162560019024975	0.0519425781804133	0.124548531065177	0.062867688185271	0.0511206367634488	0.12602858442018	-0.0172850418695904	0.125071752575258	-0.287583055588496	-0.16327993323799	-0.0595132304878333	0.0441315820147612	0.54158754613439	0.294114350135421	0.171885954902897	0.190661504845451	0.0459862937325548	-0.0684984270348468	-0.009721608522508	0.300010554598864	0.00609851865382546	0.0442926615300578	0.0976241814654211	0.0571979643100397	0.159551847403326	0.0441888495959697	-0.00597851322170136	0.0976958794925032	0.923756377805548	0.180668443171245	0.234650164666124	0.184654631007048	0.555871599539744	0.366810331480391	0.0844824553911076	0.727051690130371	0.00289938549465199	0.0326079950216156
MHC	HLA-F	0.0227612951761694	-0.0459317370177045	-0.13073278818707	0.0222915749064209	-0.120721745343353	-0.130617085848133	-0.0487429967081285	-0.110550026062013	-0.00139950801253807	-0.184864185526232	0.0972591439668602	0.0451277297225336	0.1696404998212	0.0173296839337215	-0.079051837445232	-0.22595445411016	0.00302522399041641	0.126742288828725	-0.239354954961721	-0.0692303863898307	-0.288730444965416	-0.240048845121546	0.55710261115564	0.0522825664254804	0.0427010866733066	0.0414115593780617	0.0866530874056669	-0.098279040669359	-0.00665553792834382	0.186810997230136	0.0382759549802213	0.0831171617692187	0.0273675945552556	-0.0439839314083113	0.101965901425477	0.0655046261268491	0.0450921272672814	0.692641386386112	0.348303238639214	0.00327910674896646	0.614455293113872	0.00699427636138514	0.257520100407433	0.653911291386807	0.412982118188029	0.986301791391837	2.70835395728896e-05	0.203021396499718
MHC	HLA-G	0.117009260283796	0.0194110599335329	-0.021154545812291	-0.0354918044796826	-0.0166436123774299	-0.0650284918666353	-0.102712414476632	-0.0331256181068688	-0.161642157207038	-0.0472905993047448	0.0168337963216452	0.220789389077141	0.220411172602653	0.0920829901675535	0.0257977501710461	0.0688943137946415	0.169152200859071	0.187150332180755	-0.171116428216358	0.101462090973138	-0.202072877455457	-0.00328489148484822	0.248537589599412	-0.00202013795534255	0.0922349526380048	0.0709973194563119	0.0787877327514161	-0.0600354489925615	-0.00147266467278207	0.153573037217554	0.148309968826184	0.0865744379434758	-0.00521532083215512	0.0157123879210397	0.17061335485373	0.00758531196452606	0.0797375089850969	0.041477009777014	0.691968687258903	0.635648112253582	0.422458363654225	0.71100272834763	0.574194619865237	0.34379794383907	0.806751203670648	0.0459172411701365	0.286922403427953	0.826007883222705
MHC	TAP1	-0.0711802832001582	-0.0402386262702675	0.00485970720330193	-0.146654301329512	-0.124585496651742	-0.153563378647668	-0.113958579362065	-0.221072050141418	-0.0719522204786662	-0.0507561420202077	0.00745141420277698	0.0713261711904497	0.275619362604747	0.0548680822651735	-0.0347411492818866	0.183547544912981	0.185310111832843	0.30425210965272	-0.234391943584005	-0.0888248305519772	-0.168387714614692	-0.00397896926422505	0.675875263166316	0.186475013270415	0.0637214718244558	0.0756258066694664	-0.00381526375809241	-0.146936864531491	-0.117000082016155	0.284945644817257	0.154153204863113	0.120924525121771	0.040377883649159	-0.033918987892553	0.220327124808119	0.0427781103267042	0.0731401636754624	0.21589106839122	0.411340858518019	0.913337404919909	0.000863562190628207	0.00536752993303704	0.182401576333564	0.293263532723154	0.0984127373095479	0.376778608307415	0.253025197844693	0.922489041688405
MHC	TAP2	-0.126365458832403	-0.0298406862550308	-0.000615385018588076	-0.137086606522588	-0.142065475382946	-0.108895900066784	-0.125646923753784	-0.371505528503241	0.110121918271607	-0.0276455533276482	0.0514509026666352	0.19507397804261	0.276234400557444	0.0768564763582828	0.0708683701058058	0.253807838710832	0.167077189731904	0.303559565463096	-0.0191328840101155	-0.227113198059567	-0.100840180740148	0.180817181747549	0.535448292268526	0.209154133496069	0.0806459294535469	0.101996749667006	-2.04061392850057e-05	-0.135333068818594	-0.128626722622825	0.248303268186579	0.127435074277588	0.0493270425609242	-0.00152289627420398	-0.0800857177647363	0.176307704161869	0.0197922682801778	0.0389460805274142	0.0275934269471846	0.542435287183318	0.989004655222759	0.00185778017701104	0.00148044461147372	0.345816154938922	0.246208477519527	0.00443742205676254	0.175389713682045	0.533746187939301	0.501411562273371
MHC	B2M	0.00880904491752962	0.0381757726116299	-0.0772553371914913	0.073671746434905	-0.0636917192477593	-0.085024506535179	-0.0416438675411212	-0.168684543717504	-0.069809486954527	-0.00330444911033239	-0.091585660904296	0.121850863172316	-0.00328607679677843	0.0872460705932059	0.234316391529088	0.0889167931162404	0.187922221787075	0.0994817528104992	-0.237953632979906	-0.0880517190804822	-0.00869731560901321	0.153470917840988	0.701078569770248	0.380794498072624	0.192056540357626	0.2254093852705	0.0850256237366419	0.0519965126651453	0.0800878451371845	0.360149617010829	0.105430784583406	0.139105216722538	0.136225926104397	0.0827967804038857	0.138660932640365	0.074862537854278	0.16214729540956	0.878428893315505	0.435751040808347	0.0831557957502415	0.0955494697787653	0.155838264771031	0.462207596414829	0.701737385983631	0.209719637355202	0.391190150248807	0.940717027971271	0.230757936216567
MHC	HLA-E	0.0296803405276753	0.0631824807929353	-0.00855097089896868	0.148913009344614	-0.0163667016662771	-0.0972943356771481	-0.108077754094422	-0.151251973212127	0.126858024283315	0.0878207883795097	0.0204450026985072	-0.061124140945862	0.152525673205832	-0.0909647476227794	0.140627631883536	0.0607779817578977	0.0969938267270566	0.191416927996737	-0.0307761737641051	-0.132538452057281	-0.000937043092232066	0.178910364701381	0.591415636567195	0.323583073874402	0.218839862332736	0.233443821351819	0.146351103757217	0.101196059298281	0.111816433468464	0.385572939238822	0.106516160405591	0.0721824257315043	0.11301099728325	0.000816306468281087	0.25780897575551	0.162348140941489	0.063938320686582	0.606220359304328	0.19679405290819	0.848137277092304	0.00071578341060694	0.715600786557786	0.399905693366881	0.319044189786169	0.261393144440257	0.118147006157598	0.047671677639317	0.789476521695738
MHC	HLA-DQA2	0.0813243291410112	0.0501181598559642	0.0691114780843802	0.114561148114989	0.0981355733225577	0.212051696931458	0.111660834107514	0.0264459836241781	0.011464065855092	-0.0496814970815085	-0.0993640775896039	-0.245464778781094	0.127437363132463	0.0460203425879964	0.159685060386411	0.0322373595460135	0.0888301996744429	0.0442152178501586	-0.177910220063307	-0.0817399976013879	-0.0359802786731402	-0.167635883991203	0.272763535053963	0.471819515794362	0.371231811821554	0.392493330617892	0.220411660967768	0.157424664305726	0.184695719176325	0.192726670125447	0.117412630222541	0.209595136887508	0.179593045970608	0.136649729732824	0.170072901484985	0.139760962942729	0.071360480515356	0.157232590065181	0.306084877395131	0.121249668369065	0.00940477828454859	0.0285409480275781	0.064108206922838	0.30316816715372	0.845178885487779	0.888150882529498	0.263225082244065	0.193369034105697
MHC	HLA-DOA	0.203252394833476	-0.0110751169891305	0.0423196905926043	0.188039742171964	0.0311479861227093	0.116499340303795	0.102031248672102	0.26620021133882	0.21810571464501	-0.0117661358679513	-0.0979131309455921	-0.192703888321962	0.25716945966041	0.0415867083228488	0.229124668614793	0.250571722827727	0.102761231524072	0.0661710671276463	-0.149853862032411	-0.0552877431143684	0.0678483146141681	0.0584735054666957	0.609413820300218	0.571259920754041	0.473012098344543	0.486656452218621	0.295447137573602	0.292682505456854	0.327536082437709	0.401327730233458	0.231694012492821	0.287488482722683	0.273122491371418	0.200844183025554	0.321290762665633	0.257051875744351	0.132721120321888	0.00036174470363166	0.82117678497918	0.343057943086949	1.81169731795917e-05	0.487984961364633	0.31297579431193	0.347024543081263	0.0453367866325033	0.00676124593670253	0.791153792891442	0.199985950776018
MHC	HLA-DPA1	0.0945235701937477	-0.00213563279945129	-0.0138896830873685	0.162955569576329	-0.00602978964252444	0.0621389730433082	0.05379845641289	0.056358243965411	0.116436741301756	-0.0510004091382831	-0.0997712072553808	-0.151062443170529	0.200257462767184	0.00588987516988685	0.280233127320838	0.253372772851691	-0.027437795105398	0.155867743213594	-0.22992900399608	-0.0744844631725138	-0.0731655607972776	0.229348783223115	0.584691008872851	0.575445177194096	0.422787457626106	0.445332035301448	0.18479104391572	0.172306601501892	0.220352547480119	0.380007485455855	0.197493021816595	0.290876979746256	0.231713615463809	0.175030744772742	0.293639039246914	0.21637372416468	0.154622016067739	0.0999759470025645	0.965235393674222	0.755752451419417	0.000210007399350847	0.893225968267344	0.591358834742325	0.620671154260964	0.677117355131446	0.151768744711026	0.250745575347519	0.191541318879565
MHC	HLA-DRA	0.142564900992575	-0.0201211935304149	0.0198885789901334	0.152292473527395	-0.0477337843806911	0.0140347802281024	0.0769358571671101	0.0646206597302131	0.0652480981059095	-0.0364619908010392	-0.0689254976991452	-0.156597571721437	0.203829135223828	0.00213130075030845	0.24594630612637	0.164663108113733	0.0655075305566069	0.0706016852475292	-0.251386619341608	-0.110007741000551	-0.101341955466181	0.144800586270624	0.566760991475808	0.494509629779587	0.353044137261874	0.372500709988845	0.155943885022587	0.100786770109287	0.159918342912597	0.361684143067388	0.164069708745852	0.265188271035586	0.257406857000127	0.145370099438655	0.279719599323574	0.219378590374213	0.122042542736458	0.0128396565026302	0.681305933427237	0.65600694003313	0.000537885137863476	0.287712904081928	0.90357517920693	0.478770522771032	0.632958942813004	0.422952146091736	0.411720026093916	0.367549353586783
MHC	HLA-DPB1	0.155500810487164	-0.00915018840863406	0.0110217490448328	0.177856773624258	0.00856289028493861	0.0222349461439502	0.0974685780023952	0.0736306153843282	0.095572393870031	-0.0713598788199618	-0.115892396226587	-0.0963952630061276	0.261659562058176	0.0691025135949904	0.227124483997091	0.20011977620029	-0.0933627320474374	0.14292694499888	-0.226652986365326	-0.0779529487255266	0.0171467557551711	0.100861814025091	0.477822703152027	0.62604510550293	0.455310927053828	0.481090705505364	0.253995263360379	0.202115835292561	0.260570072648785	0.311678135442549	0.199295136933327	0.300053128053734	0.281060842380932	0.181415579360947	0.319567667556375	0.197299130579712	0.119941436461139	0.00659514583362263	0.851861311556666	0.805039200868535	5.10248868079679e-05	0.848829572875623	0.84778665406919	0.369122669824112	0.586219224928608	0.239929650018796	0.107825415582902	0.128914406444398
MHC	HLA-DQA1	0.168687230604625	-0.00131721885713993	0.0719963930115272	0.160272304550115	-0.0150164656779585	0.00110079506532605	0.0540317179676875	0.0794507382567065	0.0608968871237823	-0.0735964466117329	-0.112003916999351	-0.0335036175337085	0.215666174693297	0.0563944232041087	0.21661193589209	0.231284713551913	0.113804069998124	0.0947125733570759	-0.228390499478668	-0.0607568652292056	-0.047286966298753	0.0625934520582574	0.527268119891296	0.505500121108549	0.430344890415702	0.439846742297572	0.235966791171736	0.200994141443998	0.245710032841506	0.303291361626651	0.274065040843951	0.247743414723315	0.270323993967949	0.191602121382798	0.254874160952445	0.167393517072008	0.172598984192703	0.00317551909539828	0.978553642381865	0.106441280732796	0.00026757807850603	0.738166095277461	0.992419058260018	0.619154982273775	0.556880959853747	0.454598912124889	0.0972006368324401	0.14234287679386
MHC	HLA-DMB	0.250741581734899	-0.000894409791038811	0.0198993347919764	0.109293646942967	-0.0334727294084366	-0.191790927708043	-0.0157300683224383	-0.0562767320257196	0.0440638164671856	-0.00206991831543354	-0.104888577734178	-0.150318108897044	0.236095469888552	0.112002542754673	0.183884960800501	0.119932033344673	-0.0787558144906635	0.0280595619097011	-0.232517750426406	-0.203255039659397	-0.139400149117294	0.263145810287251	0.525236706873326	0.399646107679689	0.316855678900609	0.324113992470039	0.135580577553814	0.118445612768624	0.173592133746078	-0.162805231846267	0.174098806482357	0.266376020363966	0.259280164643662	0.158398450782155	0.215669905677758	0.20277957299503	0.0919227179197977	9.65741975190546e-06	0.98543668524092	0.655832863674024	0.0132554315911756	0.456086573305726	0.0947250749113069	0.885021080122605	0.677558731072716	0.588623148842846	0.962844209302233	0.169633077433852
MHC	HLA-DOB	0.0689894469685586	-0.0612122553328192	0.0538243601416586	0.158087905381792	-0.00201780823617281	-0.0430677674565618	0.158022078363894	-0.09864106951867	-0.0164260890980078	-0.0809842601839579	0.107915526317706	-0.0599276349201904	0.190259525176759	-0.177354049004347	-0.0058548172728367	-0.140667148688907	-0.139619540917567	0.0545468892177673	-0.210312446860501	-0.0161906551581677	-0.227143107924969	-0.307022557182347	0.524828507136735	0.240079708755464	0.268569619069558	0.259244084894058	0.205553894909468	0.19050832475977	0.18719244105524	0.187027818449767	0.163087724550501	0.139604010731771	0.285913276124474	0.0498120015788082	0.182214155166317	0.168509212960285	0.000384554085915729	0.230393369786898	0.211148615889899	0.227729564835407	0.000325007718078446	0.96417416469178	0.709960307698038	0.143791869249877	0.465385397761366	0.840286629445657	0.0679111894108934	0.157582911587482
MHC	HLA-DQB1	0.0750432406521264	-0.0680970631551786	0.0118864567028397	0.0952799577095532	-0.0813734790598606	-0.0890804815977793	-0.0478486551466007	-0.036471275135623	0.0182223825215921	-0.156027211544402	-0.0636251804778466	0.0026976489368205	0.154773930038636	-0.0196204808945591	0.103707686563751	0.00199058152203515	0.00494521159821363	0.104120598862286	-0.269812269915052	-0.128922603236602	-0.123085277152432	-0.199236803404375	0.498307837949953	0.212615728664738	0.15183480934382	0.155661679351839	0.120409559344488	0.0427422022229549	0.0977278549684652	0.123904257326852	-0.0440171504432713	0.182540101761272	0.165429792099168	0.0719409182057707	0.131434378184449	0.078602642395986	0.0682693956469021	0.191935756486967	0.164115236076212	0.790087410175812	0.0309519205477974	0.0696207706232761	0.441047183446463	0.659864986975663	0.787667003567609	0.823093047866496	0.00041065304709394	0.405615133967457
MHC	HLA-DMA	0.13409777793146	-0.0420055463640594	-0.062897923832414	0.153158473006013	-0.0426231113888489	-0.132618252169136	-0.0120426372926408	-0.104523158320819	0.0927103742527736	-0.0529397731086224	-0.00696248460885342	-0.12698554501694	0.204668944887883	-0.0914148985486932	0.0696500620635735	0.00132817862506528	-0.0780106415221927	0.0103967854232929	-0.212650467031176	-0.206036613900397	-0.143476010113581	-0.0351432360274109	0.606303025149968	0.314588743498441	0.22144354094816	0.223500285072761	0.00964874207168373	-0.00875903299077331	0.0604385681399952	0.152389754582185	0.0541941989342937	0.1711972926489	0.183618273173411	0.0939526533354014	0.234879513628804	0.177083857436462	-0.00391628265616552	0.0193345852035257	0.391090164686559	0.15855589525228	0.000499433095953511	0.342511354042693	0.250237304992965	0.911849818435079	0.439065278367432	0.254362829284851	0.233153255938277	0.92756061426873
MHC	HLA-DRB1	0.100317217717123	-0.0627397433947695	-0.0366565690246425	0.14690713365466	-0.0635364095087856	-0.0216108613546972	0.0746986564130711	-0.0409055168721743	0.0420021483364295	-0.0946218554518938	-0.0828821427551815	-0.0642870610576027	0.2008915853946	-0.0712527623191283	0.1732295926321	0.135673297310812	-0.0240941738340345	0.061401482095108	-0.276726503669038	-0.184378854895735	-0.105243876899476	0.00464035349956306	0.58991296368966	0.451866954516903	0.27568684074545	0.298550998222917	0.111635106438652	0.0611500471358617	0.117969605384707	0.281530624198782	0.110553437047144	0.22072565695169	0.241292833344538	0.0983350429817657	0.278537848060123	0.168448671670186	0.0653960075197914	0.0807601419442015	0.199956006982888	0.41154910597817	0.000845719005527443	0.156851435001159	0.852009894330484	0.491687834678901	0.762564896220744	0.606200291586292	0.0328175379509655	0.278317030239094
Immunoinhibitor	KDR	0.393515859004765	0.247772461952959	0.140867724830831	0.201680584163554	0.231858461152337	0.165111338053892	-0.12577928834099	0.281018430558907	0.0422002540910709	-0.134858012338284	0.0455590779767868	0.0326592730536577	-0.0965134132780641	-0.23179630029947	0.56906103986758	0.3412934532569	0.30200384506497	0.0480722123948659	-0.142588307282928	0.0430968960097306	0.538977237344385	0.613918491432216	0.723909917551948	0.580291166688054	0.625181691583593	0.616633230564665	0.22053680704412	0.291968195848277	0.282010523328984	0.500621298158684	0.289958971701622	0.178086044292462	0.244901131928884	0.418654538360769	0.262239339940584	0.218889594268542	0.366778745882902	1.06114379811703e-12	2.79246212506398e-07	0.00152206607676812	4.14020920417736e-06	1.67139777076916e-07	0.151281948891677	0.245707250828269	0.0342162306923978	0.604501241637394	0.00229608715202052	0.551709063824362
Immunoinhibitor	TGFBR1	0.0740636198747252	0.255113734778025	0.0944790629821605	0.0968025685856437	0.0259841285008298	0.047213857941712	-0.0766669134477871	0.613025950392821	0.142453189294476	0.00979099514015371	0.105451748917982	0.150813355232365	0.0816431000119319	0.139466427336066	0.487355177612289	0.481662634209966	0.228170974226138	0.0230283817393262	-0.109483480412714	-0.0257835294214079	0.343247166272932	0.630079400325929	0.310584436080317	0.524425671467524	0.589449507770938	0.580516870791219	0.252906767619729	0.569465454494839	0.423513161733243	0.521889238153835	0.298616217493148	0.284565252859202	0.291575048070384	0.258796334910817	0.201495839245172	0.356083641381411	0.306481052617904	0.197818097892225	1.1947174930114e-07	0.0339615064372992	0.028355501887134	0.562926533440649	0.683456488666965	0.480313678234595	3.99781739967148e-07	0.0789914539365864	0.825593042479076	0.167340751598217
Immunoinhibitor	CSF1R	0.0813138986669791	0.13835009879359	0.164853395929296	0.176644735796435	0.0587393153891133	0.0484659395006152	-0.122417608767579	0.149212054327955	0.230772957251504	0.259058793273553	0.0356854227599355	-0.148492098379568	0.288355089988219	0.122391895677026	0.371802260270255	0.281499685864655	0.162045944880401	0.10341127307966	0.20394960936639	-0.283879716461222	0.109839336402439	0.579995177748435	0.46043884123127	0.649072290843917	0.649760068117915	0.646157543526064	0.452070552427532	0.42626401490512	0.456171481759573	0.451475817940474	0.155198064218212	0.322752710922159	0.306923722333308	0.289022546239815	0.295743734061479	0.186667814726033	0.188437093160908	0.15728600616018	0.00455180329348093	0.000201424709136922	5.75022999357061e-05	0.190650356224356	0.675525392926583	0.258655419843051	0.267955129111463	0.0041055298583336	2.99586420884269e-09	0.641133727474931
Immunoinhibitor	TGFB1	-0.0788014318383304	0.228539513088229	0.271954487357992	0.147357344931138	0.0530637757777608	0.120270886181389	-0.0925656695219897	-0.195832295804914	-0.0625298584651147	0.0414698975074119	0.096531924854119	-0.0361817843182575	0.165933181131106	-0.0110716729711343	0.149662608561319	0.0349915367303437	0.191746150790357	0.376563260781933	-0.166474483494156	-0.38953366735255	0.348562210724326	0.153995807456911	0.440622037256882	0.628175020141999	0.604929399776462	0.601476102496231	0.29661726344173	0.44170647640477	0.340810427079637	0.366080563104986	0.244613858446066	0.39728467034717	-0.0167375745689699	0.0539691739845317	0.187161671497266	0.166768200400607	0.244975520546606	0.170555319275803	2.28071594121584e-06	5.38070794546247e-10	0.000814787712242371	0.237196261216665	0.297458773750002	0.393803471379932	0.144311070512698	0.442570049397165	0.35045609331053	0.206435641937915
Immunoinhibitor	PDCD1LG2	-0.0577414971553841	0.083516802532488	0.00703602208111745	0.0384940942700949	0.0024145506038103	0.0414803783023288	-0.0615976725489007	-0.0864243559908477	0.0229642065590294	0.116004933198635	0.132504605479326	-0.126133789314989	0.0758935493351534	-0.0146414613904807	0.391312475612539	0.170208002666733	0.10609240509025	0.16577300634581	-0.172602271987831	-0.11884195310145	-0.217619917868184	-0.156695302236523	0.339612442322697	0.610712564098158	0.586196625270236	0.588476470639497	0.330609284782737	0.365124234616914	0.356377052641507	0.425821458864497	0.321908943784133	0.19216095332194	0.252105519906214	0.0841492579300861	0.198340781872186	0.272025632388925	0.206380306463283	0.31564506337235	0.0877434144045618	0.874797185435094	0.384263357545931	0.957136277162277	0.720201478903454	0.570868130311797	0.522672241436801	0.778128113531262	0.00880315576611512	0.0822350453219454
Immunoinhibitor	HAVCR2	-0.00752531569473254	0.0846658968482861	0.133123791065702	0.0576145172804249	-0.0337079027132854	-0.00367689155330128	-0.122807049184239	0.0600538099309759	0.0903824424016984	0.103451080171321	0.0592363767068797	-0.124199710067996	0.409318885182743	0.256701129680781	0.255494690610615	0.0978840926923655	0.17926375422732	-0.0430456288275125	-0.0918226957455555	-0.306752542919508	-0.193656296041382	0.213905732748322	0.542449819710232	0.597116237661637	0.536898247118243	0.541169666740947	0.36437194089899	0.312306346720821	0.35420500821061	0.336423652749857	0.430246062822735	0.35680584991886	0.256279823506181	0.205493565069927	0.367492890620611	0.195697552910935	0.146438842153429	0.896036617683489	0.0834518459834983	0.00274859299082494	0.192629614593555	0.452926138060142	0.97468182035623	0.257132073363372	0.657221610878605	0.266535397336294	0.0195700177546846	0.438833431015273
Immunoinhibitor	IL10	0.11253664605216	0.237797798022423	0.102938699933971	0.0877985259139207	0.0163709893960247	0.0377025230726442	-0.070451640808241	0.173733659108624	0.00920684106546087	0.117227820400997	-0.063633500709035	0.103589751088334	0.159491308528513	0.000648813851708149	0.226819783493467	0.16271012558462	0.28317215379056	0.0296392975588579	-0.13866753229049	-0.227187549437101	-0.0991278624999682	0.121909590884596	0.541932460861751	0.528599024772685	0.435218707899402	0.453662881320621	0.305757645626255	0.300739101752899	0.312925248632858	0.273674495432946	0.10359835095743	0.157471819243839	0.359898151777248	0.293986076115077	0.208447508104207	0.215816754076826	0.191215131679272	0.0499617332069488	8.48514684142269e-07	0.0208122577452495	0.0468579725329723	0.715529510523318	0.744770326208051	0.516706180012232	0.196199510696927	0.910069563072277	0.00811106020529751	0.405553607989193
Immunoinhibitor	LAG3	-0.029315058677009	-0.0627100540899785	-0.0334980908449051	-0.0447890334938495	-0.059801138136196	0.0118461597485119	0.203507533033677	-0.212634343449145	-0.012125779058781	-0.255695108414888	0.0212556994904754	-0.116098147524102	0.100038403485686	-0.096365237772522	0.0767627903291795	0.117119198053475	0.0818186650091316	0.0725486924071773	-0.2364300474918	-0.185629851669388	-0.301013926239168	-0.254884316643577	0.650794769769881	0.296806560129563	0.207617047939205	0.216405310153415	0.150796517058399	0.0461152059369908	0.0985536402904941	0.0437708120576412	0.105776265447549	0.0627505626742353	0.130573451918454	-0.0115859758720656	0.103927263007061	0.0499963266203242	0.129956158876798	0.610661597095755	0.200169357878118	0.453029729874973	0.311307225463952	0.182743202038034	0.918555896358213	0.0586814172561837	0.112284662207725	0.881740608207403	4.85342173510952e-09	0.781335060174079
Immunoinhibitor	PDCD1	0.038967744303661	0.0368600093992973	0.0554170572270973	-0.066583781479519	-0.0310461036424558	-0.0204824005471671	0.165596231770181	-0.0745490144660441	0.0019525566647177	-0.0843712435173464	0.110780000869133	-0.0235977582270386	0.229057855322874	0.078309992158063	0.026496563082449	-0.0395314274030264	0.17738984203587	0.1086282384048	-0.204344296362113	-0.0864490058472605	-0.357791621456702	-0.186393949978106	0.658371264231599	0.366989460547981	0.281230913797107	0.287012479530222	0.140666716540986	0.12500882541586	0.156715866074612	0.114757739488748	0.126996585674126	0.218421568434692	0.243164431533233	0.0567546066207975	0.147862660207914	0.113671699293029	0.197174179919414	0.498479563757421	0.451746029624861	0.214245679879715	0.132046003534118	0.48940983929437	0.859656781482577	0.125314704187066	0.581543714931123	0.980889500432126	0.0571430579792244	0.14678261920431
Immunoinhibitor	CD244	-0.0447731129824188	0.133592932241583	-0.0520416433634545	-0.0106954489273911	-0.0465935683719234	0.0566395561230626	0.14389575173488	0.0147546716905936	-0.02692807795788	-0.0615913304189132	-0.0764285993595472	-0.0202338589588159	0.234362579475516	0.052350763756412	0.128298416935891	0.0744411805760762	0.196174019906278	0.0843177910875681	-0.184705274684853	-0.00990426588189843	-0.180862957171652	-0.0383669970150804	0.345029371853157	0.237052873855446	0.234305820611201	0.226781857294828	0.162617188139974	0.176264967199068	0.208343189704319	0.266457420860442	0.165679592783154	0.140452563241854	0.213592052280781	0.0700010398172245	0.254558605896825	0.146234848430157	0.159286588968514	0.436675099436223	0.0061683389824243	0.243524934647834	0.809041622510974	0.299396327781744	0.624647809779178	0.183620703815788	0.913255403658157	0.741089946420189	0.165300042784856	0.317583403427927
Immunoinhibitor	CD96	-0.0211729101788473	0.023613302555217	0.0647082883259225	0.0473445961211901	0.00951357662862503	0.181616019314349	-0.0323485198809254	-0.0109465127839581	0.0361408486411519	-0.131542193716817	-0.0925790085728706	-0.0293129727087761	0.1845671864833	-0.0383740981726901	0.101162041309265	-0.0193158168519046	0.178924156318216	0.0785727316758408	-0.247399225895961	-0.0557338888867465	-0.259008988138523	-0.125779466797257	0.62447419392272	0.385190898745563	0.347321866196996	0.351010157000332	0.244846685274248	0.233758128141467	0.24957569192537	0.231094681383224	0.300197374372995	0.296277780916074	0.128795967728634	0.11116718406427	0.203110426914487	0.175540192104168	0.252369143363279	0.713109834733468	0.629823355392204	0.146888202717403	0.284477081458634	0.832282231242722	0.113927293265894	0.766130100267495	0.935588452897276	0.65739219939818	0.00294558074035911	0.225718151909957
Immunoinhibitor	CTLA4	0.0215311711665562	-0.00445961320726495	0.076961231744232	0.00981989893488263	-0.0346276431455357	0.110907006739913	0.050008657302934	0.077406035774051	0.0555727454184821	-0.0942638894825063	0.00916260233564828	0.104939008417962	0.182810635085555	-0.0806803595880759	0.00671129142020786	-0.0260069996788555	0.0311072210217996	0.178145506061934	-0.126512124593274	-0.0919656546171861	-0.30740940144165	-0.172930392784022	0.437710765329623	0.276013077231906	0.396416908735151	0.369314504902012	0.258507863944872	0.0868526984155695	0.14541038226917	0.110967260867495	0.298154691846567	0.216185246963216	0.248720071568845	0.103616409126544	0.138719587865958	0.159400595294083	0.195092172554439	0.708474551179171	0.927481664932997	0.0843391334410721	0.824408369980133	0.440685075712882	0.336927640770129	0.645522608473983	0.567108363794622	0.495057358901097	0.0334867839681671	0.904765128314872
Immunoinhibitor	IDO1	-0.0321762491306022	-0.137668585785495	-0.0357092411997992	-0.0286403384287642	-0.0513337074278555	-0.255473025100633	-0.145861224387226	-0.126796720376857	-0.30537247122134	-0.193364841240908	0.0265943323277253	-0.0312609132229412	-0.0609684470989849	-0.216524307304419	0.188025126847324	0.0660425968807344	0.1799815424085	-0.0763487619009567	-0.380176863852695	-0.0625112215017038	-0.311509255135838	-0.11128923372555	0.640436328777047	0.337353638508708	0.247730641152628	0.260347695839541	0.129206924829997	-0.0296962339425156	0.0314905148630385	0.0927158850760762	0.356279711295092	0.0905541143640373	0.0790240663270348	-0.0304284389485334	0.0608189484770125	0.105593081462884	0.079942160828158	0.576267077654795	0.00475705509693576	0.42374841158103	0.517476744337936	0.252858508551762	0.0249321923505777	0.177643287381125	0.347275697554544	0.000123853425491197	1.11635481713896e-05	0.728351363055224
Immunoinhibitor	CD274	-0.1663374553318	-0.0221625955805423	-0.0619572365498365	-0.152279867175824	-0.0902660004318012	-0.0507337257135375	0.00334650437896135	-0.193145936691473	-0.130304345603885	0.083101346817716	0.207486408716472	0.110398906891638	0.0250477597802014	0.00299556397013817	0.338128636335836	0.211071449578866	0.209803239019593	0.196600945324453	-0.168121270221595	-0.00663963326290707	-0.314407537824443	0.0977922407975322	0.452156901654343	0.201779786958476	0.278052731027785	0.260831685181338	0.117042847230202	0.0206481473042175	0.0336733804136347	0.381425405906472	0.101876877293601	0.183274418833341	0.0345113006937588	-0.0260036783601148	0.170995271538519	0.159105657651761	0.109673023802721	0.00363128029299758	0.651011581508751	0.164888296886108	0.000538464666921991	0.0440706672105911	0.661250463908421	0.975458769335421	0.150006669524214	0.108403535444659	0.0610015883285235	0.0061598810643756
Immunoinhibitor	KIR2DL1	0.0145161670816682	-0.0990361801280572	-0.030152830274236	0.0208252815765509	-0.0447911072340373	0.0248239602194794	-0.133638833098786	0.0674276154941954	-0.00446607376633371	-0.101236481860658	0.0723737784212397	-0.0663722767612462	0.00303465897522382	-0.0570440623365451	0.143071807354501	0.0567111939015673	0.377955333691	-0.12968329546297	-0.135302506179544	-0.0829583074418686	-0.16468267496042	0.170817887971789	0.321226890957166	0.207280383316619	0.117124761136454	0.130773500093889	0.0502447880631101	0.0461332138739098	0.0830684909360973	0.0877982354895327	-0.00915018159552859	0.0498306742215112	0.0428593440935236	-0.0143307817780154	0.169385190702651	0.0451915082568863	0.0614880885167564	0.800988016373164	0.0427496802272274	0.499420310601905	0.637938759484407	0.318500837868796	0.830313533540296	0.217197357392937	0.618232480478269	0.956306148536853	0.0223565463984517	0.344011414442818
Immunoinhibitor	KIR2DL3	-0.0598157165616655	-0.0623620639645686	0.000808048911165353	-0.03367037413124	-0.0348848382421575	0.0176049462242449	-0.242258727658047	-0.0809787614957012	-0.0862244931010496	-0.0794324945593895	0.100995052169978	0.0445166961690948	-0.0494434351309998	-0.0628817007635894	0.0932680587180817	0.0720402439739708	0.159916005899342	-0.123166031477378	-0.141501056659844	-0.127350958311773	-0.264036653712109	0.256612652776814	0.507558990439454	0.135430296344504	0.132177527138896	0.126753337798004	0.127361655004885	0.0751123654742818	0.132241013832692	0.0836161133095928	0.17035175744453	0.0680543219496896	0.0673781552435629	-0.00995136625812105	0.0849591864252192	0.0632508712632766	0.0866895982504922	0.298545635181786	0.202682412613307	0.985562577791046	0.446673362599216	0.437296138945477	0.879212375166941	0.023775007910145	0.549295458091563	0.2892507521126	0.0733731199927165	0.186123047030526
Immunoinhibitor	CD160	0.0549131912176047	0.143547407619949	0.0686985075149046	0.0251149288318595	0.00109818932492116	-0.0952695186854884	-0.0833050989488967	0.169775514704777	0.226809821445319	0.0802784324197333	0.0724577329621667	-0.0785822854484751	0.121280911984577	0.199249917350181	0.290905505435712	0.379600596985002	0.028991588064633	-0.121120972062438	0.112363867010494	0.0704188139649108	-0.092773963353736	0.125153285513434	0.447560091709625	0.330706075539912	0.160717442341068	0.191002299129581	0.212142876382153	0.205463179108717	0.220090370796127	0.305392639318936	0.0445090588021071	0.100064940644157	0.0823261871536831	0.226355770834797	0.138180499091951	0.128979621251089	0.172259033845444	0.339972263076899	0.00323132586332389	0.123494959933971	0.570345613012284	0.980497239056931	0.409831656002925	0.443013489447179	0.206744197756278	0.00481265083931381	0.0703527673775718	0.343450501091613
Immunoinhibitor	ADORA2A	0.271621738539181	0.143446777462694	0.0490387690479382	0.172820582799086	0.116758704975219	-0.103463379504619	-0.00204188942528566	0.171784725668923	0.0787197269429465	-0.0891831268976304	0.0111790529089567	-0.0838612845280582	0.0457921157760418	-0.0681217775024728	0.409161237919554	0.162670925062273	0.151925942483997	0.11352020805835	0.052122259471361	-0.058665561664696	-0.174516622676221	-0.304660144338543	0.493885420221973	0.462601641063884	0.512683365502978	0.504217730980291	0.222061671869356	0.332310546051931	0.324353015465233	0.20593270220727	0.0577362144683514	0.282063903648994	0.324236192191652	0.294740468572342	0.237787556984713	0.0797147304489297	0.205926379568506	1.53171418501722e-06	0.00325317765322212	0.271835565603089	8.34069063414977e-05	0.00910849536451557	0.37054976140313	0.985024566964546	0.201342642784862	0.333431077476293	0.044312238562754	0.883940267323044
Immunoinhibitor	BTLA	0.111547937103766	0.0597130883056846	0.0470585027005641	0.134358176813566	0.0728974458192896	-0.0741474023678296	0.0195629459853228	-0.0240322042569144	0.159475237834375	0.116820799781381	-0.0689051590934818	0.0747836303932344	0.204353253847336	0.127869782577121	0.0514489861921019	0.108554547858816	0.159389500047278	0.122426025321265	0.0288188698975128	-0.0796100307895877	-0.494317519510238	-0.322221165763728	0.489292139269087	0.250514697049803	0.26091138981693	0.254669749702814	0.323064446339421	0.306171675538782	0.331899741410056	0.192943711656039	0.144750742052957	0.181109408778219	0.331421189575628	0.180137115443609	0.190071993457146	0.159583054430069	0.0755460493156252	0.0520209654547304	0.222565885481082	0.291689841642723	0.00229176272341815	0.104195066285395	0.521599490841399	0.857271119607778	0.85915884873327	0.0489481258849425	0.00833582424234513	0.367691069651237
Immunoinhibitor	TIGIT	0.0491956791252724	0.0233411456342126	0.00661074606097432	0.00464143218080741	0.0496579313582784	0.113872901762449	0.0278966484770253	-0.131426450585036	0.106704116661266	0.156146222772075	0.041920766542131	0.0195400279826954	0.0742643836445303	-0.0898078355472833	0.129264002876484	0.0523473150868842	0.0324961200893456	0.0337175522260802	0.128828829370875	-0.123591737165437	-0.315828850313799	-0.010540766042423	0.558463304762838	0.459275871208278	0.388820341572618	0.397225211961619	0.296179937301539	0.229514018562148	0.27532531355234	0.196299647245582	0.183178125450663	0.207150924731336	0.301248787838446	0.128216038265771	0.178010884427543	0.178484932051838	0.21441744642164	0.3926951030924	0.633775954616014	0.882308047466267	0.916478761518774	0.26870062696094	0.324084506296745	0.797573251960719	0.329808075567706	0.189255604685044	0.000406435126178281	0.58394932480511
Immunoinhibitor	PVRL2	0.171127163109612	0.181512636415991	0.116828107040315	-0.0631300458157619	0.065192883765473	0.078476784621696	0.0197629853652563	-0.200929253541093	-0.0651717902570595	-0.23372829058463	-0.15432730059322	-0.105215602056999	0.152610806012461	0.136939108117354	0.042786906383985	-0.142971801441644	0.216527130535392	-0.120182749187376	-0.392107279495381	-0.292367059344725	0.249397647281394	0.427230461000983	0.130895485662386	0.120531600551289	0.0508714908534549	0.0645630370359015	-0.226353093477076	-0.208244385746088	-0.18964003420216	-0.0391697122575695	-0.221767695928717	0.169220634559577	0.167894048585774	-0.0130327717545302	0.0140373351173985	-0.0516681557746206	0.000581262026032306	0.00275775368926102	0.000187382486480691	0.00865809169735694	0.153349238902354	0.146299129758036	0.497508680525245	0.85582728331843	0.133949988637326	0.423495898580574	9.59427436443551e-08	0.0426312323497887
Immunoinhibitor	VTCN1	0.33603341812718	-0.0151831997828345	0.0143392810325729	0.0906523614459028	0.258412970716107	0.16225418642794	0.159137232304343	0.0636787439219519	0.070930174229827	0.0604655622048034	0.134936542648849	0.0219132460943494	0.304896951819443	0.152749930149116	-0.172330741510773	-0.0256395525033099	0.170110131128317	0.237249254668354	0.149809800571837	0.225610945065432	0.557969491905121	0.00845909643367976	0.112089323895375	-0.18468563887322	0.0728014504129738	0.00861267595422465	0.18920570388297	0.0468948199693143	0.0440760432527123	0.26353151941152	-0.0522292936148963	0.38035915902747	0.247931825904768	0.192948838568004	0.057619270719714	0.298222115938319	-0.0444970807879886	1.84973237150145e-09	0.756650879983711	0.748109409031914	0.0401259626732511	4.85946573949445e-09	0.158584475673242	0.140949544137241	0.637932879983966	0.383611773650253	0.173179630823274	0.076718674076959
Immunoinhibitor	IL10RB	0.27030344272565	0.1774121789772	0.243078985198753	0.0228111143314884	0.0798448645891039	0.0143275300068351	-0.0491920389149812	0.173979609226237	-0.119299113138661	-0.144191077846671	0.134391859662626	0.19335525258796	0.289574438271144	0.137670990979496	0.0711491315717685	0.285291408579248	0.177208628999054	0.130420259067589	-0.383790405387044	-0.22051856525089	0.459441000849013	0.113000929201806	0.618417747015266	0.368611620893938	0.144873555951314	0.196961642255381	-0.150558267633702	0.00361866186253357	-0.027122706044239	0.20079263085252	0.0232214516709808	0.145871369736358	0.165836060369392	0.206606628831573	0.253156525148273	0.189888789091145	0.227521345687675	1.7285999754887e-06	0.000262566830573043	3.26373733969798e-08	0.606226617069568	0.0750470757832853	0.901573790879102	0.650930093253844	0.195557174792694	0.141887636940879	0.00110565252289768	0.0779274475903669
Immunoinhibitor	LGALS9	0.264863919970275	-0.0229145530561803	0.112204293658347	0.122888107066792	0.0504110921203267	-0.0552888241451506	-0.0479155210139316	-0.124773820330485	0.101407577221544	0.00453019155243774	0.108283865028697	-0.121856965303535	0.262144452242211	-0.0484176939395319	-0.195717606494845	0.0716727489196246	-0.150717117052242	0.0553961543925429	-0.107130228240569	-0.295044025195922	-0.153159162259021	-0.321010030077043	0.519404430654711	0.177227929031944	0.137930365958579	0.132942090417229	-0.0122259593306491	-0.0912243910204844	0.00376504340404876	0.357472348531027	0.010558473901058	0.378058475533543	0.131276808370055	0.209744609990763	0.254238025490367	0.127821601000799	0.0930080571505348	2.82795287865812e-06	0.639992429493432	0.0117125008896838	0.00531761830243441	0.261498396878707	0.632943737382326	0.65941911773227	0.355084307355328	0.212297113256333	0.918792375758542	0.156161594616352
Immunostimulator	ENTPD1	0.354718405546166	0.198596483016235	0.174086130392319	0.327090511541897	0.168046443530692	0.0302787810949504	0.013537156058607	0.0162153629289381	0.0488488631447112	0.125626330708104	-0.0625195839883022	0.0259412474539332	0.149200982275206	0.0590019607920091	0.49162879313105	0.243640687254446	0.332043953164106	0.148571625960046	-0.123140255839141	0.366962354574443	0.309055953886403	0.433827268299031	-0.240861649827965	0.732950923154342	0.755325664735625	0.752294968529369	0.478476392916258	0.580734190771413	0.555896234263555	0.480038207243524	0.423429163485322	0.502098597897875	0.48973702370724	0.404228706865566	0.292627264555092	0.29427976664973	0.29347577994741	1.92141520366281e-10	4.24226564575039e-05	8.54571075233416e-05	2.95163195880099e-14	0.00016488306764364	0.793776853200765	0.900962478752126	0.904705841513218	0.548752814529823	0.00453198324988775	0.413839807183492
Immunostimulator	CXCL12	0.403803652836957	0.264694578052338	0.197853759872534	0.371496759409032	0.150141460623867	0.130784301915358	0.163196439444011	0.309434617849939	0.122628001654729	0.217706702199428	0.090908680218169	0.0483619134685584	0.279391127840021	0.109121648298648	0.226905555122694	0.131526259740256	0.0698865713705239	0.291252862213227	0.230737200336632	0.0521866721341453	0.316907721330358	0.0100175926503591	0.546436279010282	0.588017406983251	0.582339370226244	0.585021102243747	0.514323637424657	0.546350506848278	0.555534970013383	0.371715834127923	0.0640596434362536	0.351720205967992	0.380775583984172	0.495686471899456	0.28366475428108	0.305439414616004	0.392680330979785	2.37359217790738e-13	3.78960138729011e-08	7.63788938820431e-06	3.11361813862464e-18	0.000776057863647806	0.256906096271024	0.13096089267263	0.0191689963122724	0.131020291030118	7.07779676310364e-07	0.234237723138119
Immunostimulator	TNFSF4	0.243512637801992	0.196903791384236	0.254069960049527	0.139827614949756	0.134604092010219	0.292943066536891	0.011320386111674	0.517410221727173	0.0485856780801608	0.100731889589422	0.0679700631814388	0.114445443331964	0.116470823522739	0.171960939346788	0.485728104853337	0.200218447924362	0.0719236339791855	0.087327096451472	-0.0868675180559817	-0.130077906167475	0.401260314667814	0.0957794443545296	0.383697851674016	0.7129779175732	0.71844964514826	0.711230659039121	0.564752177652767	0.418717879421571	0.48039055401014	0.294660236074998	0.211437728372076	0.210464729050452	0.452396695931903	0.400564235301797	0.115834847825423	0.203627454390627	0.222865140351437	1.76199423530816e-05	4.94359936337033e-05	7.25612755780558e-09	0.00149882364383602	0.00261270221755122	0.0097235651664191	0.917117264863887	3.76556628563169e-05	0.550911001353492	0.0230375578387807	0.374243054207126
Immunostimulator	TNFRSF14	0.216718087502345	0.0616404531885826	0.0874802362475874	0.124557847976946	0.0451664185200038	0.00365568355485466	0.0482432085890506	-0.187300734284439	-0.0277289410547831	-0.276718027749122	-0.23786316587776	0.021612723367802	0.293773800075331	0.188382371328718	0.0127478750629882	-0.118454753376323	0.00601109692817281	-0.00984819737560106	-0.40034425519984	-0.0601781219153286	-0.061792094599287	0.056940531683155	0.281375136865125	0.203899196052227	-0.0213627402597643	-0.00141700915439814	-0.0568221354474688	-0.0687254314643398	0.00650697989684393	-0.0734138035926627	-0.014959137414895	0.231975069877601	0.106181008513658	0.138794316851232	0.236645869227328	0.00571271832855294	-0.0473424805371043	0.00013986863876088	0.207966440874233	0.0496677545201226	0.00472361217011456	0.314458658860978	0.974827805847201	0.657235780114494	0.162972837119514	0.733675256042251	2.12328389239799e-10	0.00162559284326711
Immunostimulator	CD70	-0.162844841078868	-0.0291926883061567	0.0327183154500981	-0.000752391373793793	-0.0605753654134734	0.197023639731423	0.0235575732696147	-0.279356848063716	-0.119760817279961	-0.174521511933989	-0.129466184267475	-0.043134892361874	0.369880859122393	0.216707107978376	0.0881728067470305	-0.0701718381320239	-0.166615403240979	0.140511339034871	-0.376985903588113	-0.203199010599361	-0.395789990965748	-0.165477523198065	0.410028121217339	0.287049870006789	0.338795332420964	0.323431855274649	0.114402632493952	0.0325582418593224	0.0611500563687336	0.0525167708883672	0.105315044444853	0.24784823410498	0.235618875681638	0.0746631785220495	0.233899344803548	0.123153532634687	0.0387824511572086	0.00441853407481228	0.551241168383609	0.463621391044162	0.986436836702754	0.177132368243036	0.0858922787931858	0.828533852882821	0.0353375817741892	0.140340704050946	7.55418526371207e-05	0.0895702168258743
Immunostimulator	TNFRSF18	0.0368032112973248	-0.0590536717100417	0.0532290217680036	-0.0418582724582393	0.0701534891091743	0.13078196446241	0.0309977795798186	-0.120537851229257	-0.135900367431484	-0.232308079196938	0.0294440641318765	0.0804573447139351	0.195848473800806	0.140801097440584	-0.106966564030878	-0.0877208206422282	-0.137410339964647	0.0917914037485258	-0.333991852701995	-0.0892882044167689	-0.243463784459561	-0.23874754610926	0.550025463406607	0.28004745148126	0.325684037328794	0.315380077801161	0.287930275389168	-0.0440655564498701	0.0229613638476708	-0.235056454307933	0.260913974128393	0.260594410763038	0.130297335870398	0.0567537313038942	0.0417911003971925	-0.130059026490391	0.0208810649425626	0.522654451105776	0.227724859203466	0.232921382295503	0.344061320990329	0.11792753451629	0.256914672344813	0.775632904736659	0.371781254155009	0.0939363283920713	1.15224636870658e-07	0.700569353292079
Immunostimulator	TNFRSF25	-0.048419710826961	0.0762335537129632	0.118224579043003	0.0341078365455898	0.0627942269278666	0.180256140099587	0.229020129256825	-0.0571392995747817	0.0937558607527464	-0.0591074369963497	0.0391452125248167	0.0410904397390858	0.314887861198936	0.106658661193722	-0.0502516199911761	0.0881549618090861	0.0817890020167833	0.220030556059933	-0.0508366107172609	0.0445587337258879	-0.168462267359909	0.0444946654128328	0.381915092923847	0.067376173593762	-0.0238716620150882	0.000825235351473631	-0.00551182184256209	-0.0770216171860402	-0.119035467414339	0.18081265499198	0.0959486310460266	0.226851096974489	-0.133531892068958	-0.133273421967957	0.128242931651464	0.0782072494956289	0.0889698017622502	0.400212302141153	0.119217079987634	0.0078870202858746	0.440786730301896	0.161761944034695	0.116706301235311	0.0328667620289655	0.672893530396821	0.249022638171601	0.183054057688863	0.609114176220912
Immunostimulator	TNFSF9	-0.216183532307477	0.127949418353386	0.0895357000570896	-0.00749037455280271	-0.126699110654699	0.0604178102662118	-0.189632954122502	-0.0896119429441744	-0.0495127503886648	-0.0350021960118377	-0.0232273318603568	0.0320364022117055	0.505847453212191	0.208886508318889	-0.0798947975894255	-0.0566734440613944	-0.025010690740017	0.211122108865491	0.0134379500212531	-0.35226710827462	-0.310393023415057	0.108250910518408	0.532992418341779	0.0441654119461624	-0.0662452583121823	-0.0592637578398941	-0.0537094575955859	0.0418828383298222	-0.00367746207123125	0.144841582912544	0.152704388924337	0.203771201966897	0.108082438426982	-0.0714580728562678	0.259923896769657	0.120025900003848	0.0275844833288267	0.000145411340050974	0.00874102339601287	0.0445247054995476	0.865606461731967	0.0046298219851767	0.601691352200377	0.0785443379795232	0.507393222511972	0.543327190385087	0.430705180576935	0.761635350274466
Immunostimulator	MICB	0.0315967436111544	-0.00170082596258686	0.0793611822449121	-0.0638795474035177	-0.0823693522208223	-0.0323414594908894	-0.0927753996226188	-0.293581517835145	0.086834073583784	0.0341279561913911	-0.0902583353190127	-0.042770391951065	0.158888429145652	0.043620135730311	0.0175909792535988	0.143369631315219	0.210556615193078	0.369155627719553	-0.190311930159898	-0.117850735269779	-0.449910885259035	0.00710010207492004	0.323353215540058	0.245553645603664	0.127789399612206	0.142191627272694	0.115503639226388	-0.00625408365332367	0.0251264815533965	0.355645173617661	0.12153669738974	0.135392634326614	0.155037906602982	0.0956363057027758	0.166862213274188	0.0709454632828654	0.122321986105637	0.583159492024032	0.972310143307424	0.0750696311854692	0.148517858983496	0.0662615539679565	0.780071131531434	0.392728036302444	0.026658723821776	0.285842140390195	0.442313369085159	0.237615146009363
Immunostimulator	KLRC1	-0.0325424784268016	-0.0757421730572173	0.017590336723617	-0.128884457529553	-0.167585606784177	0.0580003858908506	-0.185967852716673	-0.0704818866469525	-0.00462700859672401	-0.0730482658196628	0.10966100485352	0.0309581454709634	-0.0183671421562537	-0.0884904086232774	0.0647390942671538	0.125707368261639	0.121744783900354	0.00751522324543451	0.0076665245068917	-0.125115277105865	-0.365853369175274	0.000469065570782781	0.40110041216626	0.023032334863385	-0.0335130776457362	-0.030157093091505	0.17542311794126	0.0981708922827997	0.126759086821458	0.190898801177015	0.0474995308018075	0.131758711625478	-0.0133796296383151	-0.0235588234124575	0.0923745433523114	0.0700443927238792	0.139505456474523	0.571931104891388	0.121623192057294	0.693616461230512	0.00345283794700045	0.000171941339718997	0.616336736964282	0.0846027401005663	0.602376388396101	0.954733286356983	0.0997242389373323	0.150932916314899
Immunostimulator	KLRK1	0.0364209211169098	0.0223258012065496	-0.0302503839888222	-0.0610306866729047	-0.0434512390419148	-0.0444619019704128	-0.0871605690213966	-0.131165463229321	0.0318842171996665	0.0142147472356658	0.0317593219330915	-0.0150362025876618	0.107959189969423	-0.0388585809450832	0.158660775679708	-0.00924607074601494	0.288626034665434	-0.151451489208232	0.220025371275752	-0.117487849034364	-0.2952308729817	0.193326538024848	0.471019845563711	0.194294235086916	0.199411791226206	0.186219986392073	0.24521418147294	0.197139547002412	0.2343511651429	0.149074295681543	0.235810014254163	0.182878816457577	0.149385691225688	0.0182411779492127	0.165429236806621	0.10563839611601	0.18993657962739	0.526985529369968	0.648613401324662	0.498032787624735	0.167515962007978	0.333206965671459	0.701008007983378	0.422119067948757	0.330777783551969	0.695611560385166	0.749023657179038	0.678284674990981
Immunostimulator	TNFRSF17	0.167786187558394	0.0338662425318366	-0.0927701837484011	0.106907928144936	0.0516501539702692	0.0420196697853661	-0.0567167825138947	-0.059467405511207	0.095531642356206	0.0742921701964479	0.21292194494581	-0.0968275498114387	0.169744026865396	-0.0704762792227433	-0.014893837962686	0.0227120849529429	-0.196142474886576	-0.273090327418308	0.0845554745974881	0.000636116378924612	-0.22065574062978	-0.425321343820794	0.341435876793756	0.0893418491910148	0.299560699669783	0.254521467003679	0.077807283769466	0.176503260262691	0.172858265215287	0.0595974658074193	0.472033874626174	0.240074952852566	0.307241573713071	0.168968897584388	0.152112147024438	0.166927571685045	0.173677760052407	0.003343768719897	0.489344300825811	0.0373419397612938	0.0154162130712277	0.24994131500264	0.716716568773194	0.601818173879685	0.660363342661761	0.240131064064609	0.0940714021602397	0.00491467984660603
Immunostimulator	TNFRSF4	0.161713347731948	-0.0190705733823307	0.00300803977596768	0.13167385337987	0.0889744274134495	-0.201835580575731	0.0392207123464214	-0.149170371909631	-0.157106362438791	-0.262352957702744	0.110454293864128	-0.0298434903955673	-0.0812661319031712	-0.0954423145002729	0.170960093041955	-0.0256808249274146	-0.190877517690721	0.0600533201959247	-0.416370548865805	-0.234104442237926	-0.0234913488251426	-0.323331802477528	0.453308756311906	0.450771029039713	0.470577248304991	0.465661388443792	0.303240721154656	0.0951083271087437	0.210928175963909	0.137054748649595	0.258868498733682	0.267408910117971	0.249884760849486	0.200658126736457	0.0204206967940008	0.0668025001450455	0.0286344724192072	0.00470478928305417	0.697102960447357	0.946292882801075	0.0028072465828052	0.047200866066676	0.0783575654726802	0.718343111449467	0.268090349858553	0.0524498430488845	1.8553544166571e-09	0.147981620965634
Immunostimulator	CD40	-0.0242319668519984	0.0653676032862611	0.160139781519633	0.112155203989263	0.102114001931386	-0.1043796538984	-0.230565448740266	0.0831095774098725	-0.162161178895594	-0.151584971834142	0.0283638512464379	0.0265737981026576	0.220574942919204	0.190026456655379	0.068822528670471	0.0157942726451683	0.138500494539719	0.0135055001713704	-0.355514280977799	-0.141498958924329	-0.158062515933625	0.378118844270296	0.0728691067114461	0.453943154537979	0.322521313805749	0.350047405194321	0.312135479618052	0.199467057979789	0.254993087125807	0.412093698424013	0.111555806758274	0.0881780515758995	0.0888732797785959	0.217911507196657	0.251929891299836	0.182581662555497	0.0854815720648776	0.67388649964098	0.181721629717096	0.000306760334461181	0.0110192448386862	0.0226670094011255	0.366304314456695	0.0316737522738678	0.538800999950767	0.0452149917220408	0.000600578173352335	0.711056028537896
Immunostimulator	TNFSF14	-0.0214287844939091	0.0269342314393593	0.0810255150259317	0.0554836449898902	-0.0355506487928866	0.0359586027734819	0.00164518567979815	-0.0954101052284634	0.0320788432237248	-0.125122705512765	0.0290947438912922	-0.0540155736902054	0.238679099520418	-0.068651905021478	-0.00753749616173053	0.0637773435904806	0.180446266347966	0.141707298006558	-0.283414334382103	-0.0638799615139543	0.0119269786652745	0.287122223850623	0.51780416590709	0.487641105586045	0.513005739271775	0.500701490697493	0.100882251310208	0.289309751992338	0.253489481353539	0.338589431758757	-0.235492481958759	0.0829659484739074	0.155821963677636	0.173441819816285	0.153357772796679	0.199356154569131	0.111414362656626	0.709798172118703	0.58246844171513	0.0691419749694892	0.20963197822593	0.428592882308657	0.756199866005789	0.98793379006443	0.480197535207172	0.693846334955901	0.00469754223570826	0.70395447383893
Immunostimulator	IL6	0.00728514807313843	0.142178719475561	0.236174074111363	-0.0342556297741081	-0.0386048742467839	0.0268491722621059	-0.246024083053578	0.157970509558963	-0.0403312403749986	-0.0408598452538506	-0.0141477323204138	0.0685901556374011	-0.0496391438984114	-0.176246116308987	0.126874788448424	-0.0880193806498363	0.402743561156953	0.154163496109107	-0.231978245413557	-0.0628225992813113	-0.450714874932374	0.197118936595882	0.404669396091326	0.368047689176361	0.344643202808822	0.350350418919386	0.28777042732432	0.15769090039858	0.199294075289507	0.254676542049743	0.106893231272142	0.306883334218699	0.242414099953598	0.158975146919965	-0.0456348278921067	0.128703697046031	0.0431076548625759	0.899336707262227	0.00354026715478258	8.09448029605629e-08	0.438808043087066	0.38997725258023	0.816702114550169	0.0216190056245881	0.240549301741272	0.620614077131259	0.357594740442571	0.853429378884678
Immunostimulator	IL2RA	0.0481264147982688	0.130902388039131	0.185665950933573	0.0180709153262299	0.0115437627292834	0.1139081064061	-0.077683429170169	-0.16009101120772	-0.0768828263209392	-0.135977613201541	0.227962199083958	-0.0538378779192839	0.127005505137191	-0.00394069544024881	0.193621913112317	0.18580951286307	0.388963646911047	0.217070374843435	-0.345044683786278	-0.306787209956262	-0.263470492025536	0.00200091380113253	0.360332982702292	0.510991502795527	0.502526607747545	0.50388545332274	0.325664504731714	0.194389876841769	0.252181960634582	0.298526200869007	0.359244280161334	0.304220147685138	0.273168775007941	0.248776966012606	0.134980668904064	0.159762137506847	0.170168706160823	0.403075874669321	0.00729531174910792	2.73638398082859e-05	0.683029825792294	0.797201302356622	0.323933962069095	0.474495083239383	0.234213859627667	0.344869164137895	0.0021082451190481	0.00255747495537151
Immunostimulator	TNFRSF9	0.0528067025946233	0.0771980579034963	0.00442900907979469	-0.0345278360444332	-0.00635550121296769	-0.00114552392444341	-0.0625280951298395	-0.144517155189669	0.0416961238622753	0.0153443428439223	0.0113031857017259	-0.0213299638806326	0.196858351668318	-0.0523428505955107	0.0646409322136448	0.083115932543908	0.0541626845731004	0.215386068003509	-0.148949760197673	-0.216043727278395	-0.276982025871559	-0.0202150076779707	0.618378288566796	0.479877545247585	0.459784540584517	0.455153396967454	0.300901599464051	0.215882334423689	0.258802221680484	0.259067203770196	0.42079283529718	0.169287745572316	0.278021764866657	0.2427795344165	0.172757251527927	0.220779603144196	0.116249133703507	0.358847349982697	0.114602485754254	0.92099169632719	0.435177036605958	0.8874956272439	0.992111029754131	0.565053854251631	0.283472720626471	0.608829051817432	0.729828730677493	0.882660732446409
Immunostimulator	TNFSF13B	0.0423375246424583	0.0376155690538932	0.0731031228815375	0.0477000569545494	0.0047102127853081	-0.0493670599939617	-0.127084905072495	-0.0858325348472211	0.115880667370584	-0.00423275083639494	0.0654678411778981	-0.122046394882846	0.148909571171048	-0.0363881518137704	0.196181310115195	0.106221581120995	0.0681798074866352	0.165804866443321	-0.143403508257255	-0.225981763146535	-0.30463020872101	0.0204428391849693	0.490962807298795	0.59651531989216	0.53143406715748	0.543290555619031	0.238694682687294	0.279778922719068	0.296325054770578	0.235813715670328	0.266429623568357	0.363988659301909	0.221161611291905	0.165446875872178	0.136499465382996	0.195570167245658	0.0623745959658492	0.462054056001468	0.442520991523259	0.101154972157753	0.280872668715345	0.916495516143737	0.669839100821758	0.240800898887557	0.525534085225731	0.153747129453493	0.924107633475988	0.392124467584318
Immunostimulator	TNFRSF13B	0.12667493090742	0.0188959987255177	-0.00176623159715898	0.190739147736692	0.124180854612887	0.0454709574938311	0.0270488904456553	0.103150320452059	0.0333847221488755	0.00438758933943878	0.151861865375569	-0.0360745381047068	0.0986463046987558	-0.0370309444169214	-0.0015722071945927	-0.116042454693295	0.432596143166375	0.221715770241184	0.0376157677947784	-0.0045365768406843	-0.195050339088915	-0.0909039614793131	0.252579454384441	0.31786054581876	0.301323353307578	0.305859138618495	0.186149792534433	0.33967112532976	0.319132936537236	0.128281017306619	0.221348151643846	0.252140388336645	0.330482009213729	0.148803754655169	0.0843788552127322	0.201987890544827	0.217865673848422	0.0272123742472499	0.699740798727978	0.968449198346556	1.36383372411158e-05	0.00552027484357394	0.694553656165056	0.803599332037781	0.445132688656885	0.682045143246006	0.921340236792198	0.0460937399744086
Immunostimulator	CD40LG	0.211435686458442	0.0778594890378192	0.073352867825548	0.234869703969479	0.0971005157612665	0.0388806902630647	0.00633527466884183	0.0142448904439863	-0.119903921362574	-0.0914115680572641	0.0841249400008975	-0.0261031808234858	0.326818536747575	0.0918173743240904	0.126425175954388	0.151391190903055	0.216066390266481	-0.00509553372644202	-0.205106772526621	0.133779317133693	-0.189445532129628	-0.0830043048855232	0.410249951497236	0.314312975782436	0.332139405487662	0.331470917270217	0.0988513172237707	0.250416455932531	0.241782036691499	0.333488286662569	0.133794902858788	0.325533048740528	0.238823472100429	0.226695824132481	0.275971461616284	0.204501828945445	0.262553302692658	0.000204503030352606	0.111519716442674	0.0999913871858956	7.35916559591043e-08	0.0302681685457487	0.737079575575773	0.953559531587739	0.916241550431944	0.139863852594116	0.0392471196268739	0.271148675940347
Immunostimulator	CD80	-0.0177686732751258	0.0433527625249097	0.155033338425083	0.127005448564059	-0.0260273544705782	0.0282097028599225	-0.00689827088864564	0.108339420491382	-0.00990823229287061	-0.0530967790378482	0.238014220674573	-0.0837314814468002	0.0598288904579163	0.0030009669273893	0.100567461141982	0.0368252637799519	0.0787597136514439	0.0857804431588985	-0.240684082360798	-0.18162858240093	-0.317876950591838	-0.0919794638472939	0.275232143303559	0.410119765035681	0.401361137648902	0.39633514372684	0.294524489479024	0.133061808030443	0.19332130841135	0.292056242106624	0.113230569852161	0.287362175248465	0.175983715745259	0.156774625203866	0.126713615876691	0.143583266292658	0.212100913679142	0.757659697540007	0.376062740200246	0.000477645927502028	0.00396077180828418	0.562276949701994	0.807588073767845	0.949437720175873	0.422443846613715	0.903250685625709	0.231768202950991	0.00161415977000039
Immunostimulator	CD28	0.193656660973892	0.185924092652175	0.0551517606784646	0.206589157306118	0.133282904935098	0.0116767681124014	-0.0431925601058604	0.208638647055411	-0.135261914771798	-0.0834267188188401	0.0117250736656451	-0.0911634054805704	0.205250809416524	0.0079388633002028	0.279968538051914	0.197803801686489	0.0716091236955602	0.0374268197552523	-0.263264901855103	-0.202306367004577	-0.141533341218467	-0.0713232207576454	0.550047072317435	0.481014907062973	0.558307056241821	0.53753948754613	0.356516932770683	0.368970613142132	0.39420094118931	0.327538231806908	0.252198223672834	0.214846949014182	0.397356174993121	0.276786118598734	0.182606051589392	0.203087007871134	0.244336388329031	0.000686782151235816	0.000129278888619499	0.216450934381413	2.37327296445411e-06	0.00288095899695805	0.919716601896652	0.691196530256179	0.119355456209756	0.0955050624471656	0.059993014678627	0.878314286941444
Immunostimulator	CXCR4	0.392439860116509	0.0733714105730425	0.136486985952404	0.169673620268182	0.127502504076833	-0.0673881716704395	-0.0448899249633429	0.43913057352026	-0.038584871768927	0.0642074548535119	0.0135379448197087	-0.061634398066086	0.175776639084078	-0.00193346702187221	0.075981130588276	-0.00531705402348463	0.186141140660023	0.122703757938292	-0.220372834345771	-0.0213931734814226	0.238773127702172	-0.149250169699214	0.500391180825431	0.450801961026566	0.383370573477551	0.388955765948608	0.275620966568045	0.380328189164095	0.377289662306474	0.325625523887118	0.210795978492888	0.401496586586908	0.361535693936849	0.314530999847529	0.246719293729026	0.20359110585456	0.132724856158432	1.23738388087752e-12	0.13376725728347	0.00213414882492467	0.000112608217026927	0.00437433758000738	0.560351578567231	0.679710990109318	0.000632493465819776	0.635834446134648	0.14803206660532	0.859680353398347
Immunostimulator	ICOSLG	0.0236425576376949	0.168580227374206	0.137704374907159	0.232778799634911	0.156765862738643	0.110887528800285	-0.048636263599673	0.332022796284849	0.0639149831289456	-0.113177853414955	-0.163835352458425	-0.00416785522743269	0.171629373827195	-0.0207198778739438	0.267021000200872	0.0188451876076173	-0.215534716363518	0.209059872017839	-0.101486136171347	-0.280767472906931	-0.140028718569628	-0.0233920577807148	0.406800507816533	0.45467412188086	0.131132361838975	0.190940436077384	-0.00957858300771488	0.16590546088534	0.12560620126475	0.1705514130364	0.0364209718026746	0.0992201592320941	0.234950540166558	0.219029375990097	0.197775212639875	0.125758259492576	0.0297604351394995	0.681379600058922	0.000529689949064428	0.00194468126074206	9.66602634259466e-08	0.0004458945222422	0.33701303123737	0.654620694913951	0.0116289841924947	0.432509724888108	0.0106082246204683	0.0312503033728418
Immunostimulator	LTA	0.000760401958775735	-0.0162608314767856	0.0380400579254264	0.0988714032071463	0.0578420421508932	0.160463952513628	0.0824738364993609	0.062693287660627	0.232299902625249	0.0818448262296761	0.00257444910041334	-0.0793131385233992	0.138899074664353	-0.130733942721974	0.133123670240298	-0.0265261760249231	0.0840003231630597	0.0636195765041819	0.0840067006089538	-0.100631828500938	-0.323942813182865	-0.341679018934568	0.445512814045326	0.478110840058338	0.380322452036591	0.398911357553726	0.279488720397364	0.21616062878491	0.275694684168595	0.164225166028926	0.248624877254901	0.275672529528175	0.319495558768314	0.169945619031298	0.175092842495873	0.146497053307371	0.166890804847669	0.989465481511065	0.739981001574149	0.39411131982806	0.0251289321782668	0.197525568645844	0.16329143662209	0.447593337465725	0.643153757513279	0.00385901820856841	0.0650288019580185	0.973183232465653
Immunostimulator	TNFRSF8	0.0618210086992904	0.0870240097212387	0.194987566711258	0.147160772948113	0.0829736798721194	0.0608879932505158	-0.225095276288104	-0.0398708065383808	0.147488526043555	0.157968990648455	0.124065485521774	-0.00723044506360919	0.152859772737802	-0.0186910947886158	0.212364467233731	0.116243332862457	-0.0131016521064311	0.143861551318561	0.0827993208296378	-0.240763006228228	-0.296739190936054	-0.231309453357261	0.638783946283322	0.4829958698486	0.522377812272289	0.513995914916561	0.231472794220161	0.253982489763789	0.258245913763917	0.218880955092967	0.267132871851934	0.358986931651528	0.314436296526419	0.21925367198558	0.148844633932309	0.180710217367104	0.225684292187657	0.282610446083848	0.0751754267692717	1.0385871622346e-05	0.00082816196883082	0.0642887903007492	0.59886082558011	0.036067713467594	0.768401722430475	0.0688604587711658	0.000346672774650671	0.10388881706569
Immunostimulator	CD27	0.12873462116443	-0.0382429804270226	0.0356920002478057	0.13522562209015	0.0689665092207573	0.0985590466061455	0.1257929258504	-0.116634672692566	-0.111458109783752	-0.211872891662229	0.0905043353666055	-0.0659090193098538	0.196225277461399	-0.00140961483857336	0.0408295660201185	0.0684633201829305	-0.343919511299385	0.0813907394494567	-0.235581981854933	-0.0839863046978865	-0.28339736098271	-0.312875657576203	0.633486680275818	0.361163838363204	0.403316694701527	0.392749011462391	0.214750566810177	0.251039564427921	0.272318088736799	0.12089993991905	0.291864313085155	0.243671893767319	0.322154103982999	0.131723739701678	0.164485856633046	0.175180294042469	0.178904038278361	0.0247895867030119	0.43494286515413	0.423972370216925	0.00214466502530042	0.124289974738997	0.393778414953259	0.24565564945995	0.387578020104515	0.170177929149692	1.41286137747505e-06	0.236333611868182
Immunostimulator	CD48	0.0761000431310424	0.0261233428264115	0.0204688845397466	0.121239626047682	-0.0146486720108532	0.0622655854486181	-0.0392943184633959	0.0355452720334594	-0.0897314953401257	-0.163911650938867	-0.217943279756735	-0.0927307569710949	0.255363208462521	0.0374589822024667	0.11262497744363	0.0507212357778911	0.0439502621277267	0.106516177276354	-0.360285090406122	-0.0480196160564562	-0.312489204485183	-0.145066144517227	0.485988275487076	0.377666806257855	0.437481696431916	0.423329205556267	0.282144063870932	0.31579877651953	0.343485482613977	0.263011324839138	0.189955315025411	0.325334679305103	0.301983401927793	0.168891081493445	0.233563744511043	0.179074327798216	0.168464707351673	0.1857346011725	0.593877807124002	0.64664185359101	0.00596921500743405	0.74435284381596	0.59060191819466	0.717836717906745	0.792937204495218	0.270008988013136	0.000203950274545859	0.00397015258940737
Immunostimulator	ICOS	0.0160151342885437	-0.0181134949732318	0.0827217268442431	0.0421843788119843	-0.021600818025822	0.0690455826642378	0.08032616179661	-0.130621402060942	-0.0239863506477062	-0.177207035273784	-0.00473333288924371	0.0141792468448081	0.150221638969818	-0.0212731788100612	0.0972870381354654	-0.0398280580515807	0.010866340119801	0.112195680866744	-0.276497655134566	-0.0470831142160054	-0.310660757100027	-0.220587057000648	0.528739906366233	0.434046239787318	0.429239874560821	0.428230594361076	0.276752761947346	0.106999708429377	0.160135619415816	0.20215706714365	0.186504356760819	0.216766057289504	0.237904482547539	0.132528332787819	0.174622981257055	0.170208448280825	0.244308314589271	0.780934902307469	0.711608506659551	0.0635008352388303	0.3403119765471	0.630596985997066	0.550724114382748	0.459547495077705	0.332805023051715	0.76852562748427	5.81975877164546e-05	0.950717101996344
Immunostimulator	BTNL2	0.187766347963448	0.152034307150338	0.13516034181878	0.0209094054415927	0.217333587284719	0.21780340436675	0.206026087283028	0.253424349118192	0.128505847111041	0.0610084598980768	0.0154493917091986	-0.0879533227045511	0.0696373800829982	0.03691304522898	-0.0664674480660494	0.0404108677201037	0.252398296896256	0.0425274581998038	0.036190847387463	0.289648433369782	0.402419564864597	0.273574002309448	0.0506083826921312	0.145694521282398	-0.0290772093899353	0.0154911108844956	0.203075288645449	0.204202642791407	0.192791958745839	0.211827858762508	0.192595505354012	0.0447595217556736	0.0682538009688737	0.00196280010130638	0.0702282328031417	0.0603611655723243	0.0855621407197867	0.00100316273984231	0.00180281467334941	0.00235972139018099	0.636581328463965	9.75801595720919e-07	0.0570576102918396	0.0555586130229041	0.0571577697642863	0.113406642148208	0.169345467963933	0.840116930821467
Immunostimulator	TNFRSF13C	0.290957802130226	0.169965598370583	0.103514201298619	0.146172292679765	0.314609150858731	0.142643382467171	0.130481166918011	0.130463958435865	0.149974247308537	0.0923336143143874	0.0243606008172721	0.0155823015249935	-0.0846659163753807	-0.0804276742702018	-0.0171398434868676	-0.0808331187634295	0.149750862325345	0.0555854472175629	0.273306081644557	0.131403430284835	0.206477812179261	-0.204999827161107	-0.0699144210669848	0.174396827582425	0.138489301464016	0.133223661696659	0.329396444196398	0.297886616901165	0.302541902591817	0.148105159263125	-0.014119624685334	0.248803837973729	0.264526620474677	0.201165906617931	0.0139296087573095	0.108383899082415	0.0457964275915219	2.41365924040178e-07	0.000475534920320646	0.0201059415006374	0.000898546940935968	6.65075518818855e-13	0.215880299815355	0.228356987344316	0.33339312976368	0.0642638014293169	0.0372995538214784	0.75038023034881
Immunostimulator	RAET1E	-0.18741531338808	0.0586048441377406	0.156596043624477	-0.0676049106836314	-0.103656791497907	0.0789724223005333	-0.0761303668276172	0.0834361910560559	0.0729128336827788	-0.0239917520405217	0.0778708460166695	0.139683414052805	-0.108964204360404	-0.20115454278288	0.168242175292906	0.151693704760422	0.116318284086257	0.155372112919632	0.0637021950198946	-0.00572547937851233	0.419398435396448	0.129227856065242	0.0116578605666063	0.308301452320573	0.0574455185042322	0.104271082390483	-0.114402509824682	0.037266428136066	-0.0947069978760427	0.24881006115124	0.152431099641645	0.0422957548481208	-0.087942491357182	-0.15956049951305	0.191541450477952	0.159932904790747	0.143341200651627	0.00102571492304839	0.231284496920539	0.000417706763428961	0.126206853297685	0.0206886574397035	0.494788239523121	0.483400234320233	0.537201083225702	0.370424400763433	0.589179405736624	0.308510185238958
Immunostimulator	TMIGD2	0.0546284654120907	-0.104961295919613	-0.0485612384483599	-0.0626180375846171	-0.0658389301869595	-0.0681089481059261	-0.0997306568486855	-0.0864189566658144	0.230685279588795	0.148485292617853	-0.243887641124269	0.0374221272308349	0.129751273813034	0.000589209292217764	0.246030465207501	-0.040457526614742	0.0162980097335797	0.0571275762756571	0.278508616360023	0.0101274530586215	0.0602256688491956	-0.163282872241923	0.00416757433633213	0.135477889867035	0.000741038058530645	0.0256066327835033	0.0154955256152012	0.0317215697832502	0.0558360058158792	0.151592991268808	0.134255800656588	0.293977933017193	0.0344406897081667	0.0560231143032911	0.118797967397406	0.105401792904359	0.226208444037468	0.34248585496821	0.0317119967216526	0.27653674980162	0.156717598999464	0.142333637868783	0.556154971631387	0.358061491379134	0.522698315486637	0.00412010492262708	0.000778323227712987	0.00122259716320467
Immunostimulator	HHLA2	0.278896672962686	0.0486944369156348	0.117007712047246	0.149083406332331	0.196128889262307	0.126679317097716	0.180727467900241	0.0625367941364989	0.185167553462346	0.269276117479897	-0.145220094721233	0.0491468383423471	0.426632936616003	0.197930439947154	0.0725984811498262	0.174252544730668	0.236201858039046	0.117258529238156	0.377657868008281	0.0332244062954909	0.377566067527897	0.195389821522061	0.103044329213162	0.0149566355092575	0.0256680590204775	0.0337817904065702	-0.241706131789337	-0.122231350343355	-0.103386665384943	0.24757568494619	0.440149684403052	0.150953505520672	0.0897673022801706	0.110282298462225	0.203041976174165	0.0857961310734514	0.0111095254860086	7.76897852766024e-07	0.320046395201981	0.00855529508806266	0.000705644681059571	1.0399950912861e-05	0.272267992295406	0.0939035334285116	0.643984436454496	0.0219364802561434	6.63218265898935e-10	0.0566057178292653
Immunostimulator	TNFSF13	0.21890362932864	0.0246419613657506	0.266096746381475	0.224439865303018	0.0427614563007225	0.135401042307912	-0.0515574394162818	0.0682697419906107	0.123530931138405	0.0284839202445319	0.121869114155353	0.11697452477328	0.458963328107374	0.519133365173767	0.0753551819833086	0.14190059612227	0.149632631714558	0.0679039144693927	-0.119784917063609	-0.192250369884444	0.23898039804301	0.547555501221361	0.0948740523713742	0.20690429134427	0.0614053502189292	0.0830465103877502	-0.142174707482834	-0.125999987326764	-0.0578034192900024	0.281014763190946	0.276857936133386	0.349119312267016	0.183044197861477	0.262695608432172	0.294089377822288	-0.0152616200960265	0.0891427281684994	0.000119202299103344	0.614979820715908	1.28887240782935e-09	2.79564563816772e-07	0.34094557022254	0.240346207870131	0.635317462081593	0.613842912151715	0.128185733484458	0.521407892249138	0.110204017361785
Immunostimulator	PVR	-0.0982713683781515	0.221095436094974	0.163107919854094	-0.0533475402311446	-0.0314467905682276	0.0128506483633231	-0.138252354264036	-0.019201481117678	-0.0576239625000327	-0.186486950445044	0.0740754516159317	-0.0145791610434881	-0.000889359401717044	0.118352375988382	0.394640344744485	0.44022721964424	0.351059966949618	-0.0118218261993102	-0.259380419152008	0.0914676858795322	-0.118255022324059	0.180877513248675	0.582840341928116	0.21293931261749	0.117599008539778	0.138074713264681	-0.0802512146670297	-0.0197000566440329	-0.0543399233353773	0.244989880009321	0.0662416577482195	-0.0207626321672889	0.000197422238178494	0.11643691143105	0.0892797734730711	0.0302739695293319	0.0484277168138492	0.0871727690001564	4.90396869231421e-06	0.000235691480287556	0.227737743134858	0.483818929228564	0.911676513497796	0.201594124612296	0.887262228907989	0.479248380422314	2.29373378731655e-05	0.332755502004236
Immunostimulator	TNFSF15	0.291534096294235	0.145338876610609	0.114768004736671	0.145998953070572	0.135188867006484	0.0210694249650751	0.12828710692523	0.246035608070997	-0.0300260330805861	-0.00585160587499183	0.00926930578818446	-0.0735758594578409	-0.0263181192539117	0.112537725986859	0.00540407214125505	0.280764217256233	0.138655498300916	-0.219905513619414	-0.17854259215721	0.0733458632982315	0.334175020928534	0.0477888574992259	0.604994472857583	0.438596720123375	0.122249673973787	0.190112962082385	-0.0559444032432028	0.0197119043352711	0.0305347629699706	0.287235234329741	-0.0346772447940144	0.360494146021741	0.247154875987304	0.273714814563795	0.241308566564183	0.294792257715541	0.176820201354109	2.27939523292984e-07	0.00286396592101245	0.00991833777379643	0.000911445093657453	0.0025014047881996	0.85567722099642	0.236343483151826	0.0650599449432967	0.71254605512624	0.895225701282039	0.903661393857559
Immunostimulator	ULBP1	0.0672860917213644	0.11024528718571	0.118062969077296	0.0941850034641459	0.253612839179936	0.11891929451723	0.172006532843189	0.0966945253217639	-0.0495981559047424	-0.133189911470122	0.347726565100026	0.0698731941179197	-0.0382842765389539	0.0839765408171079	0.0990810368207305	0.146817529915663	0.301279931811832	-0.0170712855898368	-0.288181632115348	-0.0595848302223322	-0.0169774819007227	-0.0475767081068016	0.57485903584368	0.134535078305339	0.00105888503240601	0.0336591403873464	0.203876458054599	-0.025887648395606	-0.0384359106103264	0.0657872966816799	0.0624932964463314	0.268787299765362	0.146944444885414	0.310442299964265	0.0466752253557464	0.135538698035106	0.249066409444762	0.242135385913507	0.0240201774096404	0.00797300159624559	0.0329425562539531	9.49680120027278e-09	0.302960567004148	0.111146087115972	0.474279465369089	0.542631137424855	0.00260441400670277	2.76439708445554e-06
Immunostimulator	IL6R	0.106478757383349	0.0227967878168915	0.191289907308306	0.167532053957309	0.0339382590031168	-0.0118084678083591	0.0575764269296406	0.415571319552655	0.205367171631923	0.173990588024564	0.126568732202345	0.124915788402929	0.460758727675123	0.19791634697493	0.342266513880186	0.177595853293543	0.22509255339251	0.229238689709359	0.159029709849458	0.249562079088693	-0.464866208620985	0.377010208614607	0.26071473756779	0.419653358662423	0.385170329213638	0.389526101409241	0.113049976379506	0.310993564788763	0.217254681335676	0.337831033278309	0.00584640770155729	-0.109069943144627	0.108933704746923	0.191187541374604	0.378376739959265	0.270343767820172	0.163321126348705	0.0637181666780523	0.641713019739651	1.53381280414812e-05	0.000137714306655017	0.44984242605045	0.91881415448478	0.596313458443126	0.00130570728795948	0.0108770619392118	7.95034797475624e-05	0.097042633934377
Immunostimulator	CD86	-0.0121959141840097	0.0708031659883605	0.130122216942912	0.0954383279919953	0.0267406319790899	0.0130828579397193	-0.104792319177894	0.0415586187422547	0.137993105293199	0.188306270537235	0.11252338565477	-0.141124766198592	0.267503566707565	0.101976333464397	0.295811715158691	0.0842550099171372	-0.114384609099717	0.110184557399738	-0.0168575374375645	-0.274691436312369	-0.227243167520213	0.342819847186471	0.570078355034527	0.563871402309271	0.562841697248872	0.56088647226618	0.396683012759853	0.276804141516783	0.335970033617796	0.328351277413075	0.248738513245916	0.316001648235827	0.296524470946868	0.248099883966517	0.221031472084194	0.1811228701643	0.158017168922651	0.832282656588485	0.147955396108844	0.00342871852708559	0.0306727022520336	0.551610527802598	0.910087097210641	0.334062602905967	0.75888745766482	0.0889372937348695	1.90065822960548e-05	0.140489703087135
Immunostimulator	C10orf54	-0.013348513766867	0.0887345626614144	0.040124019190233	0.207559638905649	-0.0241327898605927	-0.0137674336809016	-0.0847835756066775	0.193037365902582	0.392832112167188	0.318200717294116	0.189268025432047	-0.0354742234980804	0.361808710129442	0.314636350608213	0.127180638987169	0.238143650110932	0.189767700301006	0.115256468859827	0.382997128319155	-0.0604532610633374	0.220516602545797	0.278356216497558	0.618334989156163	0.652122096025013	0.429130468419486	0.465498869203326	0.08164801437853	0.302806549528602	0.244566551865051	0.456207605913595	0.10720253258619	0.297547631951776	0.197327898651086	0.083514686279059	0.341973511480739	0.256807938360043	0.163248210769393	0.816700491036754	0.0695998964369579	0.368701993182678	2.12260947042663e-06	0.591081006579805	0.905403422858311	0.43493319070504	0.150240315265232	5.09708187999922e-07	1.93421601516326e-13	0.0126323658138133
Immunostimulator	TNFSF18	0.0357039561907349	0.0441718619436482	0.10761871067928	0.231221030641459	0.013026875939126	0.223325388493675	0.0134091964373646	0.306612007018483	0.0674994031117913	0.233655252273792	0.118699151358924	-0.0558910384168236	0.131680944745025	0.113602045572351	0.32971485910859	0.311582899752788	0.27688075997141	0.170498458566809	0.181721269018446	0.0782301436825261	0.15058893405003	0.317839913398508	0.262587201297298	0.51645990947843	0.513326248573099	0.518188360715977	0.283049410851443	0.300570164731708	0.264322265170682	0.283792252361234	0.221041540381632	0.288124274150515	0.140341101570449	0.167918044674851	0.147442078897197	0.105233043308357	0.0324557327266613	0.535157092114797	0.367102227439755	0.015646502968706	1.18235658736606e-07	0.771825101399468	0.0508962895410205	0.901893957927325	0.0203535895724983	0.407092799834625	9.68533836340367e-08	0.11984384281258
Immunostimulator	NT5E	0.212580870410646	0.252336256423574	0.203251314499597	-0.0162366823025722	-0.121824049254663	0.0832342392041317	0.130490728223605	0.123097040158283	-0.0581465062116453	0.0158140371619669	-0.190736048783618	0.163056301269258	0.481981807720536	0.297549195977775	-0.0453448727439336	0.214697572733097	0.308864884023403	0.26833759546194	-0.0659181369150071	-0.141349894990465	0.417020399396022	0.370679184614878	0.622508466410571	0.336491558031899	0.151143812168622	0.193880531758228	-0.0477441969099621	0.217643932220058	0.119570927402432	0.475388594205798	0.0392874919493522	-0.0443045068029361	0.0768671367590576	0.0927049360814725	0.343424985521729	0.32797085543835	0.377884122647131	0.000188483767389653	1.65242627809221e-07	4.22999483970224e-06	0.713708616096516	0.00649022610394139	0.471721203399889	0.22832260202897	0.361637851088108	0.475265126226605	0.721895964596875	0.0119480683371675
Immunostimulator	CD276	0.146136835672961	0.263344554661032	0.215562922969706	0.0502205975185257	0.17664779722019	0.0766335478407525	0.173055917757009	0.211794612873813	-0.128964558095139	-0.261150349164181	0.0384975231101166	0.253263933857062	0.336056017753299	0.252177072420363	0.276098973160837	0.196568461495161	0.169776446163017	0.226880434585125	-0.454598644488729	-0.244193224580632	0.596040139162345	0.556431783508005	0.563752362480955	0.55440892832128	0.362617483221128	0.402575611567441	0.256438318227307	0.258317701777803	0.214890039999579	0.0698001619041272	0.140070914972593	0.386064179882172	0.273252024238952	0.239089048068503	0.244986548489174	0.19854216029175	0.21426469706593	0.010735379807974	4.4675441289801e-08	1.03478714032259e-06	0.256202142368791	7.39019393539661e-05	0.507693857660836	0.108949922620869	0.113743329165268	0.112113798041341	2.21172107431686e-09	0.615054634872941
Immunostimulator	TMEM173	0.173336355202551	0.0988499195946774	0.263470989744005	0.25299026819168	0.186204344221941	0.0079095752289561	0.152639097853067	0.185451471034608	0.0419585797783274	-0.130642151435409	0.139079076406755	0.154236345972117	0.0203813504906525	-0.108372478528705	0.117453077977138	0.244267442080572	0.202939671229925	0.115296147494634	-0.244698943979609	0.147405121891788	0.462026305039944	0.588446285456705	0.496289509481076	0.468745209385616	0.158436887549061	0.210194045302356	0.309816385410626	0.400198457801012	0.352267535521669	0.439084804315459	0.30990941695809	0.483213002080123	0.235368512618552	0.178082180041453	0.27231458651612	0.223084739037008	0.214836888323125	0.00242326966212738	0.0431435118618163	1.89367677711988e-09	6.21304701097402e-09	2.89588490049287e-05	0.945569067557404	0.158122023011665	0.167241288176581	0.606574239944631	0.00314865618169165	0.0680134877397955
[truncated: 26 more columns]
