# Supplementary material for: Identification of adenylate cyclase 2 methylation in bladder cancer with implications for prognosis and immunosuppressive microenvironment
Source: Front Oncol. 2022 Oct 14;12:1025195. doi: 10.3389/fonc.2022.1025195 (PMC9614257; doi:10.3389/fonc.2022.1025195)
Supplement: Supplementary file 2 [file DataSheet_2.zip › Raw data/í░CpGí▒/ADCY2 pair1/XX113.txt]

chrBase	chr	base	strand	coverage	freqC	freqT
ADCY2.64	ADCY2	64	F	64306	96	4
ADCY2.76	ADCY2	76	F	63888	85.87	14.13
ADCY2.86	ADCY2	86	F	65189	96.75	3.25
ADCY2.93	ADCY2	93	F	65365	98.2	1.8
ADCY2.101	ADCY2	101	F	65703	97.97	2.03
ADCY2.103	ADCY2	103	F	65457	98.29	1.71
ADCY2.108	ADCY2	108	F	65560	97.34	2.66
ADCY2.137	ADCY2	137	F	63130	95.84	4.16
ADCY2.148	ADCY2	148	F	64105	73.64	26.36
ADCY2.157	ADCY2	157	F	64521	66.37	33.63
ADCY2.168	ADCY2	168	F	64659	50.5	49.5
ADCY2.177	ADCY2	177	F	64906	43.5	56.5
