# Supplementary material for: Identification of adenylate cyclase 2 methylation in bladder cancer with implications for prognosis and immunosuppressive microenvironment
Source: Front Oncol. 2022 Oct 14;12:1025195. doi: 10.3389/fonc.2022.1025195 (PMC9614257; doi:10.3389/fonc.2022.1025195)
Supplement: Supplementary file 2 [file DataSheet_2.zip › Raw data/í░CpGí▒/ADCY2 pair1/XX114.txt]

chrBase	chr	base	strand	coverage	freqC	freqT
ADCY2.64	ADCY2	64	F	98034	95.06	4.94
ADCY2.76	ADCY2	76	F	97677	86.67	13.33
ADCY2.86	ADCY2	86	F	99419	97.19	2.81
ADCY2.93	ADCY2	93	F	99570	97.79	2.21
ADCY2.101	ADCY2	101	F	99961	97.86	2.14
ADCY2.103	ADCY2	103	F	99695	97.75	2.25
ADCY2.108	ADCY2	108	F	99995	98.13	1.87
ADCY2.137	ADCY2	137	F	96255	96.08	3.92
ADCY2.148	ADCY2	148	F	97692	74.5	25.5
ADCY2.157	ADCY2	157	F	98457	67.08	32.92
ADCY2.168	ADCY2	168	F	98577	49.99	50.01
ADCY2.177	ADCY2	177	F	98868	44.52	55.48
