# Supplementary material for: Identification of adenylate cyclase 2 methylation in bladder cancer with implications for prognosis and immunosuppressive microenvironment
Source: Front Oncol. 2022 Oct 14;12:1025195. doi: 10.3389/fonc.2022.1025195 (PMC9614257; doi:10.3389/fonc.2022.1025195)
Supplement: Supplementary file 2 [file DataSheet_2.zip › Raw data/í░CpGí▒/ADCY2 pair1/XX115.txt]

chrBase	chr	base	strand	coverage	freqC	freqT
ADCY2.64	ADCY2	64	F	31761	94.55	5.45
ADCY2.76	ADCY2	76	F	31634	86.54	13.46
ADCY2.86	ADCY2	86	F	32256	97.09	2.91
ADCY2.93	ADCY2	93	F	32370	98.41	1.59
ADCY2.101	ADCY2	101	F	32505	98.22	1.78
ADCY2.103	ADCY2	103	F	32412	97.81	2.19
ADCY2.108	ADCY2	108	F	32468	97.42	2.58
ADCY2.137	ADCY2	137	F	31281	96.24	3.76
ADCY2.148	ADCY2	148	F	31783	73.69	26.31
ADCY2.157	ADCY2	157	F	31942	66.28	33.72
ADCY2.168	ADCY2	168	F	32004	49.28	50.72
ADCY2.177	ADCY2	177	F	32127	44.91	55.09
