# Supplementary material for: Identification of adenylate cyclase 2 methylation in bladder cancer with implications for prognosis and immunosuppressive microenvironment
Source: Front Oncol. 2022 Oct 14;12:1025195. doi: 10.3389/fonc.2022.1025195 (PMC9614257; doi:10.3389/fonc.2022.1025195)
Supplement: Supplementary file 2 [file DataSheet_2.zip › Raw data/í░CpGí▒/ADCY2 pair1/XX116.txt]

chrBase	chr	base	strand	coverage	freqC	freqT
ADCY2.64	ADCY2	64	F	53198	50.55	49.45
ADCY2.76	ADCY2	76	F	52980	79.73	20.27
ADCY2.86	ADCY2	86	F	54393	85.74	14.26
ADCY2.93	ADCY2	93	F	54430	97.05	2.95
ADCY2.101	ADCY2	101	F	54837	90.71	9.29
ADCY2.103	ADCY2	103	F	54550	93.63	6.37
ADCY2.108	ADCY2	108	F	54617	78.3	21.7
ADCY2.137	ADCY2	137	F	53730	27.74	72.26
ADCY2.148	ADCY2	148	F	54365	15.49	84.51
ADCY2.157	ADCY2	157	F	54002	17.12	82.88
ADCY2.168	ADCY2	168	F	54281	17.66	82.34
ADCY2.177	ADCY2	177	F	54332	24.32	75.68
