# Supplementary material for: Identification of adenylate cyclase 2 methylation in bladder cancer with implications for prognosis and immunosuppressive microenvironment
Source: Front Oncol. 2022 Oct 14;12:1025195. doi: 10.3389/fonc.2022.1025195 (PMC9614257; doi:10.3389/fonc.2022.1025195)
Supplement: Supplementary file 2 [file DataSheet_2.zip › Raw data/í░CpGí▒/ADCY2 pair1/XX117.txt]

chrBase	chr	base	strand	coverage	freqC	freqT
ADCY2.64	ADCY2	64	F	21019	49.56	50.44
ADCY2.76	ADCY2	76	F	20952	78.79	21.21
ADCY2.86	ADCY2	86	F	21411	84.51	15.49
ADCY2.93	ADCY2	93	F	21427	97.13	2.87
ADCY2.101	ADCY2	101	F	21569	90.28	9.72
ADCY2.103	ADCY2	103	F	21484	93.87	6.13
ADCY2.108	ADCY2	108	F	21463	77.58	22.42
ADCY2.137	ADCY2	137	F	21148	27.51	72.49
ADCY2.148	ADCY2	148	F	21393	15.19	84.81
ADCY2.157	ADCY2	157	F	21309	16.65	83.35
ADCY2.168	ADCY2	168	F	21385	18.7	81.3
ADCY2.177	ADCY2	177	F	21403	23.76	76.24
