# Supplementary material for: Identification of adenylate cyclase 2 methylation in bladder cancer with implications for prognosis and immunosuppressive microenvironment
Source: Front Oncol. 2022 Oct 14;12:1025195. doi: 10.3389/fonc.2022.1025195 (PMC9614257; doi:10.3389/fonc.2022.1025195)
Supplement: Supplementary file 2 [file DataSheet_2.zip › Raw data/í░CpGí▒/ADCY2 pair1/XX118.txt]

chrBase	chr	base	strand	coverage	freqC	freqT
ADCY2.64	ADCY2	64	F	57933	50.69	49.31
ADCY2.76	ADCY2	76	F	57709	77.89	22.11
ADCY2.86	ADCY2	86	F	59112	84.7	15.3
ADCY2.93	ADCY2	93	F	59077	96.77	3.23
ADCY2.101	ADCY2	101	F	59478	90.02	9.98
ADCY2.103	ADCY2	103	F	59236	93.81	6.19
ADCY2.108	ADCY2	108	F	59248	77.11	22.89
ADCY2.137	ADCY2	137	F	58415	27.1	72.9
ADCY2.148	ADCY2	148	F	59035	15.62	84.38
ADCY2.157	ADCY2	157	F	58758	16.81	83.19
ADCY2.168	ADCY2	168	F	58994	17.32	82.68
ADCY2.177	ADCY2	177	F	59022	23.24	76.76
