# Supplementary material for: Identification of adenylate cyclase 2 methylation in bladder cancer with implications for prognosis and immunosuppressive microenvironment
Source: Front Oncol. 2022 Oct 14;12:1025195. doi: 10.3389/fonc.2022.1025195 (PMC9614257; doi:10.3389/fonc.2022.1025195)
Supplement: Supplementary file 2 [file DataSheet_2.zip › Raw data/í░CpGí▒/ADCY2 pair2/XX113.txt]

chrBase	chr	base	strand	coverage	freqC	freqT
ADCY2.52	ADCY2	52	F	17269	91.31	8.69
ADCY2.57	ADCY2	57	F	17167	91.89	8.11
ADCY2.67	ADCY2	67	F	16387	10.98	89.02
ADCY2.87	ADCY2	87	F	13451	60.82	39.18
ADCY2.96	ADCY2	96	F	12866	93.75	6.25
ADCY2.119	ADCY2	119	F	18023	87.26	12.74
ADCY2.145	ADCY2	145	F	17939	98.42	1.58
ADCY2.148	ADCY2	148	F	17926	96.59	3.41
ADCY2.152	ADCY2	152	F	17884	99	1
ADCY2.158	ADCY2	158	F	17837	94.52	5.48
ADCY2.164	ADCY2	164	F	17922	91.48	8.52
ADCY2.169	ADCY2	169	F	17903	98.34	1.66
ADCY2.174	ADCY2	174	F	17853	96.86	3.14
ADCY2.179	ADCY2	179	F	17861	97.67	2.33
ADCY2.195	ADCY2	195	F	17684	51.74	48.26
ADCY2.210	ADCY2	210	F	17922	96.41	3.59
ADCY2.221	ADCY2	221	F	17964	93.8	6.2
ADCY2.224	ADCY2	224	F	17977	96.63	3.37
ADCY2.241	ADCY2	241	F	18005	99.74	0.26
ADCY2.246	ADCY2	246	F	17994	99.66	0.34
