# Supplementary material for: Identification of adenylate cyclase 2 methylation in bladder cancer with implications for prognosis and immunosuppressive microenvironment
Source: Front Oncol. 2022 Oct 14;12:1025195. doi: 10.3389/fonc.2022.1025195 (PMC9614257; doi:10.3389/fonc.2022.1025195)
Supplement: Supplementary file 2 [file DataSheet_2.zip › Raw data/í░CpGí▒/ADCY2 pair2/XX114.txt]

chrBase	chr	base	strand	coverage	freqC	freqT
ADCY2.52	ADCY2	52	F	19181	94.03	5.97
ADCY2.57	ADCY2	57	F	19178	93.32	6.68
ADCY2.67	ADCY2	67	F	18711	16.4	83.6
ADCY2.87	ADCY2	87	F	14480	60.5	39.5
ADCY2.96	ADCY2	96	F	13775	93.12	6.88
ADCY2.119	ADCY2	119	F	19849	88.36	11.64
ADCY2.145	ADCY2	145	F	19788	99.16	0.84
ADCY2.148	ADCY2	148	F	19773	96.88	3.12
ADCY2.152	ADCY2	152	F	19718	96.23	3.77
ADCY2.158	ADCY2	158	F	19700	96.84	3.16
ADCY2.164	ADCY2	164	F	19768	88.56	11.44
ADCY2.169	ADCY2	169	F	19779	98.32	1.68
ADCY2.174	ADCY2	174	F	19699	98.7	1.3
ADCY2.179	ADCY2	179	F	19741	96.38	3.62
ADCY2.195	ADCY2	195	F	19573	52.52	47.48
ADCY2.210	ADCY2	210	F	19845	96.6	3.4
ADCY2.221	ADCY2	221	F	19844	95.22	4.78
ADCY2.224	ADCY2	224	F	19876	96.61	3.39
ADCY2.241	ADCY2	241	F	19886	99.79	0.21
ADCY2.246	ADCY2	246	F	19857	99.7	0.3
