# Supplementary material for: Identification of adenylate cyclase 2 methylation in bladder cancer with implications for prognosis and immunosuppressive microenvironment
Source: Front Oncol. 2022 Oct 14;12:1025195. doi: 10.3389/fonc.2022.1025195 (PMC9614257; doi:10.3389/fonc.2022.1025195)
Supplement: Supplementary file 2 [file DataSheet_2.zip › Raw data/í░CpGí▒/ADCY2 pair2/XX115.txt]

chrBase	chr	base	strand	coverage	freqC	freqT
ADCY2.52	ADCY2	52	F	18014	93.51	6.49
ADCY2.57	ADCY2	57	F	18056	93.38	6.62
ADCY2.67	ADCY2	67	F	17538	13.56	86.44
ADCY2.87	ADCY2	87	F	13849	60.78	39.22
ADCY2.96	ADCY2	96	F	12949	92.8	7.2
ADCY2.119	ADCY2	119	F	18695	89.94	10.06
ADCY2.145	ADCY2	145	F	18611	97.77	2.23
ADCY2.148	ADCY2	148	F	18602	97.11	2.89
ADCY2.152	ADCY2	152	F	18564	99.13	0.87
ADCY2.158	ADCY2	158	F	18575	95.1	4.9
ADCY2.164	ADCY2	164	F	18624	90.9	9.1
ADCY2.169	ADCY2	169	F	18628	97.82	2.18
ADCY2.174	ADCY2	174	F	18525	97.7	2.3
ADCY2.179	ADCY2	179	F	18590	96.56	3.44
ADCY2.195	ADCY2	195	F	18408	53.88	46.12
ADCY2.210	ADCY2	210	F	18680	96.32	3.68
ADCY2.221	ADCY2	221	F	18679	94.59	5.41
ADCY2.224	ADCY2	224	F	18679	96.79	3.21
ADCY2.241	ADCY2	241	F	18749	99.86	0.14
ADCY2.246	ADCY2	246	F	18705	99.69	0.31
