# Supplementary material for: Identification of adenylate cyclase 2 methylation in bladder cancer with implications for prognosis and immunosuppressive microenvironment
Source: Front Oncol. 2022 Oct 14;12:1025195. doi: 10.3389/fonc.2022.1025195 (PMC9614257; doi:10.3389/fonc.2022.1025195)
Supplement: Supplementary file 2 [file DataSheet_2.zip › Raw data/í░CpGí▒/ADCY2 pair2/XX116.txt]

chrBase	chr	base	strand	coverage	freqC	freqT
ADCY2.52	ADCY2	52	F	30643	42.21	57.79
ADCY2.57	ADCY2	57	F	27395	36.63	63.37
ADCY2.67	ADCY2	67	F	28375	0.92	99.08
ADCY2.87	ADCY2	87	F	27256	14.86	85.14
ADCY2.96	ADCY2	96	F	28407	33.89	66.11
ADCY2.119	ADCY2	119	F	32545	36.35	63.65
ADCY2.145	ADCY2	145	F	32189	95.99	4.01
ADCY2.148	ADCY2	148	F	32308	78.29	21.71
ADCY2.152	ADCY2	152	F	32231	69.3	30.7
ADCY2.158	ADCY2	158	F	32246	44.33	55.67
ADCY2.164	ADCY2	164	F	32315	49.32	50.68
ADCY2.169	ADCY2	169	F	32130	63.77	36.23
ADCY2.174	ADCY2	174	F	31991	50.47	49.53
ADCY2.179	ADCY2	179	F	32158	41.52	58.48
ADCY2.195	ADCY2	195	F	31873	8.24	91.76
ADCY2.210	ADCY2	210	F	32378	72	28
ADCY2.221	ADCY2	221	F	32245	42.13	57.87
ADCY2.224	ADCY2	224	F	32430	65.76	34.24
ADCY2.241	ADCY2	241	F	32586	99.77	0.23
ADCY2.246	ADCY2	246	F	32535	99.71	0.29
