# Supplementary material for: Identification of adenylate cyclase 2 methylation in bladder cancer with implications for prognosis and immunosuppressive microenvironment
Source: Front Oncol. 2022 Oct 14;12:1025195. doi: 10.3389/fonc.2022.1025195 (PMC9614257; doi:10.3389/fonc.2022.1025195)
Supplement: Supplementary file 2 [file DataSheet_2.zip › Raw data/í░CpGí▒/ADCY2 pair2/XX117.txt]

chrBase	chr	base	strand	coverage	freqC	freqT
ADCY2.52	ADCY2	52	F	22066	42.47	57.53
ADCY2.57	ADCY2	57	F	19879	36.45	63.55
ADCY2.67	ADCY2	67	F	20662	0.81	99.19
ADCY2.87	ADCY2	87	F	19715	15.9	84.1
ADCY2.96	ADCY2	96	F	20621	31.14	68.86
ADCY2.119	ADCY2	119	F	23282	35.61	64.39
ADCY2.145	ADCY2	145	F	23069	96.35	3.65
ADCY2.148	ADCY2	148	F	23123	80.52	19.48
ADCY2.152	ADCY2	152	F	23116	70.01	29.99
ADCY2.158	ADCY2	158	F	23053	47.3	52.7
ADCY2.164	ADCY2	164	F	23105	54.88	45.12
ADCY2.169	ADCY2	169	F	22974	65.71	34.29
ADCY2.174	ADCY2	174	F	22861	52.8	47.2
ADCY2.179	ADCY2	179	F	23061	44.44	55.56
ADCY2.195	ADCY2	195	F	22815	9.34	90.66
ADCY2.210	ADCY2	210	F	23192	73.73	26.27
ADCY2.221	ADCY2	221	F	23018	41.67	58.33
ADCY2.224	ADCY2	224	F	23256	69.13	30.87
ADCY2.241	ADCY2	241	F	23336	99.76	0.24
ADCY2.246	ADCY2	246	F	23311	99.73	0.27
