# Supplementary material for: Identification of adenylate cyclase 2 methylation in bladder cancer with implications for prognosis and immunosuppressive microenvironment
Source: Front Oncol. 2022 Oct 14;12:1025195. doi: 10.3389/fonc.2022.1025195 (PMC9614257; doi:10.3389/fonc.2022.1025195)
Supplement: Supplementary file 2 [file DataSheet_2.zip › Raw data/í░CpGí▒/ADCY2 pair2/XX118.txt]

chrBase	chr	base	strand	coverage	freqC	freqT
ADCY2.52	ADCY2	52	F	28838	44.58	55.42
ADCY2.57	ADCY2	57	F	26098	37.24	62.76
ADCY2.67	ADCY2	67	F	26817	1.01	98.99
ADCY2.87	ADCY2	87	F	25757	13.92	86.08
ADCY2.96	ADCY2	96	F	26592	31.09	68.91
ADCY2.119	ADCY2	119	F	30374	35.85	64.15
ADCY2.145	ADCY2	145	F	30015	94.42	5.58
ADCY2.148	ADCY2	148	F	30146	81.51	18.49
ADCY2.152	ADCY2	152	F	30069	68.5	31.5
ADCY2.158	ADCY2	158	F	30138	46.03	53.97
ADCY2.164	ADCY2	164	F	30161	51.83	48.17
ADCY2.169	ADCY2	169	F	29987	65.15	34.85
ADCY2.174	ADCY2	174	F	29896	54.73	45.27
ADCY2.179	ADCY2	179	F	30047	45.03	54.97
ADCY2.195	ADCY2	195	F	29749	10.81	89.19
ADCY2.210	ADCY2	210	F	30249	73.45	26.55
ADCY2.221	ADCY2	221	F	30113	42.43	57.57
ADCY2.224	ADCY2	224	F	30331	69.74	30.26
ADCY2.241	ADCY2	241	F	30434	99.74	0.26
ADCY2.246	ADCY2	246	F	30363	99.67	0.33
