# Supplementary material for: Identification of adenylate cyclase 2 methylation in bladder cancer with implications for prognosis and immunosuppressive microenvironment
Source: Front Oncol. 2022 Oct 14;12:1025195. doi: 10.3389/fonc.2022.1025195 (PMC9614257; doi:10.3389/fonc.2022.1025195)
Supplement: Supplementary file 2 [file DataSheet_2.zip › Raw data/í░CpGí▒/ADCY2 pair4/XX113.txt]

chrBase	chr	base	strand	coverage	freqC	freqT
ADCY2.23	ADCY2	23	F	28620	86.02	13.98
ADCY2.44	ADCY2	44	F	29396	98.08	1.92
ADCY2.50	ADCY2	50	F	29259	97.84	2.16
ADCY2.65	ADCY2	65	F	29054	96.92	3.08
ADCY2.72	ADCY2	72	F	29266	97.3	2.7
ADCY2.75	ADCY2	75	F	29264	97.17	2.83
ADCY2.82	ADCY2	82	F	29075	97	3
ADCY2.89	ADCY2	89	F	28635	96.57	3.43
ADCY2.94	ADCY2	94	F	29074	97.3	2.7
ADCY2.113	ADCY2	113	F	29306	96.31	3.69
ADCY2.137	ADCY2	137	F	28757	74.09	25.91
ADCY2.142	ADCY2	142	F	28301	97.33	2.67
ADCY2.156	ADCY2	156	F	28942	96.75	3.25
ADCY2.204	ADCY2	204	F	29350	41.39	58.61
