# Supplementary material for: Identification of adenylate cyclase 2 methylation in bladder cancer with implications for prognosis and immunosuppressive microenvironment
Source: Front Oncol. 2022 Oct 14;12:1025195. doi: 10.3389/fonc.2022.1025195 (PMC9614257; doi:10.3389/fonc.2022.1025195)
Supplement: Supplementary file 2 [file DataSheet_2.zip › Raw data/í░CpGí▒/ADCY2 pair4/XX114.txt]

chrBase	chr	base	strand	coverage	freqC	freqT
ADCY2.23	ADCY2	23	F	42208	87.72	12.28
ADCY2.44	ADCY2	44	F	42838	97.85	2.15
ADCY2.50	ADCY2	50	F	42750	97.72	2.28
ADCY2.65	ADCY2	65	F	42392	97.89	2.11
ADCY2.72	ADCY2	72	F	42791	97.36	2.64
ADCY2.75	ADCY2	75	F	42876	97.46	2.54
ADCY2.82	ADCY2	82	F	42487	97.95	2.05
ADCY2.89	ADCY2	89	F	41983	97.66	2.34
ADCY2.94	ADCY2	94	F	42542	97.85	2.15
ADCY2.113	ADCY2	113	F	42693	96.62	3.38
ADCY2.137	ADCY2	137	F	40722	73.59	26.41
ADCY2.142	ADCY2	142	F	39723	96.93	3.07
ADCY2.156	ADCY2	156	F	41142	97.43	2.57
ADCY2.204	ADCY2	204	F	42037	42.81	57.19
