# Supplementary material for: Identification of adenylate cyclase 2 methylation in bladder cancer with implications for prognosis and immunosuppressive microenvironment
Source: Front Oncol. 2022 Oct 14;12:1025195. doi: 10.3389/fonc.2022.1025195 (PMC9614257; doi:10.3389/fonc.2022.1025195)
Supplement: Supplementary file 2 [file DataSheet_2.zip › Raw data/í░CpGí▒/ADCY2 pair4/XX115.txt]

chrBase	chr	base	strand	coverage	freqC	freqT
ADCY2.23	ADCY2	23	F	50589	87.83	12.17
ADCY2.44	ADCY2	44	F	51640	97.58	2.42
ADCY2.50	ADCY2	50	F	51483	97.71	2.29
ADCY2.65	ADCY2	65	F	50611	98.17	1.83
ADCY2.72	ADCY2	72	F	51463	97.34	2.66
ADCY2.75	ADCY2	75	F	51580	97.24	2.76
ADCY2.82	ADCY2	82	F	51036	97.27	2.73
ADCY2.89	ADCY2	89	F	50427	97.69	2.31
ADCY2.94	ADCY2	94	F	51158	97.62	2.38
ADCY2.113	ADCY2	113	F	51617	96.94	3.06
ADCY2.137	ADCY2	137	F	50620	73.98	26.02
ADCY2.142	ADCY2	142	F	49839	97.24	2.76
ADCY2.156	ADCY2	156	F	50971	96.69	3.31
ADCY2.204	ADCY2	204	F	51657	43.78	56.22
