# Supplementary material for: Identification of adenylate cyclase 2 methylation in bladder cancer with implications for prognosis and immunosuppressive microenvironment
Source: Front Oncol. 2022 Oct 14;12:1025195. doi: 10.3389/fonc.2022.1025195 (PMC9614257; doi:10.3389/fonc.2022.1025195)
Supplement: Supplementary file 2 [file DataSheet_2.zip › Raw data/í░CpGí▒/ADCY2 pair4/XX116.txt]

chrBase	chr	base	strand	coverage	freqC	freqT
ADCY2.23	ADCY2	23	F	36198	54.27	45.73
ADCY2.44	ADCY2	44	F	39139	97.3	2.7
ADCY2.50	ADCY2	50	F	39406	35.93	64.07
ADCY2.65	ADCY2	65	F	38264	95.69	4.31
ADCY2.72	ADCY2	72	F	39039	93.92	6.08
ADCY2.75	ADCY2	75	F	38969	92.79	7.21
ADCY2.82	ADCY2	82	F	38669	96.9	3.1
ADCY2.89	ADCY2	89	F	38144	91.26	8.74
ADCY2.94	ADCY2	94	F	38576	86.76	13.24
ADCY2.113	ADCY2	113	F	39232	89.38	10.62
ADCY2.137	ADCY2	137	F	38695	58.57	41.43
ADCY2.142	ADCY2	142	F	38182	92.54	7.46
ADCY2.156	ADCY2	156	F	38965	89.02	10.98
ADCY2.204	ADCY2	204	F	39314	38.44	61.56
