# Supplementary material for: Identification of adenylate cyclase 2 methylation in bladder cancer with implications for prognosis and immunosuppressive microenvironment
Source: Front Oncol. 2022 Oct 14;12:1025195. doi: 10.3389/fonc.2022.1025195 (PMC9614257; doi:10.3389/fonc.2022.1025195)
Supplement: Supplementary file 2 [file DataSheet_2.zip › Raw data/í░CpGí▒/ADCY2 pair4/XX117.txt]

chrBase	chr	base	strand	coverage	freqC	freqT
ADCY2.23	ADCY2	23	F	32970	53.22	46.78
ADCY2.44	ADCY2	44	F	35816	97.43	2.57
ADCY2.50	ADCY2	50	F	35983	38.22	61.78
ADCY2.65	ADCY2	65	F	35099	95.16	4.84
ADCY2.72	ADCY2	72	F	35647	94.01	5.99
ADCY2.75	ADCY2	75	F	35571	92.5	7.5
ADCY2.82	ADCY2	82	F	35270	96.08	3.92
ADCY2.89	ADCY2	89	F	34747	90.91	9.09
ADCY2.94	ADCY2	94	F	35074	83.86	16.14
ADCY2.113	ADCY2	113	F	35810	89.06	10.94
ADCY2.137	ADCY2	137	F	35281	57.61	42.39
ADCY2.142	ADCY2	142	F	34738	91.29	8.71
ADCY2.156	ADCY2	156	F	35498	89.37	10.63
ADCY2.204	ADCY2	204	F	35863	37.84	62.16
