# Supplementary material for: Identification of adenylate cyclase 2 methylation in bladder cancer with implications for prognosis and immunosuppressive microenvironment
Source: Front Oncol. 2022 Oct 14;12:1025195. doi: 10.3389/fonc.2022.1025195 (PMC9614257; doi:10.3389/fonc.2022.1025195)
Supplement: Supplementary file 2 [file DataSheet_2.zip › Raw data/í░CpGí▒/ADCY2 pair4/XX118.txt]

chrBase	chr	base	strand	coverage	freqC	freqT
ADCY2.23	ADCY2	23	F	32841	53.27	46.73
ADCY2.44	ADCY2	44	F	35646	97.33	2.67
ADCY2.50	ADCY2	50	F	35736	36.86	63.14
ADCY2.65	ADCY2	65	F	35006	95.22	4.78
ADCY2.72	ADCY2	72	F	35476	93.51	6.49
ADCY2.75	ADCY2	75	F	35419	92.33	7.67
ADCY2.82	ADCY2	82	F	35144	96.35	3.65
ADCY2.89	ADCY2	89	F	34664	89.69	10.31
ADCY2.94	ADCY2	94	F	34945	84.87	15.13
ADCY2.113	ADCY2	113	F	35620	89.46	10.54
ADCY2.137	ADCY2	137	F	34943	57.57	42.43
ADCY2.142	ADCY2	142	F	34458	91.56	8.44
ADCY2.156	ADCY2	156	F	35273	89.15	10.85
ADCY2.204	ADCY2	204	F	35565	36.67	63.33
