# Supplementary material for: Identification of adenylate cyclase 2 methylation in bladder cancer with implications for prognosis and immunosuppressive microenvironment
Source: Front Oncol. 2022 Oct 14;12:1025195. doi: 10.3389/fonc.2022.1025195 (PMC9614257; doi:10.3389/fonc.2022.1025195)
Supplement: Supplementary file 2 [file DataSheet_2.zip › Raw data/í░descriptive_analysis.tsví▒/ADCY2 pair1.txt_descriptive_analysis_Sat_Jan_09_08_31_54_2021.tsv]

Position	5637 Methylation mean	MGH1 Methylation mean	5637 Methylation standard deviation	MGH1 Methylation standard deviation	5637 Methylation minimum	MGH1 Methylation minimum	5637 Methylation maximum	MGH1 Methylation maximum	5637 Number of NA's	MGH1 Number of NA's	Kruskall-Wallis p-value
V2	64	0.9520333	0.5026667	0.007355497	0.006159816	0.9455	0.4956	0.9600	0.5069	0	0	0.04953
V3	76	0.8636000	0.7880333	0.004293018	0.009200725	0.8587	0.7789	0.8667	0.7973	0	0	0.04953
V4	86	0.9701000	0.8498333	0.002306513	0.006621430	0.9675	0.8451	0.9719	0.8574	0	0	0.04953
V5	93	0.9813333	0.9698333	0.003153305	0.001890326	0.9779	0.9677	0.9841	0.9713	0	0	0.04953
V6	101	0.9801667	0.9033667	0.001844813	0.003484729	0.9786	0.9002	0.9822	0.9071	0	0	0.04953
V7	103	0.9795	0.9377	0.00295973	0.00124900	0.9775	0.9363	0.9829	0.9387	0	0	0.04953
V8	108	0.9763000	0.7766333	0.004348563	0.005993608	0.9734	0.7711	0.9813	0.7830	0	0	0.04953
V9	137	0.9605333	0.2745000	0.002013289	0.003241913	0.9584	0.2710	0.9624	0.2774	0	0	0.04953
V10	148	0.7394333	0.1543333	0.004827353	0.002205297	0.7364	0.1519	0.7450	0.1562	0	0	0.04953
V11	157	0.6657667	0.1686000	0.004382161	0.002389561	0.6628	0.1665	0.6708	0.1712	0	0	0.04953
V12	168	0.4992333	0.1789333	0.006127261	0.007189808	0.4928	0.1732	0.505	0.187	0	0	0.04953
V13	177	0.4431000	0.2377333	0.007280797	0.005401234	0.4350	0.2324	0.4491	0.2432	0	0	0.04953
