# Supplementary material for: Identification of adenylate cyclase 2 methylation in bladder cancer with implications for prognosis and immunosuppressive microenvironment
Source: Front Oncol. 2022 Oct 14;12:1025195. doi: 10.3389/fonc.2022.1025195 (PMC9614257; doi:10.3389/fonc.2022.1025195)
Supplement: Supplementary file 2 [file DataSheet_2.zip › Raw data/í░descriptive_analysis.tsví▒/ADCY2 pair2.txt_descriptive_analysis_Sat_Jan_09_08_45_33_2021.tsv]

Position	5637 Methylation mean	MGH1 Methylation mean	5637 Methylation standard deviation	MGH1 Methylation standard deviation	5637 Methylation minimum	MGH1 Methylation minimum	5637 Methylation maximum	MGH1 Methylation maximum	5637 Number of NA's	MGH1 Number of NA's	Kruskall-Wallis p-value
V2	52	0.9295000	0.4308667	0.01443884	0.01299782	0.9131	0.4221	0.9403	0.4458	0	0	0.04953
V3	57	0.9286333	0.3677333	0.008434651	0.004140451	0.9189	0.3645	0.9338	0.3724	0	0	0.04953
V4	67	0.136466667	0.009133333	0.027110392	0.001001665	0.1098	0.0081	0.1640	0.0101	0	0	0.04953
V5	87	0.6070000	0.1489333	0.001743560	0.009904208	0.6050	0.1392	0.6082	0.1590	0	0	0.04953
V6	96	0.9322333	0.3204000	0.004833563	0.016023420	0.9280	0.3109	0.9375	0.3389	0	0	0.04953
V7	119	0.8852000	0.3593667	0.013471451	0.003775359	0.8726	0.3561	0.8994	0.3635	0	0	0.04953
V8	145	0.9845000	0.9558667	0.006954854	0.010262716	0.9777	0.9442	0.9916	0.9635	0	0	0.04953
V9	148	0.9686000	0.8010667	0.002605763	0.016493130	0.9659	0.7829	0.9711	0.8151	0	0	0.04953
V10	152	0.9812	0.6927	0.016380781	0.007554469	0.9623	0.6850	0.9913	0.7001	0	0	0.04953
V11	158	0.9548667	0.4588667	0.01207366	0.01490179	0.9452	0.4433	0.9684	0.4730	0	0	0.04953
V12	164	0.9031333	0.5201000	0.01545876	0.02784367	0.8856	0.4932	0.9148	0.5488	0	0	0.04953
V13	169	0.9816000	0.6487667	0.002946184	0.009984655	0.9782	0.6377	0.9834	0.6571	0	0	0.04953
V14	174	0.9775333	0.5266667	0.009211587	0.021331276	0.9686	0.5047	0.9870	0.5473	0	0	0.04953
V15	179	0.9687000	0.4366333	0.006986415	0.018794769	0.9638	0.4152	0.9767	0.4503	0	0	0.04953
V16	195	0.52713333	0.09463333	0.01083020	0.01289431	0.5174	0.0824	0.5388	0.1081	0	0	0.04953
V17	210	0.9644333	0.7306000	0.001429452	0.009286011	0.9632	0.7200	0.9660	0.7373	0	0	0.04953
V18	221	0.9453667	0.4207667	0.007115008	0.003827967	0.9380	0.4167	0.9522	0.4243	0	0	0.04953
V19	224	0.9667667	0.6821000	0.0009865766	0.0214357179	0.9661	0.6576	0.9679	0.6974	0	0	0.04953
V20	241	0.9979667	0.9975667	0.0006027714	0.0001527525	0.9974	0.9974	0.9986	0.9977	0	0	0.37583
V21	246	0.9968333	0.9970333	0.0002081666	0.0003055050	0.9966	0.9967	0.9970	0.9973	0	0	0.27523
