# Supplementary material for: Identification of adenylate cyclase 2 methylation in bladder cancer with implications for prognosis and immunosuppressive microenvironment
Source: Front Oncol. 2022 Oct 14;12:1025195. doi: 10.3389/fonc.2022.1025195 (PMC9614257; doi:10.3389/fonc.2022.1025195)
Supplement: Supplementary file 2 [file DataSheet_2.zip › Raw data/í░descriptive_analysis.tsví▒/ADCY2 pair4.txt_descriptive_analysis_Sat_Jan_09_08_55_10_2021.tsv]

Position	5637 Methylation mean	MGH1 Methylation mean	5637 Methylation standard deviation	MGH1 Methylation standard deviation	5637 Methylation minimum	MGH1 Methylation minimum	5637 Methylation maximum	MGH1 Methylation maximum	5637 Number of NA's	MGH1 Number of NA's	Kruskall-Wallis p-value
V2	23	0.8719000	0.5358667	0.010147413	0.005923119	0.8602	0.5322	0.8783	0.5427	0	0	0.04953
V3	44	0.9783667	0.9735333	0.0025026652	0.0006806859	0.9758	0.9730	0.9808	0.9743	0	0	0.04953
V4	50	0.9775667	0.3700333	0.0007234178	0.0115170888	0.9771	0.3593	0.9784	0.3822	0	0	0.04953
V5	65	0.9766000	0.9535667	0.006559726	0.002902298	0.9692	0.9516	0.9817	0.9569	0	0	0.04953
V6	72	0.9733333	0.9381333	0.000305505	0.002665208	0.9730	0.9351	0.9736	0.9401	0	0	0.04953
V7	75	0.9729	0.9254	0.001513275	0.002325941	0.9717	0.9233	0.9746	0.9279	0	0	0.04953
V8	82	0.9740667	0.9644333	0.004895236	0.004178915	0.9700	0.9608	0.9795	0.9690	0	0	0.04953
V9	89	0.9730667	0.9062000	0.006381484	0.008241966	0.9657	0.8969	0.9769	0.9126	0	0	0.04953
V10	94	0.9759000	0.8516333	0.002762245	0.014720847	0.9730	0.8386	0.9785	0.8676	0	0	0.04953
V11	113	0.9662333	0.8930000	0.003150132	0.002116601	0.9631	0.8906	0.9694	0.8946	0	0	0.04953
V12	137	0.7388667	0.5791667	0.002627420	0.005661566	0.7359	0.5757	0.7409	0.5857	0	0	0.04953
V13	142	0.9716667	0.9179667	0.002098412	0.006577487	0.9693	0.9129	0.9733	0.9254	0	0	0.04953
V14	156	0.9695667	0.8918000	0.004110150	0.001769181	0.9669	0.8902	0.9743	0.8937	0	0	0.04953
V15	204	0.4266	0.3765	0.012020399	0.009001667	0.4139	0.3667	0.4378	0.3844	0	0	0.04953
