# Supplementary material for: Identification of adenylate cyclase 2 methylation in bladder cancer with implications for prognosis and immunosuppressive microenvironment
Source: Front Oncol. 2022 Oct 14;12:1025195. doi: 10.3389/fonc.2022.1025195 (PMC9614257; doi:10.3389/fonc.2022.1025195)
Supplement: Supplementary file 2 [file DataSheet_2.zip › Raw data/í░report.txtí▒/ADCY2 pair2/out.extendedFrags_bismark_bt2_SE_report.txt]

Bismark report for: /home/sippr1/CJ/BSAS/20210105_M-GSGC0257632_M-GSGC0258463_M-GSGC0262619/Sample_R20074195-Library-20201224-Library-20201224-1/Library-20201224-1_ADCY2_1_ADCY2_2_ADCYAP1_2/ADCY2_2/Combined/out.extendedFrags.fastq (version: v0.19.0)
Option '--non_directional' specified: alignments to all strands were being performed (OT, OB, CTOT, CTOB)
Bismark was run with Bowtie 2 against the bisulfite genome of /home/sippr1/CJ/BSAS/20210105_M-GSGC0257632_M-GSGC0258463_M-GSGC0262619/Sample_R20074195-Library-20201224-Library-20201224-1/Library-20201224-1_ADCY2_1_ADCY2_2_ADCYAP1_2/ADCY2_2/Index/ with the specified options: -q --phred33 --score-min L,0,-0.2 -p 4 --reorder --ignore-quals

Final Alignment report
======================
Sequences analysed in total:	287627
Number of alignments with a unique best hit from the different alignments:	154155
Mapping efficiency:	53.6%
Sequences with no alignments under any condition:	133472
Sequences did not map uniquely:	0
Sequences which were discarded because genomic sequence could not be extracted:	0

Number of sequences with unique best (first) alignment came from the bowtie output:
CT/CT:	154155	((converted) top strand)
CT/GA:	0	((converted) bottom strand)
GA/CT:	0	(complementary to (converted) top strand)
GA/GA:	0	(complementary to (converted) bottom strand)

Final Cytosine Methylation Report
=================================
Total number of C's analysed:	14524370

Total methylated C's in CpG context:	2245406
Total methylated C's in CHG context:	23861
Total methylated C's in CHH context:	42290
Total methylated C's in Unknown context:	47

Total unmethylated C's in CpG context:	976162
Total unmethylated C's in CHG context:	3042171
Total unmethylated C's in CHH context:	8194480
Total unmethylated C's in Unknown context:	912

C methylated in CpG context:	69.7%
C methylated in CHG context:	0.8%
C methylated in CHH context:	0.5%
C methylated in Unknown context (CN or CHN):	4.9%


Bismark completed in 0d 0h 1m 24s
