# Supplementary material for: Identification of adenylate cyclase 2 methylation in bladder cancer with implications for prognosis and immunosuppressive microenvironment
Source: Front Oncol. 2022 Oct 14;12:1025195. doi: 10.3389/fonc.2022.1025195 (PMC9614257; doi:10.3389/fonc.2022.1025195)
Supplement: Supplementary file 2 [file DataSheet_2.zip › Raw data/í░summary_samples.tsví▒/ADCY2 pair1.txt_summary_samples_Sat_Jan_09_08_31_52_2021.tsv]

Sample	Methylation mean	Methylation standard deviation	Methylation minimum	Methylation maximum	Number of NA's
5637-1	5637-1	0.833558333333333	0.200110712349363	0.435	0.9829	0
5637-2	5637-2	0.835516666666667	0.197939682425702	0.4452	0.9813	0
5637-3	5637-3	0.8337	0.199285701717637	0.4491	0.9841	0
MGH1-1	MGH1-1	0.565033333333333	0.339817550869269	0.1549	0.9705	0
MGH1-2	MGH1-2	0.561275	0.338396991510912	0.1519	0.9713	0
MGH1-3	MGH1-3	0.559233333333333	0.338401854533209	0.1562	0.9677	0
