# Supplementary material for: Identification of adenylate cyclase 2 methylation in bladder cancer with implications for prognosis and immunosuppressive microenvironment
Source: Front Oncol. 2022 Oct 14;12:1025195. doi: 10.3389/fonc.2022.1025195 (PMC9614257; doi:10.3389/fonc.2022.1025195)
Supplement: Supplementary file 2 [file DataSheet_2.zip › Raw data/í░summary_samples.tsví▒/ADCY2 pair2.txt_summary_samples_Sat_Jan_09_08_45_31_2021.tsv]

Sample	Methylation mean	Methylation standard deviation	Methylation minimum	Methylation maximum	Number of NA's
5637-1	5637-1	0.873435	0.219163919127598	0.1098	0.9974	0
5637-2	5637-2	0.87862	0.209626112274612	0.164	0.9979	0
5637-3	5637-3	0.878595	0.213051734451122	0.1356	0.9986	0
MGH1-1	MGH1-1	0.52273	0.283718075598036	0.0092	0.9977	0
MGH1-2	MGH1-2	0.533875	0.286114790866588	0.0081	0.9976	0
MGH1-3	MGH1-3	0.533365	0.283836745655334	0.0101	0.9974	0
