# Supplementary material for: Identification of adenylate cyclase 2 methylation in bladder cancer with implications for prognosis and immunosuppressive microenvironment
Source: Front Oncol. 2022 Oct 14;12:1025195. doi: 10.3389/fonc.2022.1025195 (PMC9614257; doi:10.3389/fonc.2022.1025195)
Supplement: Supplementary file 2 [file DataSheet_2.zip › Raw data/í░summary_samples.tsví▒/ADCY2 pair4.txt_summary_samples_Sat_Jan_09_08_55_08_2021.tsv]

Sample	Methylation mean	Methylation standard deviation	Methylation minimum	Methylation maximum	Number of NA's
5637-1	5637-1	0.907192857142857	0.156612139544632	0.4139	0.9808	0
5637-2	5637-2	0.912028571428571	0.154545872844236	0.4281	0.9795	0
5637-3	5637-3	0.9122	0.151457874315955	0.4378	0.9817	0
MGH1-1	MGH1-1	0.794835714285714	0.223166904105228	0.3593	0.973	0
MGH1-2	MGH1-2	0.7904	0.220220368652018	0.3784	0.9743	0
MGH1-3	MGH1-3	0.788457142857143	0.223534587632724	0.3667	0.9733	0
