# Supplementary material for: Identification of adenylate cyclase 2 methylation in bladder cancer with implications for prognosis and immunosuppressive microenvironment
Source: Front Oncol. 2022 Oct 14;12:1025195. doi: 10.3389/fonc.2022.1025195 (PMC9614257; doi:10.3389/fonc.2022.1025195)
Supplement: Supplementary file 2 [file DataSheet_2.zip › Raw data/í░txtí▒/ADCY2 pair1.txt]

5637-1	0.96	0.8587	0.9675	0.982	0.9797	0.9829	0.9734	0.9584	0.7364	0.6637	0.505	0.435	5637
5637-2	0.9506	0.8667	0.9719	0.9779	0.9786	0.9775	0.9813	0.9608	0.745	0.6708	0.4999	0.4452	5637
5637-3	0.9455	0.8654	0.9709	0.9841	0.9822	0.9781	0.9742	0.9624	0.7369	0.6628	0.4928	0.4491	5637
MGH1-1	0.5055	0.7973	0.8574	0.9705	0.9071	0.9363	0.783	0.2774	0.1549	0.1712	0.1766	0.2432	MGH1
MGH1-2	0.4956	0.7879	0.8451	0.9713	0.9028	0.9387	0.7758	0.2751	0.1519	0.1665	0.187	0.2376	MGH1
MGH1-3	0.5069	0.7789	0.847	0.9677	0.9002	0.9381	0.7711	0.271	0.1562	0.1681	0.1732	0.2324	MGH1
position	64	76	86	93	101	103	108	137	148	157	168	177
