# Supplementary material for: Identification of adenylate cyclase 2 methylation in bladder cancer with implications for prognosis and immunosuppressive microenvironment
Source: Front Oncol. 2022 Oct 14;12:1025195. doi: 10.3389/fonc.2022.1025195 (PMC9614257; doi:10.3389/fonc.2022.1025195)
Supplement: Supplementary file 2 [file DataSheet_2.zip › Raw data/í░txtí▒/ADCY2 pair2.txt]

5637-1	0.9131	0.9189	0.1098	0.6082	0.9375	0.8726	0.9842	0.9659	0.99	0.9452	0.9148	0.9834	0.9686	0.9767	0.5174	0.9641	0.938	0.9663	0.9974	0.9966	5637
5637-2	0.9403	0.9332	0.164	0.605	0.9312	0.8836	0.9916	0.9688	0.9623	0.9684	0.8856	0.9832	0.987	0.9638	0.5252	0.966	0.9522	0.9661	0.9979	0.997	5637
5637-3	0.9351	0.9338	0.1356	0.6078	0.928	0.8994	0.9777	0.9711	0.9913	0.951	0.909	0.9782	0.977	0.9656	0.5388	0.9632	0.9459	0.9679	0.9986	0.9969	5637
MGH1-1	0.4221	0.3663	0.0092	0.1486	0.3389	0.3635	0.9599	0.7829	0.693	0.4433	0.4932	0.6377	0.5047	0.4152	0.0824	0.72	0.4213	0.6576	0.9977	0.9971	MGH1
MGH1-2	0.4247	0.3645	0.0081	0.159	0.3114	0.3561	0.9635	0.8052	0.7001	0.473	0.5488	0.6571	0.528	0.4444	0.0934	0.7373	0.4167	0.6913	0.9976	0.9973	MGH1
MGH1-3	0.4458	0.3724	0.0101	0.1392	0.3109	0.3585	0.9442	0.8151	0.685	0.4603	0.5183	0.6515	0.5473	0.4503	0.1081	0.7345	0.4243	0.6974	0.9974	0.9967	MGH1
position	52	57	67	87	96	119	145	148	152	158	164	169	174	179	195	210	221	224	241	246
