# Supplementary material for: Identification of adenylate cyclase 2 methylation in bladder cancer with implications for prognosis and immunosuppressive microenvironment
Source: Front Oncol. 2022 Oct 14;12:1025195. doi: 10.3389/fonc.2022.1025195 (PMC9614257; doi:10.3389/fonc.2022.1025195)
Supplement: Supplementary file 2 [file DataSheet_2.zip › Raw data/í░txtí▒/ADCY2 pair4.txt]

5637-1	0.8602	0.9808	0.9784	0.9692	0.973	0.9717	0.97	0.9657	0.973	0.9631	0.7409	0.9733	0.9675	0.4139	5637
5637-2	0.8772	0.9785	0.9772	0.9789	0.9736	0.9746	0.9795	0.9766	0.9785	0.9662	0.7359	0.9693	0.9743	0.4281	5637
5637-3	0.8783	0.9758	0.9771	0.9817	0.9734	0.9724	0.9727	0.9769	0.9762	0.9694	0.7398	0.9724	0.9669	0.4378	5637
MGH1-1	0.5427	0.973	0.3593	0.9569	0.9392	0.9279	0.969	0.9126	0.8676	0.8938	0.5857	0.9254	0.8902	0.3844	MGH1
MGH1-2	0.5322	0.9743	0.3822	0.9516	0.9401	0.925	0.9608	0.9091	0.8386	0.8906	0.5761	0.9129	0.8937	0.3784	MGH1
MGH1-3	0.5327	0.9733	0.3686	0.9522	0.9351	0.9233	0.9635	0.8969	0.8487	0.8946	0.5757	0.9156	0.8915	0.3667	MGH1
position	23	44	50	65	72	75	82	89	94	113	137	142	156	204
