# Supplementary material for: Identification of adenylate cyclase 2 methylation in bladder cancer with implications for prognosis and immunosuppressive microenvironment
Source: Front Oncol. 2022 Oct 14;12:1025195. doi: 10.3389/fonc.2022.1025195 (PMC9614257; doi:10.3389/fonc.2022.1025195)
Supplement: Supplementary file 2 [file DataSheet_2.zip › Raw data/├Γ╥▀╡≈╜┌╗∙╥≥.txt]

我们从UCSC(https://xenabrowser.net/)数据库中下载了经统一标准化的泛癌数据集：TCGA Pan-Cancer (PANCAN,N=10535,G=60499),进一步的我们从中提取了ENSG00000078295(ADCY2)基因和150个五类免疫途径(chemokine(41)、receptor(18)、MHC(21)、Immunoinhibitor(24)、Immunostimulator(46))的标记基因在各个样本中的表达数据,进一步的我们筛选了样本来源为：Primary Blood Derived Cancer - Peripheral Blood、Primary Tumor的样本,我们还过滤了所有的正常样本,更进一步的对每一个表达值进行了log2(x+0.001)变换,接下来我们计算了ENSG00000078295(ADCY2)和五类免疫途径的标记基因的pearson相关性
